# Supplementary material for: Single point mutations in global regulatory genes restore cephalosporin resistance in a low-MIC Enterococcus faecium natural isolate
Source: Antimicrob Agents Chemother. 2026 Mar 23;70(5):e01948-25. doi: 10.1128/aac.01948-25 (PMC13148053; doi:10.1128/aac.01948-25)
Supplement: Supplemental tables — Tables S1 to S6. [file aac.01948-25-s0006.xlsx]

## Sheet: TableS1
Table S1. Primers used in this study.
Gene	Primer sequence (5’ − 3’)
adk	F − GCTCTGGACGCAATGCTAAA
adk	R − CGCAACGATCACATGTGTCT
gyrB	F − CCGTACATTGCTGCTGACTC
gyrB	R − GGTTTTGGTGAGGCAGGAAG
rutF	F − ACCCATCTTATCCTTGGCGA
rutF	R − TCAGTCAGGTACAGTTCGCT
ftsW	F − GGCTAATCGGTGCATTGTGT
ftsW	R − GCGATACTTCCCACGTTCAT
psr	F − CAGCAGCAAGTGATCAAAGC
psr	R − CCAACTGCCGTCTACTGGTA
pbp5	F − ATCATTGATGGAGCAACGCC
pbp5	R − GTCCCACGAAGATCCTTATCA
croR	F − GGACGGGATGCAAGTAGTGA
croR	R − GGCTGATCTGGGGCAATCT

## Sheet: TableS2
Table S2: Homologs of CroS, NusG, and RpoB identified across 356 complete Enterococcus faecium assemblies from NCBI using reciprocal BLASTP. The table includes protein identifiers and corresponding amino acid sequences.
Species_names	Assemblies	Queries	Hits	Sequence
Enterococcus faecium	GCF_001298485.1_ASM129848v1	CroS	lcl|NZ_CP012522.1_prot_WP_002295267.1_1355	MTQDSKRATEKRRRINLTSKEISELLAEGIITIILLLLLNVSILVVISSVINSSPSLTNAIWDSKNIFAERLNTDLFWNGRNFIIPFFFLLDIGVLYWRLIRRYRQMQLRHIISELHYIANGNYDHRIPFELSGDLSRVVTSINGLVDSTVAAIEDERKIEKSKDELITNVSHDIRTPLTSIIGYLGLIEDGQYHSEEDLLKYTHTAYIKAKQMKSLVDDLFEYTKVRQPAVPVNFSAFDMIQLIEQLAADFELEASKKNIQILVQSKVDSLIMDGDTEKLVRVFNNLLTNALKYGKGATKIVIEVERIGSEVVATVKNNGAMIPQQAIDNLFDRFYRVEESRSQATGGTGLGLAIAQSIVALHGGYIYAKSDKQWTSFIMHLPIKKNEKLPIDTQEVI…
Enterococcus faecium	GCF_001298485.1_ASM129848v1	RpoB	lcl|NZ_CP012522.1_prot_WP_002318031.1_1335	MAGHVVKYGKHRERRSFARISEVLELPNLIEIQTDSYQWFLDEGLREMFEDILPIDDFNGNLSLEFVDYELKEPKYTVAEARAHDANYSAPLHVTLRLTNRETGEIKAQEVFFGDFPLMTEQGTFIINGAERVIVSQLVRSPGVYFHGKVDKNGKEGFGSTVIPNRGAWLEMETDAKDISYVRIDRTRKIPLTVLVRALGFGSDDTIFEIFGDSETLRNTVEKDLHKNASDSRTEEGLKDVYERLRPGEPKTADSSRNLLNARFFDPKRYDLANVGRYKVNKKLDLKTRLLNLTLAETLVDPETGEIIVEKGTVLTHQVMETLAPFIDNGLNSVTYYPSEDGVVTDPMTVQVIKVFSPRDPEREVNVIGNGYPEAAVKTVRPADIIASMSYFLNLMEGI…
Enterococcus faecium	GCF_001298485.1_ASM129848v1	NusG	lcl|NZ_CP012522.1_prot_WP_002294580.1_1081	MESFEKNWYVLHTYSGYENKVKANIESRAQSMKMADFIFRVVVPEEKETEVKNGKEKEIVHKTFPGYVLVEMIMTDASWYVVRNTPGVTGFVGSHGAGSKPAPLLPEEVNHILRSIGMSLRQNDLEVEVGEVVKIIEGAFAGLEGQVTEVDGEKEKLKVNIDMFGRETSTELDFDQVDKID
Enterococcus faecium	GCF_001412695.1_ASM141269v1	CroS	lcl|NZ_CP013009.1_prot_WP_002295267.1_2533	MTQDSKRATEKRRRINLTSKEISELLAEGIITIILLLLLNVSILVVISSVINSSPSLTNAIWDSKNIFAERLNTDLFWNGRNFIIPFFFLLDIGVLYWRLIRRYRQMQLRHIISELHYIANGNYDHRIPFELSGDLSRVVTSINGLVDSTVAAIEDERKIEKSKDELITNVSHDIRTPLTSIIGYLGLIEDGQYHSEEDLLKYTHTAYIKAKQMKSLVDDLFEYTKVRQPAVPVNFSAFDMIQLIEQLAADFELEASKKNIQILVQSKVDSLIMDGDTEKLVRVFNNLLTNALKYGKGATKIVIEVERIGSEVVATVKNNGAMIPQQAIDNLFDRFYRVEESRSQATGGTGLGLAIAQSIVALHGGYIYAKSDKQWTSFIMHLPIKKNEKLPIDTQEVI…
Enterococcus faecium	GCF_001412695.1_ASM141269v1	RpoB	lcl|NZ_CP013009.1_prot_WP_002318031.1_19	MAGHVVKYGKHRERRSFARISEVLELPNLIEIQTDSYQWFLDEGLREMFEDILPIDDFNGNLSLEFVDYELKEPKYTVAEARAHDANYSAPLHVTLRLTNRETGEIKAQEVFFGDFPLMTEQGTFIINGAERVIVSQLVRSPGVYFHGKVDKNGKEGFGSTVIPNRGAWLEMETDAKDISYVRIDRTRKIPLTVLVRALGFGSDDTIFEIFGDSETLRNTVEKDLHKNASDSRTEEGLKDVYERLRPGEPKTADSSRNLLNARFFDPKRYDLANVGRYKVNKKLDLKTRLLNLTLAETLVDPETGEIIVEKGTVLTHQVMETLAPFIDNGLNSVTYYPSEDGVVTDPMTVQVIKVFSPRDPEREVNVIGNGYPEAAVKTVRPADIIASMSYFLNLMEGI…
Enterococcus faecium	GCF_001412695.1_ASM141269v1	NusG	lcl|NZ_CP013009.1_prot_WP_002294580.1_386	MESFEKNWYVLHTYSGYENKVKANIESRAQSMKMADFIFRVVVPEEKETEVKNGKEKEIVHKTFPGYVLVEMIMTDASWYVVRNTPGVTGFVGSHGAGSKPAPLLPEEVNHILRSIGMSLRQNDLEVEVGEVVKIIEGAFAGLEGQVTEVDGEKEKLKVNIDMFGRETSTELDFDQVDKID
Enterococcus faecium	GCF_001518735.1_ASM151873v1	CroS	lcl|NZ_CP013994.1_prot_WP_002295267.1_2841	MTQDSKRATEKRRRINLTSKEISELLAEGIITIILLLLLNVSILVVISSVINSSPSLTNAIWDSKNIFAERLNTDLFWNGRNFIIPFFFLLDIGVLYWRLIRRYRQMQLRHIISELHYIANGNYDHRIPFELSGDLSRVVTSINGLVDSTVAAIEDERKIEKSKDELITNVSHDIRTPLTSIIGYLGLIEDGQYHSEEDLLKYTHTAYIKAKQMKSLVDDLFEYTKVRQPAVPVNFSAFDMIQLIEQLAADFELEASKKNIQILVQSKVDSLIMDGDTEKLVRVFNNLLTNALKYGKGATKIVIEVERIGSEVVATVKNNGAMIPQQAIDNLFDRFYRVEESRSQATGGTGLGLAIAQSIVALHGGYIYAKSDKQWTSFIMHLPIKKNEKLPIDTQEVI…
Enterococcus faecium	GCF_001518735.1_ASM151873v1	RpoB	lcl|NZ_CP013994.1_prot_WP_002300080.1_2821	MAGHVVKYGKHRERRSFARISEVLELPNLIEIQTDSYQWFLDEGLREMFEDILPIDDFNGNLSLEFVDYELKEPKYTVAEARAHDANYSAPLHVTLRLTNRETGEIKAQEVFFGDFPLMTEQGTFIINGAERVIVSQLVRSPGVYFHGKVDKNGKEGFGSTVIPNRGAWLEMETDAKDISYVRIDRTRKIPLTVLVRALGFGSDDTIFEIFGDSETLRNTVEKDLHKNASDSRTEEGLKDVYERLRPGEPKTADSSRNLLNARFFDPKRYDLANVGRYKVNKKLDLKTRLLNLTLAETLVDPETGEIIVEKGTVLTHQVMETLAPFIDNGLNSVTYYPSEDGVVTDPMTVQVIKVFSPRDPEREVNVIGNGYPEAAVKTVRPADIIASMSYFLNLMEGI…
Enterococcus faecium	GCF_001518735.1_ASM151873v1	NusG	lcl|NZ_CP013994.1_prot_WP_002294580.1_271	MESFEKNWYVLHTYSGYENKVKANIESRAQSMKMADFIFRVVVPEEKETEVKNGKEKEIVHKTFPGYVLVEMIMTDASWYVVRNTPGVTGFVGSHGAGSKPAPLLPEEVNHILRSIGMSLRQNDLEVEVGEVVKIIEGAFAGLEGQVTEVDGEKEKLKVNIDMFGRETSTELDFDQVDKID
Enterococcus faecium	GCF_001587115.1_ASM158711v1	CroS	lcl|NZ_CP011828.1_prot_WP_002295267.1_180	MTQDSKRATEKRRRINLTSKEISELLAEGIITIILLLLLNVSILVVISSVINSSPSLTNAIWDSKNIFAERLNTDLFWNGRNFIIPFFFLLDIGVLYWRLIRRYRQMQLRHIISELHYIANGNYDHRIPFELSGDLSRVVTSINGLVDSTVAAIEDERKIEKSKDELITNVSHDIRTPLTSIIGYLGLIEDGQYHSEEDLLKYTHTAYIKAKQMKSLVDDLFEYTKVRQPAVPVNFSAFDMIQLIEQLAADFELEASKKNIQILVQSKVDSLIMDGDTEKLVRVFNNLLTNALKYGKGATKIVIEVERIGSEVVATVKNNGAMIPQQAIDNLFDRFYRVEESRSQATGGTGLGLAIAQSIVALHGGYIYAKSDKQWTSFIMHLPIKKNEKLPIDTQEVI…
Enterococcus faecium	GCF_001587115.1_ASM158711v1	RpoB	lcl|NZ_CP011828.1_prot_WP_002295964.1_200	MAGHVVKYGKHRERRSFARISEVLELPNLIEIQTDSYQWFLDEGLREMFEDILPIDDFNGNLSLEFVDYELKEPKYTVAEARAHDANYSAPLHVTLRLTNRETGEIKAQEVFFGDFPLMTEQGTFIINGAERVIVSQLVRSPGVYFHGKVDKNGKEGFGSTVIPNRGAWLEMETDAKDISYVRIDRTRKIPLTVLVRALGFGSDDTIFEIFGDSETLRNTVEKDLHKNASDSRTEEGLKDVYERLRPGEPKTADSSRNLLNARFFDPKRYDLANVGRYKVNKKLDLKTRLLNLTLAETLVDPETGEIIVEKGTVLTHQVMETLAPFIDNGLNSVTYYPSEDGVVTDPMTVQVIKVFSPRDPEREVNVIGNGYPEAAVKTVRPADIIASMSYFLNLMEGI…
Enterococcus faecium	GCF_001587115.1_ASM158711v1	NusG	lcl|NZ_CP011828.1_prot_WP_002294580.1_456	MESFEKNWYVLHTYSGYENKVKANIESRAQSMKMADFIFRVVVPEEKETEVKNGKEKEIVHKTFPGYVLVEMIMTDASWYVVRNTPGVTGFVGSHGAGSKPAPLLPEEVNHILRSIGMSLRQNDLEVEVGEVVKIIEGAFAGLEGQVTEVDGEKEKLKVNIDMFGRETSTELDFDQVDKID
Enterococcus faecium	GCF_001594345.1_ASM159434v1	CroS	lcl|NZ_CP014449.1_prot_WP_002295267.1_2886	MTQDSKRATEKRRRINLTSKEISELLAEGIITIILLLLLNVSILVVISSVINSSPSLTNAIWDSKNIFAERLNTDLFWNGRNFIIPFFFLLDIGVLYWRLIRRYRQMQLRHIISELHYIANGNYDHRIPFELSGDLSRVVTSINGLVDSTVAAIEDERKIEKSKDELITNVSHDIRTPLTSIIGYLGLIEDGQYHSEEDLLKYTHTAYIKAKQMKSLVDDLFEYTKVRQPAVPVNFSAFDMIQLIEQLAADFELEASKKNIQILVQSKVDSLIMDGDTEKLVRVFNNLLTNALKYGKGATKIVIEVERIGSEVVATVKNNGAMIPQQAIDNLFDRFYRVEESRSQATGGTGLGLAIAQSIVALHGGYIYAKSDKQWTSFIMHLPIKKNEKLPIDTQEVI…
Enterococcus faecium	GCF_001594345.1_ASM159434v1	RpoB	lcl|NZ_CP014449.1_prot_WP_002320801.1_2860	MKSLAGHVVKYGKHRERRSFARISEVLELPNLIEIQTDSYQWFLDEGLREMFEDILPIDDFNGNLSLEFVDYELKEPKYTVAEARAHDANYSAPLHVTLRLTNRETGEIKAQEVFFGDFPLMTEQGTFIINGAERVIVSQLVRSPGVYFHGKVDKNGKEGFGSTVIPNRGAWLEMETDAKDISYVRIDRTRKIPLTVLVRALGFGSDDTIFEIFGDSETLRNTVEKDLHKNASDSRTEEGLKDVYERLRPGEPKTADSSRNLLNARFFDPKRYDLANVGRYKVNKKLDLKTRLLNLTLAETLVDPETGEIIVEKGTVLTHQVMETLAPFIDNGLNSVTYYPSEDGVVTDPMTVQVIKVFSPRDPEREVNVIGNGYPEAAVKTVRPADIIASMSYFLNLM…
Enterococcus faecium	GCF_001594345.1_ASM159434v1	NusG	lcl|NZ_CP014449.1_prot_WP_002294580.1_2515	MESFEKNWYVLHTYSGYENKVKANIESRAQSMKMADFIFRVVVPEEKETEVKNGKEKEIVHKTFPGYVLVEMIMTDASWYVVRNTPGVTGFVGSHGAGSKPAPLLPEEVNHILRSIGMSLRQNDLEVEVGEVVKIIEGAFAGLEGQVTEVDGEKEKLKVNIDMFGRETSTELDFDQVDKID
Enterococcus faecium	GCF_001635875.1_ASM163587v1	CroS	lcl|NZ_CP011281.1_prot_WP_002295267.1_2608	MTQDSKRATEKRRRINLTSKEISELLAEGIITIILLLLLNVSILVVISSVINSSPSLTNAIWDSKNIFAERLNTDLFWNGRNFIIPFFFLLDIGVLYWRLIRRYRQMQLRHIISELHYIANGNYDHRIPFELSGDLSRVVTSINGLVDSTVAAIEDERKIEKSKDELITNVSHDIRTPLTSIIGYLGLIEDGQYHSEEDLLKYTHTAYIKAKQMKSLVDDLFEYTKVRQPAVPVNFSAFDMIQLIEQLAADFELEASKKNIQILVQSKVDSLIMDGDTEKLVRVFNNLLTNALKYGKGATKIVIEVERIGSEVVATVKNNGAMIPQQAIDNLFDRFYRVEESRSQATGGTGLGLAIAQSIVALHGGYIYAKSDKQWTSFIMHLPIKKNEKLPIDTQEVI…
Enterococcus faecium	GCF_001635875.1_ASM163587v1	RpoB	lcl|NZ_CP011281.1_prot_WP_002295964.1_2586	MAGHVVKYGKHRERRSFARISEVLELPNLIEIQTDSYQWFLDEGLREMFEDILPIDDFNGNLSLEFVDYELKEPKYTVAEARAHDANYSAPLHVTLRLTNRETGEIKAQEVFFGDFPLMTEQGTFIINGAERVIVSQLVRSPGVYFHGKVDKNGKEGFGSTVIPNRGAWLEMETDAKDISYVRIDRTRKIPLTVLVRALGFGSDDTIFEIFGDSETLRNTVEKDLHKNASDSRTEEGLKDVYERLRPGEPKTADSSRNLLNARFFDPKRYDLANVGRYKVNKKLDLKTRLLNLTLAETLVDPETGEIIVEKGTVLTHQVMETLAPFIDNGLNSVTYYPSEDGVVTDPMTVQVIKVFSPRDPEREVNVIGNGYPEAAVKTVRPADIIASMSYFLNLMEGI…
Enterococcus faecium	GCF_001635875.1_ASM163587v1	NusG	lcl|NZ_CP011281.1_prot_WP_002294580.1_2209	MESFEKNWYVLHTYSGYENKVKANIESRAQSMKMADFIFRVVVPEEKETEVKNGKEKEIVHKTFPGYVLVEMIMTDASWYVVRNTPGVTGFVGSHGAGSKPAPLLPEEVNHILRSIGMSLRQNDLEVEVGEVVKIIEGAFAGLEGQVTEVDGEKEKLKVNIDMFGRETSTELDFDQVDKID
Enterococcus faecium	GCF_001720945.1_ASM172094v1	CroS	lcl|NZ_CP012430.1_prot_WP_002295267.1_2447	MTQDSKRATEKRRRINLTSKEISELLAEGIITIILLLLLNVSILVVISSVINSSPSLTNAIWDSKNIFAERLNTDLFWNGRNFIIPFFFLLDIGVLYWRLIRRYRQMQLRHIISELHYIANGNYDHRIPFELSGDLSRVVTSINGLVDSTVAAIEDERKIEKSKDELITNVSHDIRTPLTSIIGYLGLIEDGQYHSEEDLLKYTHTAYIKAKQMKSLVDDLFEYTKVRQPAVPVNFSAFDMIQLIEQLAADFELEASKKNIQILVQSKVDSLIMDGDTEKLVRVFNNLLTNALKYGKGATKIVIEVERIGSEVVATVKNNGAMIPQQAIDNLFDRFYRVEESRSQATGGTGLGLAIAQSIVALHGGYIYAKSDKQWTSFIMHLPIKKNEKLPIDTQEVI…
Enterococcus faecium	GCF_001720945.1_ASM172094v1	RpoB	lcl|NZ_CP012430.1_prot_WP_002295964.1_2467	MAGHVVKYGKHRERRSFARISEVLELPNLIEIQTDSYQWFLDEGLREMFEDILPIDDFNGNLSLEFVDYELKEPKYTVAEARAHDANYSAPLHVTLRLTNRETGEIKAQEVFFGDFPLMTEQGTFIINGAERVIVSQLVRSPGVYFHGKVDKNGKEGFGSTVIPNRGAWLEMETDAKDISYVRIDRTRKIPLTVLVRALGFGSDDTIFEIFGDSETLRNTVEKDLHKNASDSRTEEGLKDVYERLRPGEPKTADSSRNLLNARFFDPKRYDLANVGRYKVNKKLDLKTRLLNLTLAETLVDPETGEIIVEKGTVLTHQVMETLAPFIDNGLNSVTYYPSEDGVVTDPMTVQVIKVFSPRDPEREVNVIGNGYPEAAVKTVRPADIIASMSYFLNLMEGI…
Enterococcus faecium	GCF_001720945.1_ASM172094v1	NusG	lcl|NZ_CP012430.1_prot_WP_002294580.1_2818	MESFEKNWYVLHTYSGYENKVKANIESRAQSMKMADFIFRVVVPEEKETEVKNGKEKEIVHKTFPGYVLVEMIMTDASWYVVRNTPGVTGFVGSHGAGSKPAPLLPEEVNHILRSIGMSLRQNDLEVEVGEVVKIIEGAFAGLEGQVTEVDGEKEKLKVNIDMFGRETSTELDFDQVDKID
Enterococcus faecium	GCF_001721065.1_ASM172106v1	CroS	lcl|NZ_CP012460.1_prot_WP_002295267.1_2283	MTQDSKRATEKRRRINLTSKEISELLAEGIITIILLLLLNVSILVVISSVINSSPSLTNAIWDSKNIFAERLNTDLFWNGRNFIIPFFFLLDIGVLYWRLIRRYRQMQLRHIISELHYIANGNYDHRIPFELSGDLSRVVTSINGLVDSTVAAIEDERKIEKSKDELITNVSHDIRTPLTSIIGYLGLIEDGQYHSEEDLLKYTHTAYIKAKQMKSLVDDLFEYTKVRQPAVPVNFSAFDMIQLIEQLAADFELEASKKNIQILVQSKVDSLIMDGDTEKLVRVFNNLLTNALKYGKGATKIVIEVERIGSEVVATVKNNGAMIPQQAIDNLFDRFYRVEESRSQATGGTGLGLAIAQSIVALHGGYIYAKSDKQWTSFIMHLPIKKNEKLPIDTQEVI…
Enterococcus faecium	GCF_001721065.1_ASM172106v1	RpoB	lcl|NZ_CP012460.1_prot_WP_002295964.1_2305	MAGHVVKYGKHRERRSFARISEVLELPNLIEIQTDSYQWFLDEGLREMFEDILPIDDFNGNLSLEFVDYELKEPKYTVAEARAHDANYSAPLHVTLRLTNRETGEIKAQEVFFGDFPLMTEQGTFIINGAERVIVSQLVRSPGVYFHGKVDKNGKEGFGSTVIPNRGAWLEMETDAKDISYVRIDRTRKIPLTVLVRALGFGSDDTIFEIFGDSETLRNTVEKDLHKNASDSRTEEGLKDVYERLRPGEPKTADSSRNLLNARFFDPKRYDLANVGRYKVNKKLDLKTRLLNLTLAETLVDPETGEIIVEKGTVLTHQVMETLAPFIDNGLNSVTYYPSEDGVVTDPMTVQVIKVFSPRDPEREVNVIGNGYPEAAVKTVRPADIIASMSYFLNLMEGI…
Enterococcus faecium	GCF_001721065.1_ASM172106v1	NusG	lcl|NZ_CP012460.1_prot_WP_002294580.1_2681	MESFEKNWYVLHTYSGYENKVKANIESRAQSMKMADFIFRVVVPEEKETEVKNGKEKEIVHKTFPGYVLVEMIMTDASWYVVRNTPGVTGFVGSHGAGSKPAPLLPEEVNHILRSIGMSLRQNDLEVEVGEVVKIIEGAFAGLEGQVTEVDGEKEKLKVNIDMFGRETSTELDFDQVDKID
Enterococcus faecium	GCF_001721905.1_ASM172190v1	CroS	lcl|NZ_CP016163.1_prot_WP_002295267.1_339	MTQDSKRATEKRRRINLTSKEISELLAEGIITIILLLLLNVSILVVISSVINSSPSLTNAIWDSKNIFAERLNTDLFWNGRNFIIPFFFLLDIGVLYWRLIRRYRQMQLRHIISELHYIANGNYDHRIPFELSGDLSRVVTSINGLVDSTVAAIEDERKIEKSKDELITNVSHDIRTPLTSIIGYLGLIEDGQYHSEEDLLKYTHTAYIKAKQMKSLVDDLFEYTKVRQPAVPVNFSAFDMIQLIEQLAADFELEASKKNIQILVQSKVDSLIMDGDTEKLVRVFNNLLTNALKYGKGATKIVIEVERIGSEVVATVKNNGAMIPQQAIDNLFDRFYRVEESRSQATGGTGLGLAIAQSIVALHGGYIYAKSDKQWTSFIMHLPIKKNEKLPIDTQEVI…
Enterococcus faecium	GCF_001721905.1_ASM172190v1	RpoB	lcl|NZ_CP016163.1_prot_WP_002295964.1_360	MAGHVVKYGKHRERRSFARISEVLELPNLIEIQTDSYQWFLDEGLREMFEDILPIDDFNGNLSLEFVDYELKEPKYTVAEARAHDANYSAPLHVTLRLTNRETGEIKAQEVFFGDFPLMTEQGTFIINGAERVIVSQLVRSPGVYFHGKVDKNGKEGFGSTVIPNRGAWLEMETDAKDISYVRIDRTRKIPLTVLVRALGFGSDDTIFEIFGDSETLRNTVEKDLHKNASDSRTEEGLKDVYERLRPGEPKTADSSRNLLNARFFDPKRYDLANVGRYKVNKKLDLKTRLLNLTLAETLVDPETGEIIVEKGTVLTHQVMETLAPFIDNGLNSVTYYPSEDGVVTDPMTVQVIKVFSPRDPEREVNVIGNGYPEAAVKTVRPADIIASMSYFLNLMEGI…
Enterococcus faecium	GCF_001721905.1_ASM172190v1	NusG	lcl|NZ_CP016163.1_prot_WP_002294580.1_720	MESFEKNWYVLHTYSGYENKVKANIESRAQSMKMADFIFRVVVPEEKETEVKNGKEKEIVHKTFPGYVLVEMIMTDASWYVVRNTPGVTGFVGSHGAGSKPAPLLPEEVNHILRSIGMSLRQNDLEVEVGEVVKIIEGAFAGLEGQVTEVDGEKEKLKVNIDMFGRETSTELDFDQVDKID
Enterococcus faecium	GCF_001750885.1_ASM175088v1	CroS	lcl|NZ_CP014529.1_prot_WP_002295267.1_2629	MTQDSKRATEKRRRINLTSKEISELLAEGIITIILLLLLNVSILVVISSVINSSPSLTNAIWDSKNIFAERLNTDLFWNGRNFIIPFFFLLDIGVLYWRLIRRYRQMQLRHIISELHYIANGNYDHRIPFELSGDLSRVVTSINGLVDSTVAAIEDERKIEKSKDELITNVSHDIRTPLTSIIGYLGLIEDGQYHSEEDLLKYTHTAYIKAKQMKSLVDDLFEYTKVRQPAVPVNFSAFDMIQLIEQLAADFELEASKKNIQILVQSKVDSLIMDGDTEKLVRVFNNLLTNALKYGKGATKIVIEVERIGSEVVATVKNNGAMIPQQAIDNLFDRFYRVEESRSQATGGTGLGLAIAQSIVALHGGYIYAKSDKQWTSFIMHLPIKKNEKLPIDTQEVI…
Enterococcus faecium	GCF_001750885.1_ASM175088v1	RpoB	lcl|NZ_CP014529.1_prot_WP_002295964.1_2609	MAGHVVKYGKHRERRSFARISEVLELPNLIEIQTDSYQWFLDEGLREMFEDILPIDDFNGNLSLEFVDYELKEPKYTVAEARAHDANYSAPLHVTLRLTNRETGEIKAQEVFFGDFPLMTEQGTFIINGAERVIVSQLVRSPGVYFHGKVDKNGKEGFGSTVIPNRGAWLEMETDAKDISYVRIDRTRKIPLTVLVRALGFGSDDTIFEIFGDSETLRNTVEKDLHKNASDSRTEEGLKDVYERLRPGEPKTADSSRNLLNARFFDPKRYDLANVGRYKVNKKLDLKTRLLNLTLAETLVDPETGEIIVEKGTVLTHQVMETLAPFIDNGLNSVTYYPSEDGVVTDPMTVQVIKVFSPRDPEREVNVIGNGYPEAAVKTVRPADIIASMSYFLNLMEGI…
Enterococcus faecium	GCF_001750885.1_ASM175088v1	NusG	lcl|NZ_CP014529.1_prot_WP_002294580.1_2292	MESFEKNWYVLHTYSGYENKVKANIESRAQSMKMADFIFRVVVPEEKETEVKNGKEKEIVHKTFPGYVLVEMIMTDASWYVVRNTPGVTGFVGSHGAGSKPAPLLPEEVNHILRSIGMSLRQNDLEVEVGEVVKIIEGAFAGLEGQVTEVDGEKEKLKVNIDMFGRETSTELDFDQVDKID
Enterococcus faecium	GCF_001886635.1_ASM188663v1	CroS	lcl|NZ_CP018065.1_prot_WP_002295267.1_2703	MTQDSKRATEKRRRINLTSKEISELLAEGIITIILLLLLNVSILVVISSVINSSPSLTNAIWDSKNIFAERLNTDLFWNGRNFIIPFFFLLDIGVLYWRLIRRYRQMQLRHIISELHYIANGNYDHRIPFELSGDLSRVVTSINGLVDSTVAAIEDERKIEKSKDELITNVSHDIRTPLTSIIGYLGLIEDGQYHSEEDLLKYTHTAYIKAKQMKSLVDDLFEYTKVRQPAVPVNFSAFDMIQLIEQLAADFELEASKKNIQILVQSKVDSLIMDGDTEKLVRVFNNLLTNALKYGKGATKIVIEVERIGSEVVATVKNNGAMIPQQAIDNLFDRFYRVEESRSQATGGTGLGLAIAQSIVALHGGYIYAKSDKQWTSFIMHLPIKKNEKLPIDTQEVI…
Enterococcus faecium	GCF_001886635.1_ASM188663v1	RpoB	lcl|NZ_CP018065.1_prot_WP_002340554.1_2723	MAGHVVKYGKHRERRSFARISEVLELPNLIEIQTDSYQWFLDEGLREMFEDILPIDDFNGNLSLEFVDYELKEPKYTVAEARAHDANYSAPLHVTLRLTNRETGEIKAQEVFFGDFPLMTEQGTFIINGAERVIVSQLVRSPGVYFHGKVDKNGKEGFGSTVIPNRGAWLEMETDAKDISYVRIDRTRKIPLTVLVRALGFGSDDTIFEIFGDSETLRNTVEKDLHKNASDSRTEEGLKDVYERLRPGEPKTADSSRNLLNARFFDPKRYDLANVGRYKVNKKLDLKTRLLNLTLAETLVDPETGEIIVEKGTVLTHQVMETLAPFIDNGLNSVTYYPSEDGVVTDPMTVQVIKVFSPRDPEREVNVIGNGYPEAAVKTVRPADIIASMSYFLNLMEGI…
Enterococcus faecium	GCF_001886635.1_ASM188663v1	NusG	lcl|NZ_CP018065.1_prot_WP_002294580.1_360	MESFEKNWYVLHTYSGYENKVKANIESRAQSMKMADFIFRVVVPEEKETEVKNGKEKEIVHKTFPGYVLVEMIMTDASWYVVRNTPGVTGFVGSHGAGSKPAPLLPEEVNHILRSIGMSLRQNDLEVEVGEVVKIIEGAFAGLEGQVTEVDGEKEKLKVNIDMFGRETSTELDFDQVDKID
Enterococcus faecium	GCF_001895905.1_ASM189590v1	CroS	lcl|NZ_CP018071.1_prot_WP_002295267.1_2370	MTQDSKRATEKRRRINLTSKEISELLAEGIITIILLLLLNVSILVVISSVINSSPSLTNAIWDSKNIFAERLNTDLFWNGRNFIIPFFFLLDIGVLYWRLIRRYRQMQLRHIISELHYIANGNYDHRIPFELSGDLSRVVTSINGLVDSTVAAIEDERKIEKSKDELITNVSHDIRTPLTSIIGYLGLIEDGQYHSEEDLLKYTHTAYIKAKQMKSLVDDLFEYTKVRQPAVPVNFSAFDMIQLIEQLAADFELEASKKNIQILVQSKVDSLIMDGDTEKLVRVFNNLLTNALKYGKGATKIVIEVERIGSEVVATVKNNGAMIPQQAIDNLFDRFYRVEESRSQATGGTGLGLAIAQSIVALHGGYIYAKSDKQWTSFIMHLPIKKNEKLPIDTQEVI…
Enterococcus faecium	GCF_001895905.1_ASM189590v1	RpoB	lcl|NZ_CP018071.1_prot_WP_002295964.1_2390	MAGHVVKYGKHRERRSFARISEVLELPNLIEIQTDSYQWFLDEGLREMFEDILPIDDFNGNLSLEFVDYELKEPKYTVAEARAHDANYSAPLHVTLRLTNRETGEIKAQEVFFGDFPLMTEQGTFIINGAERVIVSQLVRSPGVYFHGKVDKNGKEGFGSTVIPNRGAWLEMETDAKDISYVRIDRTRKIPLTVLVRALGFGSDDTIFEIFGDSETLRNTVEKDLHKNASDSRTEEGLKDVYERLRPGEPKTADSSRNLLNARFFDPKRYDLANVGRYKVNKKLDLKTRLLNLTLAETLVDPETGEIIVEKGTVLTHQVMETLAPFIDNGLNSVTYYPSEDGVVTDPMTVQVIKVFSPRDPEREVNVIGNGYPEAAVKTVRPADIIASMSYFLNLMEGI…
Enterococcus faecium	GCF_001895905.1_ASM189590v1	NusG	lcl|NZ_CP018071.1_prot_WP_002294580.1_2731	MESFEKNWYVLHTYSGYENKVKANIESRAQSMKMADFIFRVVVPEEKETEVKNGKEKEIVHKTFPGYVLVEMIMTDASWYVVRNTPGVTGFVGSHGAGSKPAPLLPEEVNHILRSIGMSLRQNDLEVEVGEVVKIIEGAFAGLEGQVTEVDGEKEKLKVNIDMFGRETSTELDFDQVDKID
Enterococcus faecium	GCF_001953235.1_ASM195323v1	CroS	lcl|NZ_CP018828.1_prot_WP_002295267.1_2636	MTQDSKRATEKRRRINLTSKEISELLAEGIITIILLLLLNVSILVVISSVINSSPSLTNAIWDSKNIFAERLNTDLFWNGRNFIIPFFFLLDIGVLYWRLIRRYRQMQLRHIISELHYIANGNYDHRIPFELSGDLSRVVTSINGLVDSTVAAIEDERKIEKSKDELITNVSHDIRTPLTSIIGYLGLIEDGQYHSEEDLLKYTHTAYIKAKQMKSLVDDLFEYTKVRQPAVPVNFSAFDMIQLIEQLAADFELEASKKNIQILVQSKVDSLIMDGDTEKLVRVFNNLLTNALKYGKGATKIVIEVERIGSEVVATVKNNGAMIPQQAIDNLFDRFYRVEESRSQATGGTGLGLAIAQSIVALHGGYIYAKSDKQWTSFIMHLPIKKNEKLPIDTQEVI…
Enterococcus faecium	GCF_001953235.1_ASM195323v1	RpoB	lcl|NZ_CP018828.1_prot_WP_002295964.1_2614	MAGHVVKYGKHRERRSFARISEVLELPNLIEIQTDSYQWFLDEGLREMFEDILPIDDFNGNLSLEFVDYELKEPKYTVAEARAHDANYSAPLHVTLRLTNRETGEIKAQEVFFGDFPLMTEQGTFIINGAERVIVSQLVRSPGVYFHGKVDKNGKEGFGSTVIPNRGAWLEMETDAKDISYVRIDRTRKIPLTVLVRALGFGSDDTIFEIFGDSETLRNTVEKDLHKNASDSRTEEGLKDVYERLRPGEPKTADSSRNLLNARFFDPKRYDLANVGRYKVNKKLDLKTRLLNLTLAETLVDPETGEIIVEKGTVLTHQVMETLAPFIDNGLNSVTYYPSEDGVVTDPMTVQVIKVFSPRDPEREVNVIGNGYPEAAVKTVRPADIIASMSYFLNLMEGI…
Enterococcus faecium	GCF_001953235.1_ASM195323v1	NusG	lcl|NZ_CP018828.1_prot_WP_002294580.1_2237	MESFEKNWYVLHTYSGYENKVKANIESRAQSMKMADFIFRVVVPEEKETEVKNGKEKEIVHKTFPGYVLVEMIMTDASWYVVRNTPGVTGFVGSHGAGSKPAPLLPEEVNHILRSIGMSLRQNDLEVEVGEVVKIIEGAFAGLEGQVTEVDGEKEKLKVNIDMFGRETSTELDFDQVDKID
Enterococcus faecium	GCF_001953255.1_ASM195325v1	CroS	lcl|NZ_CP018830.1_prot_WP_002295267.1_2625	MTQDSKRATEKRRRINLTSKEISELLAEGIITIILLLLLNVSILVVISSVINSSPSLTNAIWDSKNIFAERLNTDLFWNGRNFIIPFFFLLDIGVLYWRLIRRYRQMQLRHIISELHYIANGNYDHRIPFELSGDLSRVVTSINGLVDSTVAAIEDERKIEKSKDELITNVSHDIRTPLTSIIGYLGLIEDGQYHSEEDLLKYTHTAYIKAKQMKSLVDDLFEYTKVRQPAVPVNFSAFDMIQLIEQLAADFELEASKKNIQILVQSKVDSLIMDGDTEKLVRVFNNLLTNALKYGKGATKIVIEVERIGSEVVATVKNNGAMIPQQAIDNLFDRFYRVEESRSQATGGTGLGLAIAQSIVALHGGYIYAKSDKQWTSFIMHLPIKKNEKLPIDTQEVI…
Enterococcus faecium	GCF_001953255.1_ASM195325v1	RpoB	lcl|NZ_CP018830.1_prot_WP_002295964.1_2603	MAGHVVKYGKHRERRSFARISEVLELPNLIEIQTDSYQWFLDEGLREMFEDILPIDDFNGNLSLEFVDYELKEPKYTVAEARAHDANYSAPLHVTLRLTNRETGEIKAQEVFFGDFPLMTEQGTFIINGAERVIVSQLVRSPGVYFHGKVDKNGKEGFGSTVIPNRGAWLEMETDAKDISYVRIDRTRKIPLTVLVRALGFGSDDTIFEIFGDSETLRNTVEKDLHKNASDSRTEEGLKDVYERLRPGEPKTADSSRNLLNARFFDPKRYDLANVGRYKVNKKLDLKTRLLNLTLAETLVDPETGEIIVEKGTVLTHQVMETLAPFIDNGLNSVTYYPSEDGVVTDPMTVQVIKVFSPRDPEREVNVIGNGYPEAAVKTVRPADIIASMSYFLNLMEGI…
Enterococcus faecium	GCF_001953255.1_ASM195325v1	NusG	lcl|NZ_CP018830.1_prot_WP_002294580.1_2228	MESFEKNWYVLHTYSGYENKVKANIESRAQSMKMADFIFRVVVPEEKETEVKNGKEKEIVHKTFPGYVLVEMIMTDASWYVVRNTPGVTGFVGSHGAGSKPAPLLPEEVNHILRSIGMSLRQNDLEVEVGEVVKIIEGAFAGLEGQVTEVDGEKEKLKVNIDMFGRETSTELDFDQVDKID
Enterococcus faecium	GCF_002007625.1_ASM200762v1	CroS	lcl|NZ_CP019208.1_prot_WP_002295267.1_2235	MTQDSKRATEKRRRINLTSKEISELLAEGIITIILLLLLNVSILVVISSVINSSPSLTNAIWDSKNIFAERLNTDLFWNGRNFIIPFFFLLDIGVLYWRLIRRYRQMQLRHIISELHYIANGNYDHRIPFELSGDLSRVVTSINGLVDSTVAAIEDERKIEKSKDELITNVSHDIRTPLTSIIGYLGLIEDGQYHSEEDLLKYTHTAYIKAKQMKSLVDDLFEYTKVRQPAVPVNFSAFDMIQLIEQLAADFELEASKKNIQILVQSKVDSLIMDGDTEKLVRVFNNLLTNALKYGKGATKIVIEVERIGSEVVATVKNNGAMIPQQAIDNLFDRFYRVEESRSQATGGTGLGLAIAQSIVALHGGYIYAKSDKQWTSFIMHLPIKKNEKLPIDTQEVI…
Enterococcus faecium	GCF_002007625.1_ASM200762v1	RpoB	lcl|NZ_CP019208.1_prot_WP_002295964.1_2247	MAGHVVKYGKHRERRSFARISEVLELPNLIEIQTDSYQWFLDEGLREMFEDILPIDDFNGNLSLEFVDYELKEPKYTVAEARAHDANYSAPLHVTLRLTNRETGEIKAQEVFFGDFPLMTEQGTFIINGAERVIVSQLVRSPGVYFHGKVDKNGKEGFGSTVIPNRGAWLEMETDAKDISYVRIDRTRKIPLTVLVRALGFGSDDTIFEIFGDSETLRNTVEKDLHKNASDSRTEEGLKDVYERLRPGEPKTADSSRNLLNARFFDPKRYDLANVGRYKVNKKLDLKTRLLNLTLAETLVDPETGEIIVEKGTVLTHQVMETLAPFIDNGLNSVTYYPSEDGVVTDPMTVQVIKVFSPRDPEREVNVIGNGYPEAAVKTVRPADIIASMSYFLNLMEGI…
Enterococcus faecium	GCF_002007625.1_ASM200762v1	NusG	lcl|NZ_CP019208.1_prot_WP_002294580.1_2575	MESFEKNWYVLHTYSGYENKVKANIESRAQSMKMADFIFRVVVPEEKETEVKNGKEKEIVHKTFPGYVLVEMIMTDASWYVVRNTPGVTGFVGSHGAGSKPAPLLPEEVNHILRSIGMSLRQNDLEVEVGEVVKIIEGAFAGLEGQVTEVDGEKEKLKVNIDMFGRETSTELDFDQVDKID
Enterococcus faecium	GCF_002025045.1_ASM202504v1	CroS	lcl|NZ_CP019992.1_prot_WP_002295267.1_867	MTQDSKRATEKRRRINLTSKEISELLAEGIITIILLLLLNVSILVVISSVINSSPSLTNAIWDSKNIFAERLNTDLFWNGRNFIIPFFFLLDIGVLYWRLIRRYRQMQLRHIISELHYIANGNYDHRIPFELSGDLSRVVTSINGLVDSTVAAIEDERKIEKSKDELITNVSHDIRTPLTSIIGYLGLIEDGQYHSEEDLLKYTHTAYIKAKQMKSLVDDLFEYTKVRQPAVPVNFSAFDMIQLIEQLAADFELEASKKNIQILVQSKVDSLIMDGDTEKLVRVFNNLLTNALKYGKGATKIVIEVERIGSEVVATVKNNGAMIPQQAIDNLFDRFYRVEESRSQATGGTGLGLAIAQSIVALHGGYIYAKSDKQWTSFIMHLPIKKNEKLPIDTQEVI…
Enterococcus faecium	GCF_002025045.1_ASM202504v1	RpoB	lcl|NZ_CP019992.1_prot_WP_002295964.1_888	MAGHVVKYGKHRERRSFARISEVLELPNLIEIQTDSYQWFLDEGLREMFEDILPIDDFNGNLSLEFVDYELKEPKYTVAEARAHDANYSAPLHVTLRLTNRETGEIKAQEVFFGDFPLMTEQGTFIINGAERVIVSQLVRSPGVYFHGKVDKNGKEGFGSTVIPNRGAWLEMETDAKDISYVRIDRTRKIPLTVLVRALGFGSDDTIFEIFGDSETLRNTVEKDLHKNASDSRTEEGLKDVYERLRPGEPKTADSSRNLLNARFFDPKRYDLANVGRYKVNKKLDLKTRLLNLTLAETLVDPETGEIIVEKGTVLTHQVMETLAPFIDNGLNSVTYYPSEDGVVTDPMTVQVIKVFSPRDPEREVNVIGNGYPEAAVKTVRPADIIASMSYFLNLMEGI…
Enterococcus faecium	GCF_002025045.1_ASM202504v1	NusG	lcl|NZ_CP019992.1_prot_WP_002294580.1_1220	MESFEKNWYVLHTYSGYENKVKANIESRAQSMKMADFIFRVVVPEEKETEVKNGKEKEIVHKTFPGYVLVEMIMTDASWYVVRNTPGVTGFVGSHGAGSKPAPLLPEEVNHILRSIGMSLRQNDLEVEVGEVVKIIEGAFAGLEGQVTEVDGEKEKLKVNIDMFGRETSTELDFDQVDKID
Enterococcus faecium	GCF_002025065.1_ASM202506v1	CroS	lcl|NZ_CP019988.1_prot_WP_002295267.1_2542	MTQDSKRATEKRRRINLTSKEISELLAEGIITIILLLLLNVSILVVISSVINSSPSLTNAIWDSKNIFAERLNTDLFWNGRNFIIPFFFLLDIGVLYWRLIRRYRQMQLRHIISELHYIANGNYDHRIPFELSGDLSRVVTSINGLVDSTVAAIEDERKIEKSKDELITNVSHDIRTPLTSIIGYLGLIEDGQYHSEEDLLKYTHTAYIKAKQMKSLVDDLFEYTKVRQPAVPVNFSAFDMIQLIEQLAADFELEASKKNIQILVQSKVDSLIMDGDTEKLVRVFNNLLTNALKYGKGATKIVIEVERIGSEVVATVKNNGAMIPQQAIDNLFDRFYRVEESRSQATGGTGLGLAIAQSIVALHGGYIYAKSDKQWTSFIMHLPIKKNEKLPIDTQEVI…
Enterococcus faecium	GCF_002025065.1_ASM202506v1	RpoB	lcl|NZ_CP019988.1_prot_WP_002295964.1_2530	MAGHVVKYGKHRERRSFARISEVLELPNLIEIQTDSYQWFLDEGLREMFEDILPIDDFNGNLSLEFVDYELKEPKYTVAEARAHDANYSAPLHVTLRLTNRETGEIKAQEVFFGDFPLMTEQGTFIINGAERVIVSQLVRSPGVYFHGKVDKNGKEGFGSTVIPNRGAWLEMETDAKDISYVRIDRTRKIPLTVLVRALGFGSDDTIFEIFGDSETLRNTVEKDLHKNASDSRTEEGLKDVYERLRPGEPKTADSSRNLLNARFFDPKRYDLANVGRYKVNKKLDLKTRLLNLTLAETLVDPETGEIIVEKGTVLTHQVMETLAPFIDNGLNSVTYYPSEDGVVTDPMTVQVIKVFSPRDPEREVNVIGNGYPEAAVKTVRPADIIASMSYFLNLMEGI…
Enterococcus faecium	GCF_002025065.1_ASM202506v1	NusG	lcl|NZ_CP019988.1_prot_WP_002294580.1_2200	MESFEKNWYVLHTYSGYENKVKANIESRAQSMKMADFIFRVVVPEEKETEVKNGKEKEIVHKTFPGYVLVEMIMTDASWYVVRNTPGVTGFVGSHGAGSKPAPLLPEEVNHILRSIGMSLRQNDLEVEVGEVVKIIEGAFAGLEGQVTEVDGEKEKLKVNIDMFGRETSTELDFDQVDKID
Enterococcus faecium	GCF_002334625.1_ASM233462v1	CroS	lcl|NZ_CP023423.1_prot_WP_002295267.1_2564	MTQDSKRATEKRRRINLTSKEISELLAEGIITIILLLLLNVSILVVISSVINSSPSLTNAIWDSKNIFAERLNTDLFWNGRNFIIPFFFLLDIGVLYWRLIRRYRQMQLRHIISELHYIANGNYDHRIPFELSGDLSRVVTSINGLVDSTVAAIEDERKIEKSKDELITNVSHDIRTPLTSIIGYLGLIEDGQYHSEEDLLKYTHTAYIKAKQMKSLVDDLFEYTKVRQPAVPVNFSAFDMIQLIEQLAADFELEASKKNIQILVQSKVDSLIMDGDTEKLVRVFNNLLTNALKYGKGATKIVIEVERIGSEVVATVKNNGAMIPQQAIDNLFDRFYRVEESRSQATGGTGLGLAIAQSIVALHGGYIYAKSDKQWTSFIMHLPIKKNEKLPIDTQEVI…
Enterococcus faecium	GCF_002334625.1_ASM233462v1	RpoB	lcl|NZ_CP023423.1_prot_WP_002295964.1_2544	MAGHVVKYGKHRERRSFARISEVLELPNLIEIQTDSYQWFLDEGLREMFEDILPIDDFNGNLSLEFVDYELKEPKYTVAEARAHDANYSAPLHVTLRLTNRETGEIKAQEVFFGDFPLMTEQGTFIINGAERVIVSQLVRSPGVYFHGKVDKNGKEGFGSTVIPNRGAWLEMETDAKDISYVRIDRTRKIPLTVLVRALGFGSDDTIFEIFGDSETLRNTVEKDLHKNASDSRTEEGLKDVYERLRPGEPKTADSSRNLLNARFFDPKRYDLANVGRYKVNKKLDLKTRLLNLTLAETLVDPETGEIIVEKGTVLTHQVMETLAPFIDNGLNSVTYYPSEDGVVTDPMTVQVIKVFSPRDPEREVNVIGNGYPEAAVKTVRPADIIASMSYFLNLMEGI…
Enterococcus faecium	GCF_002334625.1_ASM233462v1	NusG	lcl|NZ_CP023423.1_prot_WP_002294580.1_2217	MESFEKNWYVLHTYSGYENKVKANIESRAQSMKMADFIFRVVVPEEKETEVKNGKEKEIVHKTFPGYVLVEMIMTDASWYVVRNTPGVTGFVGSHGAGSKPAPLLPEEVNHILRSIGMSLRQNDLEVEVGEVVKIIEGAFAGLEGQVTEVDGEKEKLKVNIDMFGRETSTELDFDQVDKID
Enterococcus faecium	GCF_002761255.1_ASM276125v1	CroS	lcl|NZ_CP017792.1_prot_WP_002295267.1_2714	MTQDSKRATEKRRRINLTSKEISELLAEGIITIILLLLLNVSILVVISSVINSSPSLTNAIWDSKNIFAERLNTDLFWNGRNFIIPFFFLLDIGVLYWRLIRRYRQMQLRHIISELHYIANGNYDHRIPFELSGDLSRVVTSINGLVDSTVAAIEDERKIEKSKDELITNVSHDIRTPLTSIIGYLGLIEDGQYHSEEDLLKYTHTAYIKAKQMKSLVDDLFEYTKVRQPAVPVNFSAFDMIQLIEQLAADFELEASKKNIQILVQSKVDSLIMDGDTEKLVRVFNNLLTNALKYGKGATKIVIEVERIGSEVVATVKNNGAMIPQQAIDNLFDRFYRVEESRSQATGGTGLGLAIAQSIVALHGGYIYAKSDKQWTSFIMHLPIKKNEKLPIDTQEVI…
Enterococcus faecium	GCF_002761255.1_ASM276125v1	RpoB	lcl|NZ_CP017792.1_prot_WP_002295964.1_2692	MAGHVVKYGKHRERRSFARISEVLELPNLIEIQTDSYQWFLDEGLREMFEDILPIDDFNGNLSLEFVDYELKEPKYTVAEARAHDANYSAPLHVTLRLTNRETGEIKAQEVFFGDFPLMTEQGTFIINGAERVIVSQLVRSPGVYFHGKVDKNGKEGFGSTVIPNRGAWLEMETDAKDISYVRIDRTRKIPLTVLVRALGFGSDDTIFEIFGDSETLRNTVEKDLHKNASDSRTEEGLKDVYERLRPGEPKTADSSRNLLNARFFDPKRYDLANVGRYKVNKKLDLKTRLLNLTLAETLVDPETGEIIVEKGTVLTHQVMETLAPFIDNGLNSVTYYPSEDGVVTDPMTVQVIKVFSPRDPEREVNVIGNGYPEAAVKTVRPADIIASMSYFLNLMEGI…
Enterococcus faecium	GCF_002761255.1_ASM276125v1	NusG	lcl|NZ_CP017792.1_prot_WP_002294580.1_2313	MESFEKNWYVLHTYSGYENKVKANIESRAQSMKMADFIFRVVVPEEKETEVKNGKEKEIVHKTFPGYVLVEMIMTDASWYVVRNTPGVTGFVGSHGAGSKPAPLLPEEVNHILRSIGMSLRQNDLEVEVGEVVKIIEGAFAGLEGQVTEVDGEKEKLKVNIDMFGRETSTELDFDQVDKID
Enterococcus faecium	GCF_002761275.1_ASM276127v1	CroS	lcl|NZ_CP017797.1_prot_WP_002295267.1_2712	MTQDSKRATEKRRRINLTSKEISELLAEGIITIILLLLLNVSILVVISSVINSSPSLTNAIWDSKNIFAERLNTDLFWNGRNFIIPFFFLLDIGVLYWRLIRRYRQMQLRHIISELHYIANGNYDHRIPFELSGDLSRVVTSINGLVDSTVAAIEDERKIEKSKDELITNVSHDIRTPLTSIIGYLGLIEDGQYHSEEDLLKYTHTAYIKAKQMKSLVDDLFEYTKVRQPAVPVNFSAFDMIQLIEQLAADFELEASKKNIQILVQSKVDSLIMDGDTEKLVRVFNNLLTNALKYGKGATKIVIEVERIGSEVVATVKNNGAMIPQQAIDNLFDRFYRVEESRSQATGGTGLGLAIAQSIVALHGGYIYAKSDKQWTSFIMHLPIKKNEKLPIDTQEVI…
Enterococcus faecium	GCF_002761275.1_ASM276127v1	RpoB	lcl|NZ_CP017797.1_prot_WP_002295964.1_2690	MAGHVVKYGKHRERRSFARISEVLELPNLIEIQTDSYQWFLDEGLREMFEDILPIDDFNGNLSLEFVDYELKEPKYTVAEARAHDANYSAPLHVTLRLTNRETGEIKAQEVFFGDFPLMTEQGTFIINGAERVIVSQLVRSPGVYFHGKVDKNGKEGFGSTVIPNRGAWLEMETDAKDISYVRIDRTRKIPLTVLVRALGFGSDDTIFEIFGDSETLRNTVEKDLHKNASDSRTEEGLKDVYERLRPGEPKTADSSRNLLNARFFDPKRYDLANVGRYKVNKKLDLKTRLLNLTLAETLVDPETGEIIVEKGTVLTHQVMETLAPFIDNGLNSVTYYPSEDGVVTDPMTVQVIKVFSPRDPEREVNVIGNGYPEAAVKTVRPADIIASMSYFLNLMEGI…
Enterococcus faecium	GCF_002761275.1_ASM276127v1	NusG	lcl|NZ_CP017797.1_prot_WP_002294580.1_2312	MESFEKNWYVLHTYSGYENKVKANIESRAQSMKMADFIFRVVVPEEKETEVKNGKEKEIVHKTFPGYVLVEMIMTDASWYVVRNTPGVTGFVGSHGAGSKPAPLLPEEVNHILRSIGMSLRQNDLEVEVGEVVKIIEGAFAGLEGQVTEVDGEKEKLKVNIDMFGRETSTELDFDQVDKID
Enterococcus faecium	GCF_002761555.1_ASM276155v1	CroS	lcl|NZ_CP021849.1_prot_WP_099746395.1_1924	MTQDSKRATEKRRRINLTSKEISELLAEGIITIILLLLLNVSILVVISSVINSSPSLTNAIWDSKNIFAERLNTDLFWNGRNFIIPFFFLLDIGVLYWRLIRRYRQMQLRHIISELHYIANGNYDHRIPFELSGDLSRVVTSINGLVDSTVAAIEDERKIEKAKDELITNVSHDIRTPLTSIIGYLGLIEDGQYHSEEDLLKYTHTAYIKAKQMKSLVDDLFEYTKVRQPAVPVNFSAFDMIQLIEQLAADFELEASKKNIQILVQSKVDSLIMDGDTEKLVRVFNNLLTNALKYGKGATKIVIEVERIGSEVVATVKNNGAMIPQQAIDNLFDRFYRVEESRSQATGGTGLGLAIAQSIVALHGGYIYAKSDKQWTSFIMHLPIKKNEKLPIDTQEVI…
Enterococcus faecium	GCF_002761555.1_ASM276155v1	RpoB	lcl|NZ_CP021849.1_prot_WP_002320801.1_1948	MKSLAGHVVKYGKHRERRSFARISEVLELPNLIEIQTDSYQWFLDEGLREMFEDILPIDDFNGNLSLEFVDYELKEPKYTVAEARAHDANYSAPLHVTLRLTNRETGEIKAQEVFFGDFPLMTEQGTFIINGAERVIVSQLVRSPGVYFHGKVDKNGKEGFGSTVIPNRGAWLEMETDAKDISYVRIDRTRKIPLTVLVRALGFGSDDTIFEIFGDSETLRNTVEKDLHKNASDSRTEEGLKDVYERLRPGEPKTADSSRNLLNARFFDPKRYDLANVGRYKVNKKLDLKTRLLNLTLAETLVDPETGEIIVEKGTVLTHQVMETLAPFIDNGLNSVTYYPSEDGVVTDPMTVQVIKVFSPRDPEREVNVIGNGYPEAAVKTVRPADIIASMSYFLNLM…
Enterococcus faecium	GCF_002761555.1_ASM276155v1	NusG	lcl|NZ_CP021849.1_prot_WP_002294580.1_2516	MESFEKNWYVLHTYSGYENKVKANIESRAQSMKMADFIFRVVVPEEKETEVKNGKEKEIVHKTFPGYVLVEMIMTDASWYVVRNTPGVTGFVGSHGAGSKPAPLLPEEVNHILRSIGMSLRQNDLEVEVGEVVKIIEGAFAGLEGQVTEVDGEKEKLKVNIDMFGRETSTELDFDQVDKID
Enterococcus faecium	GCF_002777275.1_ASM277727v1	CroS	lcl|NZ_CP017787.1_prot_WP_002295267.1_2712	MTQDSKRATEKRRRINLTSKEISELLAEGIITIILLLLLNVSILVVISSVINSSPSLTNAIWDSKNIFAERLNTDLFWNGRNFIIPFFFLLDIGVLYWRLIRRYRQMQLRHIISELHYIANGNYDHRIPFELSGDLSRVVTSINGLVDSTVAAIEDERKIEKSKDELITNVSHDIRTPLTSIIGYLGLIEDGQYHSEEDLLKYTHTAYIKAKQMKSLVDDLFEYTKVRQPAVPVNFSAFDMIQLIEQLAADFELEASKKNIQILVQSKVDSLIMDGDTEKLVRVFNNLLTNALKYGKGATKIVIEVERIGSEVVATVKNNGAMIPQQAIDNLFDRFYRVEESRSQATGGTGLGLAIAQSIVALHGGYIYAKSDKQWTSFIMHLPIKKNEKLPIDTQEVI…
Enterococcus faecium	GCF_002777275.1_ASM277727v1	RpoB	lcl|NZ_CP017787.1_prot_WP_002295964.1_2690	MAGHVVKYGKHRERRSFARISEVLELPNLIEIQTDSYQWFLDEGLREMFEDILPIDDFNGNLSLEFVDYELKEPKYTVAEARAHDANYSAPLHVTLRLTNRETGEIKAQEVFFGDFPLMTEQGTFIINGAERVIVSQLVRSPGVYFHGKVDKNGKEGFGSTVIPNRGAWLEMETDAKDISYVRIDRTRKIPLTVLVRALGFGSDDTIFEIFGDSETLRNTVEKDLHKNASDSRTEEGLKDVYERLRPGEPKTADSSRNLLNARFFDPKRYDLANVGRYKVNKKLDLKTRLLNLTLAETLVDPETGEIIVEKGTVLTHQVMETLAPFIDNGLNSVTYYPSEDGVVTDPMTVQVIKVFSPRDPEREVNVIGNGYPEAAVKTVRPADIIASMSYFLNLMEGI…
Enterococcus faecium	GCF_002777275.1_ASM277727v1	NusG	lcl|NZ_CP017787.1_prot_WP_002294580.1_2312	MESFEKNWYVLHTYSGYENKVKANIESRAQSMKMADFIFRVVVPEEKETEVKNGKEKEIVHKTFPGYVLVEMIMTDASWYVVRNTPGVTGFVGSHGAGSKPAPLLPEEVNHILRSIGMSLRQNDLEVEVGEVVKIIEGAFAGLEGQVTEVDGEKEKLKVNIDMFGRETSTELDFDQVDKID
Enterococcus faecium	GCF_002831505.1_ASM283150v1	CroS	lcl|NZ_CP025077.1_prot_WP_002295267.1_33	MTQDSKRATEKRRRINLTSKEISELLAEGIITIILLLLLNVSILVVISSVINSSPSLTNAIWDSKNIFAERLNTDLFWNGRNFIIPFFFLLDIGVLYWRLIRRYRQMQLRHIISELHYIANGNYDHRIPFELSGDLSRVVTSINGLVDSTVAAIEDERKIEKSKDELITNVSHDIRTPLTSIIGYLGLIEDGQYHSEEDLLKYTHTAYIKAKQMKSLVDDLFEYTKVRQPAVPVNFSAFDMIQLIEQLAADFELEASKKNIQILVQSKVDSLIMDGDTEKLVRVFNNLLTNALKYGKGATKIVIEVERIGSEVVATVKNNGAMIPQQAIDNLFDRFYRVEESRSQATGGTGLGLAIAQSIVALHGGYIYAKSDKQWTSFIMHLPIKKNEKLPIDTQEVI…
Enterococcus faecium	GCF_002831505.1_ASM283150v1	RpoB	lcl|NZ_CP025077.1_prot_WP_002295964.1_53	MAGHVVKYGKHRERRSFARISEVLELPNLIEIQTDSYQWFLDEGLREMFEDILPIDDFNGNLSLEFVDYELKEPKYTVAEARAHDANYSAPLHVTLRLTNRETGEIKAQEVFFGDFPLMTEQGTFIINGAERVIVSQLVRSPGVYFHGKVDKNGKEGFGSTVIPNRGAWLEMETDAKDISYVRIDRTRKIPLTVLVRALGFGSDDTIFEIFGDSETLRNTVEKDLHKNASDSRTEEGLKDVYERLRPGEPKTADSSRNLLNARFFDPKRYDLANVGRYKVNKKLDLKTRLLNLTLAETLVDPETGEIIVEKGTVLTHQVMETLAPFIDNGLNSVTYYPSEDGVVTDPMTVQVIKVFSPRDPEREVNVIGNGYPEAAVKTVRPADIIASMSYFLNLMEGI…
Enterococcus faecium	GCF_002831505.1_ASM283150v1	NusG	lcl|NZ_CP025077.1_prot_WP_002294580.1_298	MESFEKNWYVLHTYSGYENKVKANIESRAQSMKMADFIFRVVVPEEKETEVKNGKEKEIVHKTFPGYVLVEMIMTDASWYVVRNTPGVTGFVGSHGAGSKPAPLLPEEVNHILRSIGMSLRQNDLEVEVGEVVKIIEGAFAGLEGQVTEVDGEKEKLKVNIDMFGRETSTELDFDQVDKID
Enterococcus faecium	GCF_002848385.1_ASM284838v1	CroS	lcl|NZ_CP025425.1_prot_WP_002295267.1_2611	MTQDSKRATEKRRRINLTSKEISELLAEGIITIILLLLLNVSILVVISSVINSSPSLTNAIWDSKNIFAERLNTDLFWNGRNFIIPFFFLLDIGVLYWRLIRRYRQMQLRHIISELHYIANGNYDHRIPFELSGDLSRVVTSINGLVDSTVAAIEDERKIEKSKDELITNVSHDIRTPLTSIIGYLGLIEDGQYHSEEDLLKYTHTAYIKAKQMKSLVDDLFEYTKVRQPAVPVNFSAFDMIQLIEQLAADFELEASKKNIQILVQSKVDSLIMDGDTEKLVRVFNNLLTNALKYGKGATKIVIEVERIGSEVVATVKNNGAMIPQQAIDNLFDRFYRVEESRSQATGGTGLGLAIAQSIVALHGGYIYAKSDKQWTSFIMHLPIKKNEKLPIDTQEVI…
Enterococcus faecium	GCF_002848385.1_ASM284838v1	RpoB	lcl|NZ_CP025425.1_prot_WP_002295964.1_2591	MAGHVVKYGKHRERRSFARISEVLELPNLIEIQTDSYQWFLDEGLREMFEDILPIDDFNGNLSLEFVDYELKEPKYTVAEARAHDANYSAPLHVTLRLTNRETGEIKAQEVFFGDFPLMTEQGTFIINGAERVIVSQLVRSPGVYFHGKVDKNGKEGFGSTVIPNRGAWLEMETDAKDISYVRIDRTRKIPLTVLVRALGFGSDDTIFEIFGDSETLRNTVEKDLHKNASDSRTEEGLKDVYERLRPGEPKTADSSRNLLNARFFDPKRYDLANVGRYKVNKKLDLKTRLLNLTLAETLVDPETGEIIVEKGTVLTHQVMETLAPFIDNGLNSVTYYPSEDGVVTDPMTVQVIKVFSPRDPEREVNVIGNGYPEAAVKTVRPADIIASMSYFLNLMEGI…
Enterococcus faecium	GCF_002848385.1_ASM284838v1	NusG	lcl|NZ_CP025425.1_prot_WP_002294580.1_2265	MESFEKNWYVLHTYSGYENKVKANIESRAQSMKMADFIFRVVVPEEKETEVKNGKEKEIVHKTFPGYVLVEMIMTDASWYVVRNTPGVTGFVGSHGAGSKPAPLLPEEVNHILRSIGMSLRQNDLEVEVGEVVKIIEGAFAGLEGQVTEVDGEKEKLKVNIDMFGRETSTELDFDQVDKID
Enterococcus faecium	GCF_002848625.1_ASM284862v1	CroS	lcl|NZ_CP023780.1_prot_WP_002295267.1_2704	MTQDSKRATEKRRRINLTSKEISELLAEGIITIILLLLLNVSILVVISSVINSSPSLTNAIWDSKNIFAERLNTDLFWNGRNFIIPFFFLLDIGVLYWRLIRRYRQMQLRHIISELHYIANGNYDHRIPFELSGDLSRVVTSINGLVDSTVAAIEDERKIEKSKDELITNVSHDIRTPLTSIIGYLGLIEDGQYHSEEDLLKYTHTAYIKAKQMKSLVDDLFEYTKVRQPAVPVNFSAFDMIQLIEQLAADFELEASKKNIQILVQSKVDSLIMDGDTEKLVRVFNNLLTNALKYGKGATKIVIEVERIGSEVVATVKNNGAMIPQQAIDNLFDRFYRVEESRSQATGGTGLGLAIAQSIVALHGGYIYAKSDKQWTSFIMHLPIKKNEKLPIDTQEVI…
Enterococcus faecium	GCF_002848625.1_ASM284862v1	RpoB	lcl|NZ_CP023780.1_prot_WP_002295964.1_2682	MAGHVVKYGKHRERRSFARISEVLELPNLIEIQTDSYQWFLDEGLREMFEDILPIDDFNGNLSLEFVDYELKEPKYTVAEARAHDANYSAPLHVTLRLTNRETGEIKAQEVFFGDFPLMTEQGTFIINGAERVIVSQLVRSPGVYFHGKVDKNGKEGFGSTVIPNRGAWLEMETDAKDISYVRIDRTRKIPLTVLVRALGFGSDDTIFEIFGDSETLRNTVEKDLHKNASDSRTEEGLKDVYERLRPGEPKTADSSRNLLNARFFDPKRYDLANVGRYKVNKKLDLKTRLLNLTLAETLVDPETGEIIVEKGTVLTHQVMETLAPFIDNGLNSVTYYPSEDGVVTDPMTVQVIKVFSPRDPEREVNVIGNGYPEAAVKTVRPADIIASMSYFLNLMEGI…
Enterococcus faecium	GCF_002848625.1_ASM284862v1	NusG	lcl|NZ_CP023780.1_prot_WP_002294580.1_2304	MESFEKNWYVLHTYSGYENKVKANIESRAQSMKMADFIFRVVVPEEKETEVKNGKEKEIVHKTFPGYVLVEMIMTDASWYVVRNTPGVTGFVGSHGAGSKPAPLLPEEVNHILRSIGMSLRQNDLEVEVGEVVKIIEGAFAGLEGQVTEVDGEKEKLKVNIDMFGRETSTELDFDQVDKID
Enterococcus faecium	GCF_002848645.1_ASM284864v1	CroS	lcl|NZ_CP023784.1_prot_WP_002295267.1_2711	MTQDSKRATEKRRRINLTSKEISELLAEGIITIILLLLLNVSILVVISSVINSSPSLTNAIWDSKNIFAERLNTDLFWNGRNFIIPFFFLLDIGVLYWRLIRRYRQMQLRHIISELHYIANGNYDHRIPFELSGDLSRVVTSINGLVDSTVAAIEDERKIEKSKDELITNVSHDIRTPLTSIIGYLGLIEDGQYHSEEDLLKYTHTAYIKAKQMKSLVDDLFEYTKVRQPAVPVNFSAFDMIQLIEQLAADFELEASKKNIQILVQSKVDSLIMDGDTEKLVRVFNNLLTNALKYGKGATKIVIEVERIGSEVVATVKNNGAMIPQQAIDNLFDRFYRVEESRSQATGGTGLGLAIAQSIVALHGGYIYAKSDKQWTSFIMHLPIKKNEKLPIDTQEVI…
Enterococcus faecium	GCF_002848645.1_ASM284864v1	RpoB	lcl|NZ_CP023784.1_prot_WP_002295964.1_2689	MAGHVVKYGKHRERRSFARISEVLELPNLIEIQTDSYQWFLDEGLREMFEDILPIDDFNGNLSLEFVDYELKEPKYTVAEARAHDANYSAPLHVTLRLTNRETGEIKAQEVFFGDFPLMTEQGTFIINGAERVIVSQLVRSPGVYFHGKVDKNGKEGFGSTVIPNRGAWLEMETDAKDISYVRIDRTRKIPLTVLVRALGFGSDDTIFEIFGDSETLRNTVEKDLHKNASDSRTEEGLKDVYERLRPGEPKTADSSRNLLNARFFDPKRYDLANVGRYKVNKKLDLKTRLLNLTLAETLVDPETGEIIVEKGTVLTHQVMETLAPFIDNGLNSVTYYPSEDGVVTDPMTVQVIKVFSPRDPEREVNVIGNGYPEAAVKTVRPADIIASMSYFLNLMEGI…
Enterococcus faecium	GCF_002848645.1_ASM284864v1	NusG	lcl|NZ_CP023784.1_prot_WP_002294580.1_2312	MESFEKNWYVLHTYSGYENKVKANIESRAQSMKMADFIFRVVVPEEKETEVKNGKEKEIVHKTFPGYVLVEMIMTDASWYVVRNTPGVTGFVGSHGAGSKPAPLLPEEVNHILRSIGMSLRQNDLEVEVGEVVKIIEGAFAGLEGQVTEVDGEKEKLKVNIDMFGRETSTELDFDQVDKID
Enterococcus faecium	GCF_002848665.1_ASM284866v1	CroS	lcl|NZ_CP023794.1_prot_WP_002295267.1_2709	MTQDSKRATEKRRRINLTSKEISELLAEGIITIILLLLLNVSILVVISSVINSSPSLTNAIWDSKNIFAERLNTDLFWNGRNFIIPFFFLLDIGVLYWRLIRRYRQMQLRHIISELHYIANGNYDHRIPFELSGDLSRVVTSINGLVDSTVAAIEDERKIEKSKDELITNVSHDIRTPLTSIIGYLGLIEDGQYHSEEDLLKYTHTAYIKAKQMKSLVDDLFEYTKVRQPAVPVNFSAFDMIQLIEQLAADFELEASKKNIQILVQSKVDSLIMDGDTEKLVRVFNNLLTNALKYGKGATKIVIEVERIGSEVVATVKNNGAMIPQQAIDNLFDRFYRVEESRSQATGGTGLGLAIAQSIVALHGGYIYAKSDKQWTSFIMHLPIKKNEKLPIDTQEVI…
Enterococcus faecium	GCF_002848665.1_ASM284866v1	RpoB	lcl|NZ_CP023794.1_prot_WP_002295964.1_2687	MAGHVVKYGKHRERRSFARISEVLELPNLIEIQTDSYQWFLDEGLREMFEDILPIDDFNGNLSLEFVDYELKEPKYTVAEARAHDANYSAPLHVTLRLTNRETGEIKAQEVFFGDFPLMTEQGTFIINGAERVIVSQLVRSPGVYFHGKVDKNGKEGFGSTVIPNRGAWLEMETDAKDISYVRIDRTRKIPLTVLVRALGFGSDDTIFEIFGDSETLRNTVEKDLHKNASDSRTEEGLKDVYERLRPGEPKTADSSRNLLNARFFDPKRYDLANVGRYKVNKKLDLKTRLLNLTLAETLVDPETGEIIVEKGTVLTHQVMETLAPFIDNGLNSVTYYPSEDGVVTDPMTVQVIKVFSPRDPEREVNVIGNGYPEAAVKTVRPADIIASMSYFLNLMEGI…
Enterococcus faecium	GCF_002848665.1_ASM284866v1	NusG	lcl|NZ_CP023794.1_prot_WP_002294580.1_2309	MESFEKNWYVLHTYSGYENKVKANIESRAQSMKMADFIFRVVVPEEKETEVKNGKEKEIVHKTFPGYVLVEMIMTDASWYVVRNTPGVTGFVGSHGAGSKPAPLLPEEVNHILRSIGMSLRQNDLEVEVGEVVKIIEGAFAGLEGQVTEVDGEKEKLKVNIDMFGRETSTELDFDQVDKID
Enterococcus faecium	GCF_002848685.1_ASM284868v1	CroS	lcl|NZ_CP023789.1_prot_WP_002295267.1_2711	MTQDSKRATEKRRRINLTSKEISELLAEGIITIILLLLLNVSILVVISSVINSSPSLTNAIWDSKNIFAERLNTDLFWNGRNFIIPFFFLLDIGVLYWRLIRRYRQMQLRHIISELHYIANGNYDHRIPFELSGDLSRVVTSINGLVDSTVAAIEDERKIEKSKDELITNVSHDIRTPLTSIIGYLGLIEDGQYHSEEDLLKYTHTAYIKAKQMKSLVDDLFEYTKVRQPAVPVNFSAFDMIQLIEQLAADFELEASKKNIQILVQSKVDSLIMDGDTEKLVRVFNNLLTNALKYGKGATKIVIEVERIGSEVVATVKNNGAMIPQQAIDNLFDRFYRVEESRSQATGGTGLGLAIAQSIVALHGGYIYAKSDKQWTSFIMHLPIKKNEKLPIDTQEVI…
Enterococcus faecium	GCF_002848685.1_ASM284868v1	RpoB	lcl|NZ_CP023789.1_prot_WP_002295964.1_2689	MAGHVVKYGKHRERRSFARISEVLELPNLIEIQTDSYQWFLDEGLREMFEDILPIDDFNGNLSLEFVDYELKEPKYTVAEARAHDANYSAPLHVTLRLTNRETGEIKAQEVFFGDFPLMTEQGTFIINGAERVIVSQLVRSPGVYFHGKVDKNGKEGFGSTVIPNRGAWLEMETDAKDISYVRIDRTRKIPLTVLVRALGFGSDDTIFEIFGDSETLRNTVEKDLHKNASDSRTEEGLKDVYERLRPGEPKTADSSRNLLNARFFDPKRYDLANVGRYKVNKKLDLKTRLLNLTLAETLVDPETGEIIVEKGTVLTHQVMETLAPFIDNGLNSVTYYPSEDGVVTDPMTVQVIKVFSPRDPEREVNVIGNGYPEAAVKTVRPADIIASMSYFLNLMEGI…
Enterococcus faecium	GCF_002848685.1_ASM284868v1	NusG	lcl|NZ_CP023789.1_prot_WP_002294580.1_2310	MESFEKNWYVLHTYSGYENKVKANIESRAQSMKMADFIFRVVVPEEKETEVKNGKEKEIVHKTFPGYVLVEMIMTDASWYVVRNTPGVTGFVGSHGAGSKPAPLLPEEVNHILRSIGMSLRQNDLEVEVGEVVKIIEGAFAGLEGQVTEVDGEKEKLKVNIDMFGRETSTELDFDQVDKID
Enterococcus faecium	GCF_002848705.1_ASM284870v1	CroS	lcl|NZ_CP023804.1_prot_WP_002295267.1_2710	MTQDSKRATEKRRRINLTSKEISELLAEGIITIILLLLLNVSILVVISSVINSSPSLTNAIWDSKNIFAERLNTDLFWNGRNFIIPFFFLLDIGVLYWRLIRRYRQMQLRHIISELHYIANGNYDHRIPFELSGDLSRVVTSINGLVDSTVAAIEDERKIEKSKDELITNVSHDIRTPLTSIIGYLGLIEDGQYHSEEDLLKYTHTAYIKAKQMKSLVDDLFEYTKVRQPAVPVNFSAFDMIQLIEQLAADFELEASKKNIQILVQSKVDSLIMDGDTEKLVRVFNNLLTNALKYGKGATKIVIEVERIGSEVVATVKNNGAMIPQQAIDNLFDRFYRVEESRSQATGGTGLGLAIAQSIVALHGGYIYAKSDKQWTSFIMHLPIKKNEKLPIDTQEVI…
Enterococcus faecium	GCF_002848705.1_ASM284870v1	RpoB	lcl|NZ_CP023804.1_prot_WP_002295964.1_2688	MAGHVVKYGKHRERRSFARISEVLELPNLIEIQTDSYQWFLDEGLREMFEDILPIDDFNGNLSLEFVDYELKEPKYTVAEARAHDANYSAPLHVTLRLTNRETGEIKAQEVFFGDFPLMTEQGTFIINGAERVIVSQLVRSPGVYFHGKVDKNGKEGFGSTVIPNRGAWLEMETDAKDISYVRIDRTRKIPLTVLVRALGFGSDDTIFEIFGDSETLRNTVEKDLHKNASDSRTEEGLKDVYERLRPGEPKTADSSRNLLNARFFDPKRYDLANVGRYKVNKKLDLKTRLLNLTLAETLVDPETGEIIVEKGTVLTHQVMETLAPFIDNGLNSVTYYPSEDGVVTDPMTVQVIKVFSPRDPEREVNVIGNGYPEAAVKTVRPADIIASMSYFLNLMEGI…
Enterococcus faecium	GCF_002848705.1_ASM284870v1	NusG	lcl|NZ_CP023804.1_prot_WP_002294580.1_2309	MESFEKNWYVLHTYSGYENKVKANIESRAQSMKMADFIFRVVVPEEKETEVKNGKEKEIVHKTFPGYVLVEMIMTDASWYVVRNTPGVTGFVGSHGAGSKPAPLLPEEVNHILRSIGMSLRQNDLEVEVGEVVKIIEGAFAGLEGQVTEVDGEKEKLKVNIDMFGRETSTELDFDQVDKID
Enterococcus faecium	GCF_002848725.1_ASM284872v1	CroS	lcl|NZ_CP023799.1_prot_WP_002295267.1_2708	MTQDSKRATEKRRRINLTSKEISELLAEGIITIILLLLLNVSILVVISSVINSSPSLTNAIWDSKNIFAERLNTDLFWNGRNFIIPFFFLLDIGVLYWRLIRRYRQMQLRHIISELHYIANGNYDHRIPFELSGDLSRVVTSINGLVDSTVAAIEDERKIEKSKDELITNVSHDIRTPLTSIIGYLGLIEDGQYHSEEDLLKYTHTAYIKAKQMKSLVDDLFEYTKVRQPAVPVNFSAFDMIQLIEQLAADFELEASKKNIQILVQSKVDSLIMDGDTEKLVRVFNNLLTNALKYGKGATKIVIEVERIGSEVVATVKNNGAMIPQQAIDNLFDRFYRVEESRSQATGGTGLGLAIAQSIVALHGGYIYAKSDKQWTSFIMHLPIKKNEKLPIDTQEVI…
Enterococcus faecium	GCF_002848725.1_ASM284872v1	RpoB	lcl|NZ_CP023799.1_prot_WP_002295964.1_2686	MAGHVVKYGKHRERRSFARISEVLELPNLIEIQTDSYQWFLDEGLREMFEDILPIDDFNGNLSLEFVDYELKEPKYTVAEARAHDANYSAPLHVTLRLTNRETGEIKAQEVFFGDFPLMTEQGTFIINGAERVIVSQLVRSPGVYFHGKVDKNGKEGFGSTVIPNRGAWLEMETDAKDISYVRIDRTRKIPLTVLVRALGFGSDDTIFEIFGDSETLRNTVEKDLHKNASDSRTEEGLKDVYERLRPGEPKTADSSRNLLNARFFDPKRYDLANVGRYKVNKKLDLKTRLLNLTLAETLVDPETGEIIVEKGTVLTHQVMETLAPFIDNGLNSVTYYPSEDGVVTDPMTVQVIKVFSPRDPEREVNVIGNGYPEAAVKTVRPADIIASMSYFLNLMEGI…
Enterococcus faecium	GCF_002848725.1_ASM284872v1	NusG	lcl|NZ_CP023799.1_prot_WP_002294580.1_2308	MESFEKNWYVLHTYSGYENKVKANIESRAQSMKMADFIFRVVVPEEKETEVKNGKEKEIVHKTFPGYVLVEMIMTDASWYVVRNTPGVTGFVGSHGAGSKPAPLLPEEVNHILRSIGMSLRQNDLEVEVGEVVKIIEGAFAGLEGQVTEVDGEKEKLKVNIDMFGRETSTELDFDQVDKID
Enterococcus faecium	GCF_002848745.1_ASM284874v1	CroS	lcl|NZ_CP023808.1_prot_WP_002295267.1_2711	MTQDSKRATEKRRRINLTSKEISELLAEGIITIILLLLLNVSILVVISSVINSSPSLTNAIWDSKNIFAERLNTDLFWNGRNFIIPFFFLLDIGVLYWRLIRRYRQMQLRHIISELHYIANGNYDHRIPFELSGDLSRVVTSINGLVDSTVAAIEDERKIEKSKDELITNVSHDIRTPLTSIIGYLGLIEDGQYHSEEDLLKYTHTAYIKAKQMKSLVDDLFEYTKVRQPAVPVNFSAFDMIQLIEQLAADFELEASKKNIQILVQSKVDSLIMDGDTEKLVRVFNNLLTNALKYGKGATKIVIEVERIGSEVVATVKNNGAMIPQQAIDNLFDRFYRVEESRSQATGGTGLGLAIAQSIVALHGGYIYAKSDKQWTSFIMHLPIKKNEKLPIDTQEVI…
Enterococcus faecium	GCF_002848745.1_ASM284874v1	RpoB	lcl|NZ_CP023808.1_prot_WP_002295964.1_2689	MAGHVVKYGKHRERRSFARISEVLELPNLIEIQTDSYQWFLDEGLREMFEDILPIDDFNGNLSLEFVDYELKEPKYTVAEARAHDANYSAPLHVTLRLTNRETGEIKAQEVFFGDFPLMTEQGTFIINGAERVIVSQLVRSPGVYFHGKVDKNGKEGFGSTVIPNRGAWLEMETDAKDISYVRIDRTRKIPLTVLVRALGFGSDDTIFEIFGDSETLRNTVEKDLHKNASDSRTEEGLKDVYERLRPGEPKTADSSRNLLNARFFDPKRYDLANVGRYKVNKKLDLKTRLLNLTLAETLVDPETGEIIVEKGTVLTHQVMETLAPFIDNGLNSVTYYPSEDGVVTDPMTVQVIKVFSPRDPEREVNVIGNGYPEAAVKTVRPADIIASMSYFLNLMEGI…
Enterococcus faecium	GCF_002848745.1_ASM284874v1	NusG	lcl|NZ_CP023808.1_prot_WP_002294580.1_2308	MESFEKNWYVLHTYSGYENKVKANIESRAQSMKMADFIFRVVVPEEKETEVKNGKEKEIVHKTFPGYVLVEMIMTDASWYVVRNTPGVTGFVGSHGAGSKPAPLLPEEVNHILRSIGMSLRQNDLEVEVGEVVKIIEGAFAGLEGQVTEVDGEKEKLKVNIDMFGRETSTELDFDQVDKID
Enterococcus faecium	GCF_002850515.1_ASM285051v1	CroS	lcl|NZ_CP021885.1_prot_WP_002295267.1_972	MTQDSKRATEKRRRINLTSKEISELLAEGIITIILLLLLNVSILVVISSVINSSPSLTNAIWDSKNIFAERLNTDLFWNGRNFIIPFFFLLDIGVLYWRLIRRYRQMQLRHIISELHYIANGNYDHRIPFELSGDLSRVVTSINGLVDSTVAAIEDERKIEKSKDELITNVSHDIRTPLTSIIGYLGLIEDGQYHSEEDLLKYTHTAYIKAKQMKSLVDDLFEYTKVRQPAVPVNFSAFDMIQLIEQLAADFELEASKKNIQILVQSKVDSLIMDGDTEKLVRVFNNLLTNALKYGKGATKIVIEVERIGSEVVATVKNNGAMIPQQAIDNLFDRFYRVEESRSQATGGTGLGLAIAQSIVALHGGYIYAKSDKQWTSFIMHLPIKKNEKLPIDTQEVI…
Enterococcus faecium	GCF_002850515.1_ASM285051v1	RpoB	lcl|NZ_CP021885.1_prot_WP_002295964.1_952	MAGHVVKYGKHRERRSFARISEVLELPNLIEIQTDSYQWFLDEGLREMFEDILPIDDFNGNLSLEFVDYELKEPKYTVAEARAHDANYSAPLHVTLRLTNRETGEIKAQEVFFGDFPLMTEQGTFIINGAERVIVSQLVRSPGVYFHGKVDKNGKEGFGSTVIPNRGAWLEMETDAKDISYVRIDRTRKIPLTVLVRALGFGSDDTIFEIFGDSETLRNTVEKDLHKNASDSRTEEGLKDVYERLRPGEPKTADSSRNLLNARFFDPKRYDLANVGRYKVNKKLDLKTRLLNLTLAETLVDPETGEIIVEKGTVLTHQVMETLAPFIDNGLNSVTYYPSEDGVVTDPMTVQVIKVFSPRDPEREVNVIGNGYPEAAVKTVRPADIIASMSYFLNLMEGI…
Enterococcus faecium	GCF_002850515.1_ASM285051v1	NusG	lcl|NZ_CP021885.1_prot_WP_002294580.1_710	MESFEKNWYVLHTYSGYENKVKANIESRAQSMKMADFIFRVVVPEEKETEVKNGKEKEIVHKTFPGYVLVEMIMTDASWYVVRNTPGVTGFVGSHGAGSKPAPLLPEEVNHILRSIGMSLRQNDLEVEVGEVVKIIEGAFAGLEGQVTEVDGEKEKLKVNIDMFGRETSTELDFDQVDKID
Enterococcus faecium	GCF_002880635.1_ASM288063v1	CroS	lcl|NZ_CP025754.1_prot_WP_002295267.1_1055	MTQDSKRATEKRRRINLTSKEISELLAEGIITIILLLLLNVSILVVISSVINSSPSLTNAIWDSKNIFAERLNTDLFWNGRNFIIPFFFLLDIGVLYWRLIRRYRQMQLRHIISELHYIANGNYDHRIPFELSGDLSRVVTSINGLVDSTVAAIEDERKIEKSKDELITNVSHDIRTPLTSIIGYLGLIEDGQYHSEEDLLKYTHTAYIKAKQMKSLVDDLFEYTKVRQPAVPVNFSAFDMIQLIEQLAADFELEASKKNIQILVQSKVDSLIMDGDTEKLVRVFNNLLTNALKYGKGATKIVIEVERIGSEVVATVKNNGAMIPQQAIDNLFDRFYRVEESRSQATGGTGLGLAIAQSIVALHGGYIYAKSDKQWTSFIMHLPIKKNEKLPIDTQEVI…
Enterococcus faecium	GCF_002880635.1_ASM288063v1	RpoB	lcl|NZ_CP025754.1_prot_WP_002295964.1_1077	MAGHVVKYGKHRERRSFARISEVLELPNLIEIQTDSYQWFLDEGLREMFEDILPIDDFNGNLSLEFVDYELKEPKYTVAEARAHDANYSAPLHVTLRLTNRETGEIKAQEVFFGDFPLMTEQGTFIINGAERVIVSQLVRSPGVYFHGKVDKNGKEGFGSTVIPNRGAWLEMETDAKDISYVRIDRTRKIPLTVLVRALGFGSDDTIFEIFGDSETLRNTVEKDLHKNASDSRTEEGLKDVYERLRPGEPKTADSSRNLLNARFFDPKRYDLANVGRYKVNKKLDLKTRLLNLTLAETLVDPETGEIIVEKGTVLTHQVMETLAPFIDNGLNSVTYYPSEDGVVTDPMTVQVIKVFSPRDPEREVNVIGNGYPEAAVKTVRPADIIASMSYFLNLMEGI…
Enterococcus faecium	GCF_002880635.1_ASM288063v1	NusG	lcl|NZ_CP025754.1_prot_WP_002294580.1_1456	MESFEKNWYVLHTYSGYENKVKANIESRAQSMKMADFIFRVVVPEEKETEVKNGKEKEIVHKTFPGYVLVEMIMTDASWYVVRNTPGVTGFVGSHGAGSKPAPLLPEEVNHILRSIGMSLRQNDLEVEVGEVVKIIEGAFAGLEGQVTEVDGEKEKLKVNIDMFGRETSTELDFDQVDKID
Enterococcus faecium	GCF_002973755.2_ASM297375v2	CroS	lcl|NZ_CP044316.1_prot_WP_002295267.1_2676	MTQDSKRATEKRRRINLTSKEISELLAEGIITIILLLLLNVSILVVISSVINSSPSLTNAIWDSKNIFAERLNTDLFWNGRNFIIPFFFLLDIGVLYWRLIRRYRQMQLRHIISELHYIANGNYDHRIPFELSGDLSRVVTSINGLVDSTVAAIEDERKIEKSKDELITNVSHDIRTPLTSIIGYLGLIEDGQYHSEEDLLKYTHTAYIKAKQMKSLVDDLFEYTKVRQPAVPVNFSAFDMIQLIEQLAADFELEASKKNIQILVQSKVDSLIMDGDTEKLVRVFNNLLTNALKYGKGATKIVIEVERIGSEVVATVKNNGAMIPQQAIDNLFDRFYRVEESRSQATGGTGLGLAIAQSIVALHGGYIYAKSDKQWTSFIMHLPIKKNEKLPIDTQEVI…
Enterococcus faecium	GCF_002973755.2_ASM297375v2	RpoB	lcl|NZ_CP044316.1_prot_WP_080291215.1_2655	MAGHVVKYGKHRERRSFARISEVLELPNLIEIQTDSYQWFLDEGLREMFEDILPIDDFNGNLSLEFVDYELKEPKYTVAEARAHDANYSAPLHVTLRLTNRETGEIKAQEVFFGDFPLMTEQGTFIINGAERVIVSQLVRSPGVYFHGKVDKNGKEGFGSTVIPNRGAWLEMETDAKDISYVRIDRTRKIPLTVLVRALGFGSDDTIFEIFGDSETLRNTVEKDLHKNASDSRTEEGLKDVYERLRPGEPKTADSSRNLLNARFFDPKRYDLANVGRYKVNKKLDLKTRLLNLTLAETLVDPETGEIIVEKGTVLTHQVMETLAPFIDNGLNSVTYYPSEDGVVTDPMTVQVIKVFSPKDPEREVNVIGNGYPEAAVKTVRPADIIASMSYFLNLMEGI…
Enterococcus faecium	GCF_002973755.2_ASM297375v2	NusG	lcl|NZ_CP044316.1_prot_WP_002294580.1_2383	MESFEKNWYVLHTYSGYENKVKANIESRAQSMKMADFIFRVVVPEEKETEVKNGKEKEIVHKTFPGYVLVEMIMTDASWYVVRNTPGVTGFVGSHGAGSKPAPLLPEEVNHILRSIGMSLRQNDLEVEVGEVVKIIEGAFAGLEGQVTEVDGEKEKLKVNIDMFGRETSTELDFDQVDKID
Enterococcus faecium	GCF_002983785.1_ASM298378v1	CroS	lcl|NZ_CP027402.1_prot_WP_002295267.1_1915	MTQDSKRATEKRRRINLTSKEISELLAEGIITIILLLLLNVSILVVISSVINSSPSLTNAIWDSKNIFAERLNTDLFWNGRNFIIPFFFLLDIGVLYWRLIRRYRQMQLRHIISELHYIANGNYDHRIPFELSGDLSRVVTSINGLVDSTVAAIEDERKIEKSKDELITNVSHDIRTPLTSIIGYLGLIEDGQYHSEEDLLKYTHTAYIKAKQMKSLVDDLFEYTKVRQPAVPVNFSAFDMIQLIEQLAADFELEASKKNIQILVQSKVDSLIMDGDTEKLVRVFNNLLTNALKYGKGATKIVIEVERIGSEVVATVKNNGAMIPQQAIDNLFDRFYRVEESRSQATGGTGLGLAIAQSIVALHGGYIYAKSDKQWTSFIMHLPIKKNEKLPIDTQEVI…
Enterococcus faecium	GCF_002983785.1_ASM298378v1	RpoB	lcl|NZ_CP027402.1_prot_WP_192574435.1_1935	MAGHVVKYGKHRERRSFARISEVLELPNLIEIQTDSYQWFLDEGLREMFEDILPIDDFNGNLSLEFVDYELKEPKYTVAEARAHDANYSAPLHVTLRLTNRETGEIKAQEVFFGDFPLMTEQGTFIINGAERVIVSQLVRSPGVYFHGKVDKNGKEGFGSTVIPNRGAWLEMETDAKDISYVRIDRTRKIPLTVLVRALGFGSDDTIFEIFGDSETLRNTVEKDLHKNASDSRTEEGLKDVYERLRPGEPKTADSSRNLLNARFFDPKRYDLANVGRYKVNKKLDLKTRLLNLTLAETLVDPETGETIVEKGTVLTHQVMETLAPFIDNGLNSVTYYPSEDGVVTDPMTVQVIKVFSPRDPEREVNVIGNGYPEAAVKTVRPADIIASMSYFLNLMEGI…
Enterococcus faecium	GCF_002983785.1_ASM298378v1	NusG	lcl|NZ_CP027402.1_prot_WP_002294580.1_2191	MESFEKNWYVLHTYSGYENKVKANIESRAQSMKMADFIFRVVVPEEKETEVKNGKEKEIVHKTFPGYVLVEMIMTDASWYVVRNTPGVTGFVGSHGAGSKPAPLLPEEVNHILRSIGMSLRQNDLEVEVGEVVKIIEGAFAGLEGQVTEVDGEKEKLKVNIDMFGRETSTELDFDQVDKID
Enterococcus faecium	GCF_003071425.1_ASM307142v1	CroS	lcl|NZ_CP020484.1_prot_WP_002295267.1_2713	MTQDSKRATEKRRRINLTSKEISELLAEGIITIILLLLLNVSILVVISSVINSSPSLTNAIWDSKNIFAERLNTDLFWNGRNFIIPFFFLLDIGVLYWRLIRRYRQMQLRHIISELHYIANGNYDHRIPFELSGDLSRVVTSINGLVDSTVAAIEDERKIEKSKDELITNVSHDIRTPLTSIIGYLGLIEDGQYHSEEDLLKYTHTAYIKAKQMKSLVDDLFEYTKVRQPAVPVNFSAFDMIQLIEQLAADFELEASKKNIQILVQSKVDSLIMDGDTEKLVRVFNNLLTNALKYGKGATKIVIEVERIGSEVVATVKNNGAMIPQQAIDNLFDRFYRVEESRSQATGGTGLGLAIAQSIVALHGGYIYAKSDKQWTSFIMHLPIKKNEKLPIDTQEVI…
Enterococcus faecium	GCF_003071425.1_ASM307142v1	RpoB	lcl|NZ_CP020484.1_prot_WP_002295964.1_2693	MAGHVVKYGKHRERRSFARISEVLELPNLIEIQTDSYQWFLDEGLREMFEDILPIDDFNGNLSLEFVDYELKEPKYTVAEARAHDANYSAPLHVTLRLTNRETGEIKAQEVFFGDFPLMTEQGTFIINGAERVIVSQLVRSPGVYFHGKVDKNGKEGFGSTVIPNRGAWLEMETDAKDISYVRIDRTRKIPLTVLVRALGFGSDDTIFEIFGDSETLRNTVEKDLHKNASDSRTEEGLKDVYERLRPGEPKTADSSRNLLNARFFDPKRYDLANVGRYKVNKKLDLKTRLLNLTLAETLVDPETGEIIVEKGTVLTHQVMETLAPFIDNGLNSVTYYPSEDGVVTDPMTVQVIKVFSPRDPEREVNVIGNGYPEAAVKTVRPADIIASMSYFLNLMEGI…
Enterococcus faecium	GCF_003071425.1_ASM307142v1	NusG	lcl|NZ_CP020484.1_prot_WP_002294580.1_2315	MESFEKNWYVLHTYSGYENKVKANIESRAQSMKMADFIFRVVVPEEKETEVKNGKEKEIVHKTFPGYVLVEMIMTDASWYVVRNTPGVTGFVGSHGAGSKPAPLLPEEVNHILRSIGMSLRQNDLEVEVGEVVKIIEGAFAGLEGQVTEVDGEKEKLKVNIDMFGRETSTELDFDQVDKID
Enterococcus faecium	GCF_003071445.1_ASM307144v1	CroS	lcl|NZ_CP020488.1_prot_WP_002295267.1_2716	MTQDSKRATEKRRRINLTSKEISELLAEGIITIILLLLLNVSILVVISSVINSSPSLTNAIWDSKNIFAERLNTDLFWNGRNFIIPFFFLLDIGVLYWRLIRRYRQMQLRHIISELHYIANGNYDHRIPFELSGDLSRVVTSINGLVDSTVAAIEDERKIEKSKDELITNVSHDIRTPLTSIIGYLGLIEDGQYHSEEDLLKYTHTAYIKAKQMKSLVDDLFEYTKVRQPAVPVNFSAFDMIQLIEQLAADFELEASKKNIQILVQSKVDSLIMDGDTEKLVRVFNNLLTNALKYGKGATKIVIEVERIGSEVVATVKNNGAMIPQQAIDNLFDRFYRVEESRSQATGGTGLGLAIAQSIVALHGGYIYAKSDKQWTSFIMHLPIKKNEKLPIDTQEVI…
Enterococcus faecium	GCF_003071445.1_ASM307144v1	RpoB	lcl|NZ_CP020488.1_prot_WP_002295964.1_2696	MAGHVVKYGKHRERRSFARISEVLELPNLIEIQTDSYQWFLDEGLREMFEDILPIDDFNGNLSLEFVDYELKEPKYTVAEARAHDANYSAPLHVTLRLTNRETGEIKAQEVFFGDFPLMTEQGTFIINGAERVIVSQLVRSPGVYFHGKVDKNGKEGFGSTVIPNRGAWLEMETDAKDISYVRIDRTRKIPLTVLVRALGFGSDDTIFEIFGDSETLRNTVEKDLHKNASDSRTEEGLKDVYERLRPGEPKTADSSRNLLNARFFDPKRYDLANVGRYKVNKKLDLKTRLLNLTLAETLVDPETGEIIVEKGTVLTHQVMETLAPFIDNGLNSVTYYPSEDGVVTDPMTVQVIKVFSPRDPEREVNVIGNGYPEAAVKTVRPADIIASMSYFLNLMEGI…
Enterococcus faecium	GCF_003071445.1_ASM307144v1	NusG	lcl|NZ_CP020488.1_prot_WP_002294580.1_2317	MESFEKNWYVLHTYSGYENKVKANIESRAQSMKMADFIFRVVVPEEKETEVKNGKEKEIVHKTFPGYVLVEMIMTDASWYVVRNTPGVTGFVGSHGAGSKPAPLLPEEVNHILRSIGMSLRQNDLEVEVGEVVKIIEGAFAGLEGQVTEVDGEKEKLKVNIDMFGRETSTELDFDQVDKID
Enterococcus faecium	GCF_003269465.1_ASM326946v1	CroS	lcl|NZ_CP030110.1_prot_WP_002348167.1_2481	MTQDNKRATEKRRRINLTSKEISELLAEGIITIILLLLLNVSILVVISSVINSSPSLTNAIWDSKNIFAERLNTDLFWNGRNFIIPFFFLLDIGVLYWRLIRRYRQMQLRHIISELHYIANGNYDHRIPFELSGDLSRVVTSINGLVDSTVAAIEDERKIEKSKDELITNVSHDIRTPLTSIIGYLGLIEDGQYHSEEDLLKYTHTAYIKAKQMKSLVDDLFEYTKVRQPAVPVNFSAFDMIQLIEQLAADFELEASKKNIQILVQSKVDSLIMDGDTEKLVRVFNNLLTNALKYGKGATKIVIEVERVGSEVVATVKNNGAMIPQQAIDNLFDRFYRVEESRSQATGGTGLGLAIAQSIVALHGGYIYAKSDKQWTSFIMHLPIKKNEKLPIDAQEVI…
Enterococcus faecium	GCF_003269465.1_ASM326946v1	RpoB	lcl|NZ_CP030110.1_prot_WP_162622971.1_2436	MAGHVVKYGKHRERRSFARISEVLELPNLIEIQTDSYQWFLDEGLREMFEDILPIDDFNGNLSLEFVDYELKEPKYTVAEARAHDANYSAPLHVTLRLTNRETGEIKAQEVFFGDFPLMTEQGTFIINGAERVIVSQLVRSPGVYFHGKVDKNGKEGFGSTVIPNRGAWLEMETDAKDISYVRIDRTRKIPLTVLVRALGFGSDDTIFEIFGDSETLRNTVEKDLHKNASDSRTEEGLKDVYERLRPGEPKTADSSRNLLNARFFDPKRYDLANVGRYKVNKKLDLKTRLLNLTLAETLVDPETGEIIVEKGTVLTHQVMETLAPFIDNGLNSVTYYPSEDGVVTDPMTVQVIKVFSPRDPEREVNVIGNGYPEAAVKTVRPADIIASMSYFLNLMEGI…
Enterococcus faecium	GCF_003269465.1_ASM326946v1	NusG	lcl|NZ_CP030110.1_prot_WP_002294580.1_2177	MESFEKNWYVLHTYSGYENKVKANIESRAQSMKMADFIFRVVVPEEKETEVKNGKEKEIVHKTFPGYVLVEMIMTDASWYVVRNTPGVTGFVGSHGAGSKPAPLLPEEVNHILRSIGMSLRQNDLEVEVGEVVKIIEGAFAGLEGQVTEVDGEKEKLKVNIDMFGRETSTELDFDQVDKID
Enterococcus faecium	GCF_003574925.1_ASM357492v1	CroS	lcl|NZ_CP032308.1_prot_WP_002309915.1_20	MTQDSKRATEKRRRINLTSKEISELLAEGIITIILLLLLNVSILVVISSVINSSPSLTNAIWDSKNIFAERLNTDLFWNGRNFIIPFFFLLDIGVLYWRLIRRYRQMQLRHIISELHYIANGNYDHRIPFELSGDLSRVVTSINGLVDSTVAAIEDERKIEKSKDELITNVSHDIRTPLTSIIGYLGLIEDGQYHSEEDLLKYTHTAYIKAKQMKSLVDDLFEYTKVRQPAVPVNFSAFDMIQLIEQLAADFELEASKKNIQILVQSKVDSLIMDGDTEKLVRVFNNLLTNALKYGKGATKIVIEVERVGSEVVATVKNNGAMIPQQAIDNLFDRFYRVEESRSQATGGTGLGLAIAQSIVALHGGYIYAKSDKQWTSFIMHLPIKKNEKLPIDAQEVI…
Enterococcus faecium	GCF_003574925.1_ASM357492v1	RpoB	lcl|NZ_CP032308.1_prot_WP_002310550.1_2385	MAGHVVKYGKHRERRSFARISEVLELPNLIEIQTDSYQWFLDEGLREMFEDILPIDDFNGNLSLEFVDYELKEPKYTVAEARAHDANYSAPLHVTLRLTNRETGEIKAQEVFFGDFPLMTEQGTFIINGAERVIVSQLVRSPGVYFHGKVDKNGKEGFGSTVIPNRGAWLEMETDAKDISYVRIDRTRKIPLTVLVRALGFGSDDTIFEIFGDSETLRNTVEKDLHKNASDSRTEEGLKDVYERLRPGEPKTADSSRNLLNARFFDPKRYDLANVGRYKVNKKLDLKTRLLNLTLAETLVDPETGEIIVEKGTVLTHQVMETLAPFIDNGLNSVTYYPSEDGVVTDPMTVQVIKVFSPRDPEREVNVIGNGYPEAAVKTVRPADIIASMSYFLNLMEGI…
Enterococcus faecium	GCF_003574925.1_ASM357492v1	NusG	lcl|NZ_CP032308.1_prot_WP_002294580.1_2169	MESFEKNWYVLHTYSGYENKVKANIESRAQSMKMADFIFRVVVPEEKETEVKNGKEKEIVHKTFPGYVLVEMIMTDASWYVVRNTPGVTGFVGSHGAGSKPAPLLPEEVNHILRSIGMSLRQNDLEVEVGEVVKIIEGAFAGLEGQVTEVDGEKEKLKVNIDMFGRETSTELDFDQVDKID
Enterococcus faecium	GCF_003667965.1_ASM366796v1	CroS	lcl|NZ_CP033041.1_prot_WP_002295267.1_2519	MTQDSKRATEKRRRINLTSKEISELLAEGIITIILLLLLNVSILVVISSVINSSPSLTNAIWDSKNIFAERLNTDLFWNGRNFIIPFFFLLDIGVLYWRLIRRYRQMQLRHIISELHYIANGNYDHRIPFELSGDLSRVVTSINGLVDSTVAAIEDERKIEKSKDELITNVSHDIRTPLTSIIGYLGLIEDGQYHSEEDLLKYTHTAYIKAKQMKSLVDDLFEYTKVRQPAVPVNFSAFDMIQLIEQLAADFELEASKKNIQILVQSKVDSLIMDGDTEKLVRVFNNLLTNALKYGKGATKIVIEVERIGSEVVATVKNNGAMIPQQAIDNLFDRFYRVEESRSQATGGTGLGLAIAQSIVALHGGYIYAKSDKQWTSFIMHLPIKKNEKLPIDTQEVI…
Enterococcus faecium	GCF_003667965.1_ASM366796v1	RpoB	lcl|NZ_CP033041.1_prot_WP_002295964.1_2498	MAGHVVKYGKHRERRSFARISEVLELPNLIEIQTDSYQWFLDEGLREMFEDILPIDDFNGNLSLEFVDYELKEPKYTVAEARAHDANYSAPLHVTLRLTNRETGEIKAQEVFFGDFPLMTEQGTFIINGAERVIVSQLVRSPGVYFHGKVDKNGKEGFGSTVIPNRGAWLEMETDAKDISYVRIDRTRKIPLTVLVRALGFGSDDTIFEIFGDSETLRNTVEKDLHKNASDSRTEEGLKDVYERLRPGEPKTADSSRNLLNARFFDPKRYDLANVGRYKVNKKLDLKTRLLNLTLAETLVDPETGEIIVEKGTVLTHQVMETLAPFIDNGLNSVTYYPSEDGVVTDPMTVQVIKVFSPRDPEREVNVIGNGYPEAAVKTVRPADIIASMSYFLNLMEGI…
Enterococcus faecium	GCF_003667965.1_ASM366796v1	NusG	lcl|NZ_CP033041.1_prot_WP_002294580.1_2231	MESFEKNWYVLHTYSGYENKVKANIESRAQSMKMADFIFRVVVPEEKETEVKNGKEKEIVHKTFPGYVLVEMIMTDASWYVVRNTPGVTGFVGSHGAGSKPAPLLPEEVNHILRSIGMSLRQNDLEVEVGEVVKIIEGAFAGLEGQVTEVDGEKEKLKVNIDMFGRETSTELDFDQVDKID
Enterococcus faecium	GCF_003711605.1_ASM371160v1	CroS	lcl|NZ_CP033376.1_prot_WP_002309915.1_1558	MTQDSKRATEKRRRINLTSKEISELLAEGIITIILLLLLNVSILVVISSVINSSPSLTNAIWDSKNIFAERLNTDLFWNGRNFIIPFFFLLDIGVLYWRLIRRYRQMQLRHIISELHYIANGNYDHRIPFELSGDLSRVVTSINGLVDSTVAAIEDERKIEKSKDELITNVSHDIRTPLTSIIGYLGLIEDGQYHSEEDLLKYTHTAYIKAKQMKSLVDDLFEYTKVRQPAVPVNFSAFDMIQLIEQLAADFELEASKKNIQILVQSKVDSLIMDGDTEKLVRVFNNLLTNALKYGKGATKIVIEVERVGSEVVATVKNNGAMIPQQAIDNLFDRFYRVEESRSQATGGTGLGLAIAQSIVALHGGYIYAKSDKQWTSFIMHLPIKKNEKLPIDAQEVI…
Enterococcus faecium	GCF_003711605.1_ASM371160v1	RpoB	lcl|NZ_CP033376.1_prot_WP_002310550.1_1530	MAGHVVKYGKHRERRSFARISEVLELPNLIEIQTDSYQWFLDEGLREMFEDILPIDDFNGNLSLEFVDYELKEPKYTVAEARAHDANYSAPLHVTLRLTNRETGEIKAQEVFFGDFPLMTEQGTFIINGAERVIVSQLVRSPGVYFHGKVDKNGKEGFGSTVIPNRGAWLEMETDAKDISYVRIDRTRKIPLTVLVRALGFGSDDTIFEIFGDSETLRNTVEKDLHKNASDSRTEEGLKDVYERLRPGEPKTADSSRNLLNARFFDPKRYDLANVGRYKVNKKLDLKTRLLNLTLAETLVDPETGEIIVEKGTVLTHQVMETLAPFIDNGLNSVTYYPSEDGVVTDPMTVQVIKVFSPRDPEREVNVIGNGYPEAAVKTVRPADIIASMSYFLNLMEGI…
Enterococcus faecium	GCF_003711605.1_ASM371160v1	NusG
Enterococcus faecium	GCF_003957785.1_ASM395778v1	CroS	lcl|NZ_CP033206.1_prot_WP_002295267.1_2675	MTQDSKRATEKRRRINLTSKEISELLAEGIITIILLLLLNVSILVVISSVINSSPSLTNAIWDSKNIFAERLNTDLFWNGRNFIIPFFFLLDIGVLYWRLIRRYRQMQLRHIISELHYIANGNYDHRIPFELSGDLSRVVTSINGLVDSTVAAIEDERKIEKSKDELITNVSHDIRTPLTSIIGYLGLIEDGQYHSEEDLLKYTHTAYIKAKQMKSLVDDLFEYTKVRQPAVPVNFSAFDMIQLIEQLAADFELEASKKNIQILVQSKVDSLIMDGDTEKLVRVFNNLLTNALKYGKGATKIVIEVERIGSEVVATVKNNGAMIPQQAIDNLFDRFYRVEESRSQATGGTGLGLAIAQSIVALHGGYIYAKSDKQWTSFIMHLPIKKNEKLPIDTQEVI…
Enterococcus faecium	GCF_003957785.1_ASM395778v1	RpoB	lcl|NZ_CP033206.1_prot_WP_002295964.1_2654	MAGHVVKYGKHRERRSFARISEVLELPNLIEIQTDSYQWFLDEGLREMFEDILPIDDFNGNLSLEFVDYELKEPKYTVAEARAHDANYSAPLHVTLRLTNRETGEIKAQEVFFGDFPLMTEQGTFIINGAERVIVSQLVRSPGVYFHGKVDKNGKEGFGSTVIPNRGAWLEMETDAKDISYVRIDRTRKIPLTVLVRALGFGSDDTIFEIFGDSETLRNTVEKDLHKNASDSRTEEGLKDVYERLRPGEPKTADSSRNLLNARFFDPKRYDLANVGRYKVNKKLDLKTRLLNLTLAETLVDPETGEIIVEKGTVLTHQVMETLAPFIDNGLNSVTYYPSEDGVVTDPMTVQVIKVFSPRDPEREVNVIGNGYPEAAVKTVRPADIIASMSYFLNLMEGI…
Enterococcus faecium	GCF_003957785.1_ASM395778v1	NusG	lcl|NZ_CP033206.1_prot_WP_002294580.1_2267	MESFEKNWYVLHTYSGYENKVKANIESRAQSMKMADFIFRVVVPEEKETEVKNGKEKEIVHKTFPGYVLVEMIMTDASWYVVRNTPGVTGFVGSHGAGSKPAPLLPEEVNHILRSIGMSLRQNDLEVEVGEVVKIIEGAFAGLEGQVTEVDGEKEKLKVNIDMFGRETSTELDFDQVDKID
Enterococcus faecium	GCF_004015145.1_ASM401514v1	CroS	lcl|NZ_CP025685.1_prot_WP_002329776.1_2468	MTQDSKRATEKRRRINLTSKEISELLAEGIITIILLLLLNVSILVVISSVINSSPSLSNAIWDSKNIFAERLNTDLFWNGRNFIIPFFFLLDIGVLYWRLIRRYRQMQLRHIISELHYIANGNYDHRIPFELSGDLSRVVTSINGLVDSTVAAIEDERKIEKSKDELITNVSHDIRTPLTSIIGYLGLIEDGQYHSEEDLLKYTHTAYIKAKQMKSLVDDLFEYTKVRQPAVPVNFSAFDMIQLIEQLAADFELEASKKNIQILVQSKVDSLIMDGDTEKLVRVFNNLLTNALKYGKGATKIVIEVERVGSEVVATVKNNGAMIPQQAIDNLFDRFYRVEESRSQATGGTGLGLAIAQSIVALHGGYIYAKSDKQWTSFIMHLPIKKNEKLPIDAQEVI…
Enterococcus faecium	GCF_004015145.1_ASM401514v1	RpoB	lcl|NZ_CP025685.1_prot_WP_002310550.1_2441	MAGHVVKYGKHRERRSFARISEVLELPNLIEIQTDSYQWFLDEGLREMFEDILPIDDFNGNLSLEFVDYELKEPKYTVAEARAHDANYSAPLHVTLRLTNRETGEIKAQEVFFGDFPLMTEQGTFIINGAERVIVSQLVRSPGVYFHGKVDKNGKEGFGSTVIPNRGAWLEMETDAKDISYVRIDRTRKIPLTVLVRALGFGSDDTIFEIFGDSETLRNTVEKDLHKNASDSRTEEGLKDVYERLRPGEPKTADSSRNLLNARFFDPKRYDLANVGRYKVNKKLDLKTRLLNLTLAETLVDPETGEIIVEKGTVLTHQVMETLAPFIDNGLNSVTYYPSEDGVVTDPMTVQVIKVFSPRDPEREVNVIGNGYPEAAVKTVRPADIIASMSYFLNLMEGI…
Enterococcus faecium	GCF_004015145.1_ASM401514v1	NusG	lcl|NZ_CP025685.1_prot_WP_002294580.1_2204	MESFEKNWYVLHTYSGYENKVKANIESRAQSMKMADFIFRVVVPEEKETEVKNGKEKEIVHKTFPGYVLVEMIMTDASWYVVRNTPGVTGFVGSHGAGSKPAPLLPEEVNHILRSIGMSLRQNDLEVEVGEVVKIIEGAFAGLEGQVTEVDGEKEKLKVNIDMFGRETSTELDFDQVDKID
Enterococcus faecium	GCF_004101385.1_ASM410138v1	CroS	lcl|NZ_CP035136.1_prot_WP_002329776.1_2416	MTQDSKRATEKRRRINLTSKEISELLAEGIITIILLLLLNVSILVVISSVINSSPSLSNAIWDSKNIFAERLNTDLFWNGRNFIIPFFFLLDIGVLYWRLIRRYRQMQLRHIISELHYIANGNYDHRIPFELSGDLSRVVTSINGLVDSTVAAIEDERKIEKSKDELITNVSHDIRTPLTSIIGYLGLIEDGQYHSEEDLLKYTHTAYIKAKQMKSLVDDLFEYTKVRQPAVPVNFSAFDMIQLIEQLAADFELEASKKNIQILVQSKVDSLIMDGDTEKLVRVFNNLLTNALKYGKGATKIVIEVERVGSEVVATVKNNGAMIPQQAIDNLFDRFYRVEESRSQATGGTGLGLAIAQSIVALHGGYIYAKSDKQWTSFIMHLPIKKNEKLPIDAQEVI…
Enterococcus faecium	GCF_004101385.1_ASM410138v1	RpoB	lcl|NZ_CP035136.1_prot_WP_002310550.1_2390	MAGHVVKYGKHRERRSFARISEVLELPNLIEIQTDSYQWFLDEGLREMFEDILPIDDFNGNLSLEFVDYELKEPKYTVAEARAHDANYSAPLHVTLRLTNRETGEIKAQEVFFGDFPLMTEQGTFIINGAERVIVSQLVRSPGVYFHGKVDKNGKEGFGSTVIPNRGAWLEMETDAKDISYVRIDRTRKIPLTVLVRALGFGSDDTIFEIFGDSETLRNTVEKDLHKNASDSRTEEGLKDVYERLRPGEPKTADSSRNLLNARFFDPKRYDLANVGRYKVNKKLDLKTRLLNLTLAETLVDPETGEIIVEKGTVLTHQVMETLAPFIDNGLNSVTYYPSEDGVVTDPMTVQVIKVFSPRDPEREVNVIGNGYPEAAVKTVRPADIIASMSYFLNLMEGI…
Enterococcus faecium	GCF_004101385.1_ASM410138v1	NusG	lcl|NZ_CP035136.1_prot_WP_002294580.1_2151	MESFEKNWYVLHTYSGYENKVKANIESRAQSMKMADFIFRVVVPEEKETEVKNGKEKEIVHKTFPGYVLVEMIMTDASWYVVRNTPGVTGFVGSHGAGSKPAPLLPEEVNHILRSIGMSLRQNDLEVEVGEVVKIIEGAFAGLEGQVTEVDGEKEKLKVNIDMFGRETSTELDFDQVDKID
Enterococcus faecium	GCF_004103475.1_ASM410347v1	CroS	lcl|NZ_CP035220.1_prot_WP_002329776.1_2579	MTQDSKRATEKRRRINLTSKEISELLAEGIITIILLLLLNVSILVVISSVINSSPSLSNAIWDSKNIFAERLNTDLFWNGRNFIIPFFFLLDIGVLYWRLIRRYRQMQLRHIISELHYIANGNYDHRIPFELSGDLSRVVTSINGLVDSTVAAIEDERKIEKSKDELITNVSHDIRTPLTSIIGYLGLIEDGQYHSEEDLLKYTHTAYIKAKQMKSLVDDLFEYTKVRQPAVPVNFSAFDMIQLIEQLAADFELEASKKNIQILVQSKVDSLIMDGDTEKLVRVFNNLLTNALKYGKGATKIVIEVERVGSEVVATVKNNGAMIPQQAIDNLFDRFYRVEESRSQATGGTGLGLAIAQSIVALHGGYIYAKSDKQWTSFIMHLPIKKNEKLPIDAQEVI…
Enterococcus faecium	GCF_004103475.1_ASM410347v1	RpoB	lcl|NZ_CP035220.1_prot_WP_002310550.1_2552	MAGHVVKYGKHRERRSFARISEVLELPNLIEIQTDSYQWFLDEGLREMFEDILPIDDFNGNLSLEFVDYELKEPKYTVAEARAHDANYSAPLHVTLRLTNRETGEIKAQEVFFGDFPLMTEQGTFIINGAERVIVSQLVRSPGVYFHGKVDKNGKEGFGSTVIPNRGAWLEMETDAKDISYVRIDRTRKIPLTVLVRALGFGSDDTIFEIFGDSETLRNTVEKDLHKNASDSRTEEGLKDVYERLRPGEPKTADSSRNLLNARFFDPKRYDLANVGRYKVNKKLDLKTRLLNLTLAETLVDPETGEIIVEKGTVLTHQVMETLAPFIDNGLNSVTYYPSEDGVVTDPMTVQVIKVFSPRDPEREVNVIGNGYPEAAVKTVRPADIIASMSYFLNLMEGI…
Enterococcus faecium	GCF_004103475.1_ASM410347v1	NusG	lcl|NZ_CP035220.1_prot_WP_002294580.1_2315	MESFEKNWYVLHTYSGYENKVKANIESRAQSMKMADFIFRVVVPEEKETEVKNGKEKEIVHKTFPGYVLVEMIMTDASWYVVRNTPGVTGFVGSHGAGSKPAPLLPEEVNHILRSIGMSLRQNDLEVEVGEVVKIIEGAFAGLEGQVTEVDGEKEKLKVNIDMFGRETSTELDFDQVDKID
Enterococcus faecium	GCF_005166365.1_ASM516636v1	CroS	lcl|NZ_CP034949.1_prot_WP_002334278.1_1675	MTQDSKRATEKRRRINLTSKEISELLAEGIITIILLLLLNVSILVVISSVINSSPSLTNAIWDSKNIFAERLNTDLFWNGRNFIIPFFFLLDIGVLYWRLIRRYRQMQLRHIISELHYIANGNYDHRIPFELSGDLSRVVTSINGLVDSTVAAIEDERKIEKSKDELITNVSHDIRTPLTSIIGYLGLIEDGQYHSEEDLLKYTHTAYIKAKQMKSLVDDLFEYTKVRQPAVPVNFSAFDMIQLIEQLAADFELEASKKNIQILVQSKVDSLIMDGDTEKLVRVFNNLLTNALKYGKGATKIVIEVERIGSEVVATVKNNGAMIPQQAIDNLFDRFYRVEESRSQATGGTGLGLAIAQSIVALHGGYIYAKSDKQWTSFIMHLPIKKNEKLPIDTQEVI…
Enterococcus faecium	GCF_005166365.1_ASM516636v1	RpoB	lcl|NZ_CP034949.1_prot_WP_002295964.1_1695	MAGHVVKYGKHRERRSFARISEVLELPNLIEIQTDSYQWFLDEGLREMFEDILPIDDFNGNLSLEFVDYELKEPKYTVAEARAHDANYSAPLHVTLRLTNRETGEIKAQEVFFGDFPLMTEQGTFIINGAERVIVSQLVRSPGVYFHGKVDKNGKEGFGSTVIPNRGAWLEMETDAKDISYVRIDRTRKIPLTVLVRALGFGSDDTIFEIFGDSETLRNTVEKDLHKNASDSRTEEGLKDVYERLRPGEPKTADSSRNLLNARFFDPKRYDLANVGRYKVNKKLDLKTRLLNLTLAETLVDPETGEIIVEKGTVLTHQVMETLAPFIDNGLNSVTYYPSEDGVVTDPMTVQVIKVFSPRDPEREVNVIGNGYPEAAVKTVRPADIIASMSYFLNLMEGI…
Enterococcus faecium	GCF_005166365.1_ASM516636v1	NusG	lcl|NZ_CP034949.1_prot_WP_002294580.1_1950	MESFEKNWYVLHTYSGYENKVKANIESRAQSMKMADFIFRVVVPEEKETEVKNGKEKEIVHKTFPGYVLVEMIMTDASWYVVRNTPGVTGFVGSHGAGSKPAPLLPEEVNHILRSIGMSLRQNDLEVEVGEVVKIIEGAFAGLEGQVTEVDGEKEKLKVNIDMFGRETSTELDFDQVDKID
Enterococcus faecium	GCF_005517315.1_ASM551731v1	CroS	lcl|NZ_CP040236.1_prot_WP_002295267.1_114	MTQDSKRATEKRRRINLTSKEISELLAEGIITIILLLLLNVSILVVISSVINSSPSLTNAIWDSKNIFAERLNTDLFWNGRNFIIPFFFLLDIGVLYWRLIRRYRQMQLRHIISELHYIANGNYDHRIPFELSGDLSRVVTSINGLVDSTVAAIEDERKIEKSKDELITNVSHDIRTPLTSIIGYLGLIEDGQYHSEEDLLKYTHTAYIKAKQMKSLVDDLFEYTKVRQPAVPVNFSAFDMIQLIEQLAADFELEASKKNIQILVQSKVDSLIMDGDTEKLVRVFNNLLTNALKYGKGATKIVIEVERIGSEVVATVKNNGAMIPQQAIDNLFDRFYRVEESRSQATGGTGLGLAIAQSIVALHGGYIYAKSDKQWTSFIMHLPIKKNEKLPIDTQEVI…
Enterococcus faecium	GCF_005517315.1_ASM551731v1	RpoB	lcl|NZ_CP040236.1_prot_WP_002295964.1_94	MAGHVVKYGKHRERRSFARISEVLELPNLIEIQTDSYQWFLDEGLREMFEDILPIDDFNGNLSLEFVDYELKEPKYTVAEARAHDANYSAPLHVTLRLTNRETGEIKAQEVFFGDFPLMTEQGTFIINGAERVIVSQLVRSPGVYFHGKVDKNGKEGFGSTVIPNRGAWLEMETDAKDISYVRIDRTRKIPLTVLVRALGFGSDDTIFEIFGDSETLRNTVEKDLHKNASDSRTEEGLKDVYERLRPGEPKTADSSRNLLNARFFDPKRYDLANVGRYKVNKKLDLKTRLLNLTLAETLVDPETGEIIVEKGTVLTHQVMETLAPFIDNGLNSVTYYPSEDGVVTDPMTVQVIKVFSPRDPEREVNVIGNGYPEAAVKTVRPADIIASMSYFLNLMEGI…
Enterococcus faecium	GCF_005517315.1_ASM551731v1	NusG	lcl|NZ_CP040236.1_prot_WP_002294580.1_2388	MESFEKNWYVLHTYSGYENKVKANIESRAQSMKMADFIFRVVVPEEKETEVKNGKEKEIVHKTFPGYVLVEMIMTDASWYVVRNTPGVTGFVGSHGAGSKPAPLLPEEVNHILRSIGMSLRQNDLEVEVGEVVKIIEGAFAGLEGQVTEVDGEKEKLKVNIDMFGRETSTELDFDQVDKID
Enterococcus faecium	GCF_005576735.1_ASM557673v1	CroS	lcl|NZ_CP040368.1_prot_WP_002295267.1_2632	MTQDSKRATEKRRRINLTSKEISELLAEGIITIILLLLLNVSILVVISSVINSSPSLTNAIWDSKNIFAERLNTDLFWNGRNFIIPFFFLLDIGVLYWRLIRRYRQMQLRHIISELHYIANGNYDHRIPFELSGDLSRVVTSINGLVDSTVAAIEDERKIEKSKDELITNVSHDIRTPLTSIIGYLGLIEDGQYHSEEDLLKYTHTAYIKAKQMKSLVDDLFEYTKVRQPAVPVNFSAFDMIQLIEQLAADFELEASKKNIQILVQSKVDSLIMDGDTEKLVRVFNNLLTNALKYGKGATKIVIEVERIGSEVVATVKNNGAMIPQQAIDNLFDRFYRVEESRSQATGGTGLGLAIAQSIVALHGGYIYAKSDKQWTSFIMHLPIKKNEKLPIDTQEVI…
Enterococcus faecium	GCF_005576735.1_ASM557673v1	RpoB	lcl|NZ_CP040368.1_prot_WP_002340554.1_2612	MAGHVVKYGKHRERRSFARISEVLELPNLIEIQTDSYQWFLDEGLREMFEDILPIDDFNGNLSLEFVDYELKEPKYTVAEARAHDANYSAPLHVTLRLTNRETGEIKAQEVFFGDFPLMTEQGTFIINGAERVIVSQLVRSPGVYFHGKVDKNGKEGFGSTVIPNRGAWLEMETDAKDISYVRIDRTRKIPLTVLVRALGFGSDDTIFEIFGDSETLRNTVEKDLHKNASDSRTEEGLKDVYERLRPGEPKTADSSRNLLNARFFDPKRYDLANVGRYKVNKKLDLKTRLLNLTLAETLVDPETGEIIVEKGTVLTHQVMETLAPFIDNGLNSVTYYPSEDGVVTDPMTVQVIKVFSPRDPEREVNVIGNGYPEAAVKTVRPADIIASMSYFLNLMEGI…
Enterococcus faecium	GCF_005576735.1_ASM557673v1	NusG	lcl|NZ_CP040368.1_prot_WP_002294580.1_2319	MESFEKNWYVLHTYSGYENKVKANIESRAQSMKMADFIFRVVVPEEKETEVKNGKEKEIVHKTFPGYVLVEMIMTDASWYVVRNTPGVTGFVGSHGAGSKPAPLLPEEVNHILRSIGMSLRQNDLEVEVGEVVKIIEGAFAGLEGQVTEVDGEKEKLKVNIDMFGRETSTELDFDQVDKID
Enterococcus faecium	GCF_005886545.1_ASM588654v1	CroS	lcl|NZ_CP035648.1_prot_WP_002295267.1_2641	MTQDSKRATEKRRRINLTSKEISELLAEGIITIILLLLLNVSILVVISSVINSSPSLTNAIWDSKNIFAERLNTDLFWNGRNFIIPFFFLLDIGVLYWRLIRRYRQMQLRHIISELHYIANGNYDHRIPFELSGDLSRVVTSINGLVDSTVAAIEDERKIEKSKDELITNVSHDIRTPLTSIIGYLGLIEDGQYHSEEDLLKYTHTAYIKAKQMKSLVDDLFEYTKVRQPAVPVNFSAFDMIQLIEQLAADFELEASKKNIQILVQSKVDSLIMDGDTEKLVRVFNNLLTNALKYGKGATKIVIEVERIGSEVVATVKNNGAMIPQQAIDNLFDRFYRVEESRSQATGGTGLGLAIAQSIVALHGGYIYAKSDKQWTSFIMHLPIKKNEKLPIDTQEVI…
Enterococcus faecium	GCF_005886545.1_ASM588654v1	RpoB	lcl|NZ_CP035648.1_prot_WP_002295964.1_2621	MAGHVVKYGKHRERRSFARISEVLELPNLIEIQTDSYQWFLDEGLREMFEDILPIDDFNGNLSLEFVDYELKEPKYTVAEARAHDANYSAPLHVTLRLTNRETGEIKAQEVFFGDFPLMTEQGTFIINGAERVIVSQLVRSPGVYFHGKVDKNGKEGFGSTVIPNRGAWLEMETDAKDISYVRIDRTRKIPLTVLVRALGFGSDDTIFEIFGDSETLRNTVEKDLHKNASDSRTEEGLKDVYERLRPGEPKTADSSRNLLNARFFDPKRYDLANVGRYKVNKKLDLKTRLLNLTLAETLVDPETGEIIVEKGTVLTHQVMETLAPFIDNGLNSVTYYPSEDGVVTDPMTVQVIKVFSPRDPEREVNVIGNGYPEAAVKTVRPADIIASMSYFLNLMEGI…
Enterococcus faecium	GCF_005886545.1_ASM588654v1	NusG	lcl|NZ_CP035648.1_prot_WP_002294580.1_2258	MESFEKNWYVLHTYSGYENKVKANIESRAQSMKMADFIFRVVVPEEKETEVKNGKEKEIVHKTFPGYVLVEMIMTDASWYVVRNTPGVTGFVGSHGAGSKPAPLLPEEVNHILRSIGMSLRQNDLEVEVGEVVKIIEGAFAGLEGQVTEVDGEKEKLKVNIDMFGRETSTELDFDQVDKID
Enterococcus faecium	GCF_005886655.1_ASM588665v1	CroS	lcl|NZ_CP035654.1_prot_WP_002295267.1_2654	MTQDSKRATEKRRRINLTSKEISELLAEGIITIILLLLLNVSILVVISSVINSSPSLTNAIWDSKNIFAERLNTDLFWNGRNFIIPFFFLLDIGVLYWRLIRRYRQMQLRHIISELHYIANGNYDHRIPFELSGDLSRVVTSINGLVDSTVAAIEDERKIEKSKDELITNVSHDIRTPLTSIIGYLGLIEDGQYHSEEDLLKYTHTAYIKAKQMKSLVDDLFEYTKVRQPAVPVNFSAFDMIQLIEQLAADFELEASKKNIQILVQSKVDSLIMDGDTEKLVRVFNNLLTNALKYGKGATKIVIEVERIGSEVVATVKNNGAMIPQQAIDNLFDRFYRVEESRSQATGGTGLGLAIAQSIVALHGGYIYAKSDKQWTSFIMHLPIKKNEKLPIDTQEVI…
Enterococcus faecium	GCF_005886655.1_ASM588665v1	RpoB	lcl|NZ_CP035654.1_prot_WP_002295964.1_2634	MAGHVVKYGKHRERRSFARISEVLELPNLIEIQTDSYQWFLDEGLREMFEDILPIDDFNGNLSLEFVDYELKEPKYTVAEARAHDANYSAPLHVTLRLTNRETGEIKAQEVFFGDFPLMTEQGTFIINGAERVIVSQLVRSPGVYFHGKVDKNGKEGFGSTVIPNRGAWLEMETDAKDISYVRIDRTRKIPLTVLVRALGFGSDDTIFEIFGDSETLRNTVEKDLHKNASDSRTEEGLKDVYERLRPGEPKTADSSRNLLNARFFDPKRYDLANVGRYKVNKKLDLKTRLLNLTLAETLVDPETGEIIVEKGTVLTHQVMETLAPFIDNGLNSVTYYPSEDGVVTDPMTVQVIKVFSPRDPEREVNVIGNGYPEAAVKTVRPADIIASMSYFLNLMEGI…
Enterococcus faecium	GCF_005886655.1_ASM588665v1	NusG	lcl|NZ_CP035654.1_prot_WP_002294580.1_2271	MESFEKNWYVLHTYSGYENKVKANIESRAQSMKMADFIFRVVVPEEKETEVKNGKEKEIVHKTFPGYVLVEMIMTDASWYVVRNTPGVTGFVGSHGAGSKPAPLLPEEVNHILRSIGMSLRQNDLEVEVGEVVKIIEGAFAGLEGQVTEVDGEKEKLKVNIDMFGRETSTELDFDQVDKID
Enterococcus faecium	GCF_005886715.1_ASM588671v1	CroS	lcl|NZ_CP035660.1_prot_WP_002295267.1_2763	MTQDSKRATEKRRRINLTSKEISELLAEGIITIILLLLLNVSILVVISSVINSSPSLTNAIWDSKNIFAERLNTDLFWNGRNFIIPFFFLLDIGVLYWRLIRRYRQMQLRHIISELHYIANGNYDHRIPFELSGDLSRVVTSINGLVDSTVAAIEDERKIEKSKDELITNVSHDIRTPLTSIIGYLGLIEDGQYHSEEDLLKYTHTAYIKAKQMKSLVDDLFEYTKVRQPAVPVNFSAFDMIQLIEQLAADFELEASKKNIQILVQSKVDSLIMDGDTEKLVRVFNNLLTNALKYGKGATKIVIEVERIGSEVVATVKNNGAMIPQQAIDNLFDRFYRVEESRSQATGGTGLGLAIAQSIVALHGGYIYAKSDKQWTSFIMHLPIKKNEKLPIDTQEVI…
Enterococcus faecium	GCF_005886715.1_ASM588671v1	RpoB	lcl|NZ_CP035660.1_prot_WP_002295964.1_2743	MAGHVVKYGKHRERRSFARISEVLELPNLIEIQTDSYQWFLDEGLREMFEDILPIDDFNGNLSLEFVDYELKEPKYTVAEARAHDANYSAPLHVTLRLTNRETGEIKAQEVFFGDFPLMTEQGTFIINGAERVIVSQLVRSPGVYFHGKVDKNGKEGFGSTVIPNRGAWLEMETDAKDISYVRIDRTRKIPLTVLVRALGFGSDDTIFEIFGDSETLRNTVEKDLHKNASDSRTEEGLKDVYERLRPGEPKTADSSRNLLNARFFDPKRYDLANVGRYKVNKKLDLKTRLLNLTLAETLVDPETGEIIVEKGTVLTHQVMETLAPFIDNGLNSVTYYPSEDGVVTDPMTVQVIKVFSPRDPEREVNVIGNGYPEAAVKTVRPADIIASMSYFLNLMEGI…
Enterococcus faecium	GCF_005886715.1_ASM588671v1	NusG	lcl|NZ_CP035660.1_prot_WP_002294580.1_2381	MESFEKNWYVLHTYSGYENKVKANIESRAQSMKMADFIFRVVVPEEKETEVKNGKEKEIVHKTFPGYVLVEMIMTDASWYVVRNTPGVTGFVGSHGAGSKPAPLLPEEVNHILRSIGMSLRQNDLEVEVGEVVKIIEGAFAGLEGQVTEVDGEKEKLKVNIDMFGRETSTELDFDQVDKID
Enterococcus faecium	GCF_005886735.1_ASM588673v1	CroS	lcl|NZ_CP035666.1_prot_WP_002295267.1_2747	MTQDSKRATEKRRRINLTSKEISELLAEGIITIILLLLLNVSILVVISSVINSSPSLTNAIWDSKNIFAERLNTDLFWNGRNFIIPFFFLLDIGVLYWRLIRRYRQMQLRHIISELHYIANGNYDHRIPFELSGDLSRVVTSINGLVDSTVAAIEDERKIEKSKDELITNVSHDIRTPLTSIIGYLGLIEDGQYHSEEDLLKYTHTAYIKAKQMKSLVDDLFEYTKVRQPAVPVNFSAFDMIQLIEQLAADFELEASKKNIQILVQSKVDSLIMDGDTEKLVRVFNNLLTNALKYGKGATKIVIEVERIGSEVVATVKNNGAMIPQQAIDNLFDRFYRVEESRSQATGGTGLGLAIAQSIVALHGGYIYAKSDKQWTSFIMHLPIKKNEKLPIDTQEVI…
Enterococcus faecium	GCF_005886735.1_ASM588673v1	RpoB	lcl|NZ_CP035666.1_prot_WP_002295964.1_2727	MAGHVVKYGKHRERRSFARISEVLELPNLIEIQTDSYQWFLDEGLREMFEDILPIDDFNGNLSLEFVDYELKEPKYTVAEARAHDANYSAPLHVTLRLTNRETGEIKAQEVFFGDFPLMTEQGTFIINGAERVIVSQLVRSPGVYFHGKVDKNGKEGFGSTVIPNRGAWLEMETDAKDISYVRIDRTRKIPLTVLVRALGFGSDDTIFEIFGDSETLRNTVEKDLHKNASDSRTEEGLKDVYERLRPGEPKTADSSRNLLNARFFDPKRYDLANVGRYKVNKKLDLKTRLLNLTLAETLVDPETGEIIVEKGTVLTHQVMETLAPFIDNGLNSVTYYPSEDGVVTDPMTVQVIKVFSPRDPEREVNVIGNGYPEAAVKTVRPADIIASMSYFLNLMEGI…
Enterococcus faecium	GCF_005886735.1_ASM588673v1	NusG	lcl|NZ_CP035666.1_prot_WP_002294580.1_2363	MESFEKNWYVLHTYSGYENKVKANIESRAQSMKMADFIFRVVVPEEKETEVKNGKEKEIVHKTFPGYVLVEMIMTDASWYVVRNTPGVTGFVGSHGAGSKPAPLLPEEVNHILRSIGMSLRQNDLEVEVGEVVKIIEGAFAGLEGQVTEVDGEKEKLKVNIDMFGRETSTELDFDQVDKID
Enterococcus faecium	GCF_005952885.1_ASM595288v1	CroS	lcl|NZ_CP040706.1_prot_WP_002295267.1_1563	MTQDSKRATEKRRRINLTSKEISELLAEGIITIILLLLLNVSILVVISSVINSSPSLTNAIWDSKNIFAERLNTDLFWNGRNFIIPFFFLLDIGVLYWRLIRRYRQMQLRHIISELHYIANGNYDHRIPFELSGDLSRVVTSINGLVDSTVAAIEDERKIEKSKDELITNVSHDIRTPLTSIIGYLGLIEDGQYHSEEDLLKYTHTAYIKAKQMKSLVDDLFEYTKVRQPAVPVNFSAFDMIQLIEQLAADFELEASKKNIQILVQSKVDSLIMDGDTEKLVRVFNNLLTNALKYGKGATKIVIEVERIGSEVVATVKNNGAMIPQQAIDNLFDRFYRVEESRSQATGGTGLGLAIAQSIVALHGGYIYAKSDKQWTSFIMHLPIKKNEKLPIDTQEVI…
Enterococcus faecium	GCF_005952885.1_ASM595288v1	RpoB	lcl|NZ_CP040706.1_prot_WP_002295964.1_1541	MAGHVVKYGKHRERRSFARISEVLELPNLIEIQTDSYQWFLDEGLREMFEDILPIDDFNGNLSLEFVDYELKEPKYTVAEARAHDANYSAPLHVTLRLTNRETGEIKAQEVFFGDFPLMTEQGTFIINGAERVIVSQLVRSPGVYFHGKVDKNGKEGFGSTVIPNRGAWLEMETDAKDISYVRIDRTRKIPLTVLVRALGFGSDDTIFEIFGDSETLRNTVEKDLHKNASDSRTEEGLKDVYERLRPGEPKTADSSRNLLNARFFDPKRYDLANVGRYKVNKKLDLKTRLLNLTLAETLVDPETGEIIVEKGTVLTHQVMETLAPFIDNGLNSVTYYPSEDGVVTDPMTVQVIKVFSPRDPEREVNVIGNGYPEAAVKTVRPADIIASMSYFLNLMEGI…
Enterococcus faecium	GCF_005952885.1_ASM595288v1	NusG	lcl|NZ_CP040706.1_prot_WP_002294580.1_1165	MESFEKNWYVLHTYSGYENKVKANIESRAQSMKMADFIFRVVVPEEKETEVKNGKEKEIVHKTFPGYVLVEMIMTDASWYVVRNTPGVTGFVGSHGAGSKPAPLLPEEVNHILRSIGMSLRQNDLEVEVGEVVKIIEGAFAGLEGQVTEVDGEKEKLKVNIDMFGRETSTELDFDQVDKID
Enterococcus faecium	GCF_006007925.1_ASM600792v1	CroS	lcl|NZ_CP040740.1_prot_WP_002295267.1_2520	MTQDSKRATEKRRRINLTSKEISELLAEGIITIILLLLLNVSILVVISSVINSSPSLTNAIWDSKNIFAERLNTDLFWNGRNFIIPFFFLLDIGVLYWRLIRRYRQMQLRHIISELHYIANGNYDHRIPFELSGDLSRVVTSINGLVDSTVAAIEDERKIEKSKDELITNVSHDIRTPLTSIIGYLGLIEDGQYHSEEDLLKYTHTAYIKAKQMKSLVDDLFEYTKVRQPAVPVNFSAFDMIQLIEQLAADFELEASKKNIQILVQSKVDSLIMDGDTEKLVRVFNNLLTNALKYGKGATKIVIEVERIGSEVVATVKNNGAMIPQQAIDNLFDRFYRVEESRSQATGGTGLGLAIAQSIVALHGGYIYAKSDKQWTSFIMHLPIKKNEKLPIDTQEVI…
Enterococcus faecium	GCF_006007925.1_ASM600792v1	RpoB	lcl|NZ_CP040740.1_prot_WP_002295964.1_2500	MAGHVVKYGKHRERRSFARISEVLELPNLIEIQTDSYQWFLDEGLREMFEDILPIDDFNGNLSLEFVDYELKEPKYTVAEARAHDANYSAPLHVTLRLTNRETGEIKAQEVFFGDFPLMTEQGTFIINGAERVIVSQLVRSPGVYFHGKVDKNGKEGFGSTVIPNRGAWLEMETDAKDISYVRIDRTRKIPLTVLVRALGFGSDDTIFEIFGDSETLRNTVEKDLHKNASDSRTEEGLKDVYERLRPGEPKTADSSRNLLNARFFDPKRYDLANVGRYKVNKKLDLKTRLLNLTLAETLVDPETGEIIVEKGTVLTHQVMETLAPFIDNGLNSVTYYPSEDGVVTDPMTVQVIKVFSPRDPEREVNVIGNGYPEAAVKTVRPADIIASMSYFLNLMEGI…
Enterococcus faecium	GCF_006007925.1_ASM600792v1	NusG	lcl|NZ_CP040740.1_prot_WP_002294580.1_2169	MESFEKNWYVLHTYSGYENKVKANIESRAQSMKMADFIFRVVVPEEKETEVKNGKEKEIVHKTFPGYVLVEMIMTDASWYVVRNTPGVTGFVGSHGAGSKPAPLLPEEVNHILRSIGMSLRQNDLEVEVGEVVKIIEGAFAGLEGQVTEVDGEKEKLKVNIDMFGRETSTELDFDQVDKID
Enterococcus faecium	GCF_006280355.1_ASM628035v1	CroS	lcl|NZ_CP040849.1_prot_WP_002326377.1_1947	MTQDSKRATEKRRRINLTSKEISELLAEGIITIILLFLLNVSILVVISSVINSSPSLTNAIWDSKNIFAERLNTDLFWNGRNFIIPFFFLLDIGVLYWRLIRRYRQMQLRHIISELHYIANGNYDHRIPFELSGDLSRVVTSINGLVDSTVAAIEDERKIEKSKDELITNVSHDIRTPLTSIIGYLGLIEDGQYHSEEDLLKYTHTAYIKAKQMKSLVDDLFEYTKVRQPAVPVNFSAFDMIQLIEQLAADFELEASKKNIQILVQSKVDSLIMDGDTEKLVRVFNNLLTNALKYGKGATKIVIEVERIGSEVVATVKNNGAMIPQQAIDNLFDRFYRVEESRSQATGGTGLGLAIAQSIVALHGGYIYAKSDKQWTSFIMHLPIKKNEKLPIDTQEVI…
Enterococcus faecium	GCF_006280355.1_ASM628035v1	RpoB	lcl|NZ_CP040849.1_prot_WP_002295964.1_1967	MAGHVVKYGKHRERRSFARISEVLELPNLIEIQTDSYQWFLDEGLREMFEDILPIDDFNGNLSLEFVDYELKEPKYTVAEARAHDANYSAPLHVTLRLTNRETGEIKAQEVFFGDFPLMTEQGTFIINGAERVIVSQLVRSPGVYFHGKVDKNGKEGFGSTVIPNRGAWLEMETDAKDISYVRIDRTRKIPLTVLVRALGFGSDDTIFEIFGDSETLRNTVEKDLHKNASDSRTEEGLKDVYERLRPGEPKTADSSRNLLNARFFDPKRYDLANVGRYKVNKKLDLKTRLLNLTLAETLVDPETGEIIVEKGTVLTHQVMETLAPFIDNGLNSVTYYPSEDGVVTDPMTVQVIKVFSPRDPEREVNVIGNGYPEAAVKTVRPADIIASMSYFLNLMEGI…
Enterococcus faecium	GCF_006280355.1_ASM628035v1	NusG	lcl|NZ_CP040849.1_prot_WP_139424989.1_2239	MESFEKNWYVLHTYSGYENKVKANIESRAQNMKMADFIFRVVVPEEKETEVKNGKEKEIVHKTFPGYVLVEMIMTDASWYVVRNTPGVTGFVGSHGAGSKPAPLLPEEVNHILRSIGMSLRQNDLEVEVGEVVKIIEGAFAGLEGQVTEVDGEKEKLKVNIDMFGRETSTELDFDQVDKID
Enterococcus faecium	GCF_006337045.1_ASM633704v1	CroS	lcl|NZ_CP040875.1_prot_WP_002295267.1_393	MTQDSKRATEKRRRINLTSKEISELLAEGIITIILLLLLNVSILVVISSVINSSPSLTNAIWDSKNIFAERLNTDLFWNGRNFIIPFFFLLDIGVLYWRLIRRYRQMQLRHIISELHYIANGNYDHRIPFELSGDLSRVVTSINGLVDSTVAAIEDERKIEKSKDELITNVSHDIRTPLTSIIGYLGLIEDGQYHSEEDLLKYTHTAYIKAKQMKSLVDDLFEYTKVRQPAVPVNFSAFDMIQLIEQLAADFELEASKKNIQILVQSKVDSLIMDGDTEKLVRVFNNLLTNALKYGKGATKIVIEVERIGSEVVATVKNNGAMIPQQAIDNLFDRFYRVEESRSQATGGTGLGLAIAQSIVALHGGYIYAKSDKQWTSFIMHLPIKKNEKLPIDTQEVI…
Enterococcus faecium	GCF_006337045.1_ASM633704v1	RpoB	lcl|NZ_CP040875.1_prot_WP_002295964.1_373	MAGHVVKYGKHRERRSFARISEVLELPNLIEIQTDSYQWFLDEGLREMFEDILPIDDFNGNLSLEFVDYELKEPKYTVAEARAHDANYSAPLHVTLRLTNRETGEIKAQEVFFGDFPLMTEQGTFIINGAERVIVSQLVRSPGVYFHGKVDKNGKEGFGSTVIPNRGAWLEMETDAKDISYVRIDRTRKIPLTVLVRALGFGSDDTIFEIFGDSETLRNTVEKDLHKNASDSRTEEGLKDVYERLRPGEPKTADSSRNLLNARFFDPKRYDLANVGRYKVNKKLDLKTRLLNLTLAETLVDPETGEIIVEKGTVLTHQVMETLAPFIDNGLNSVTYYPSEDGVVTDPMTVQVIKVFSPRDPEREVNVIGNGYPEAAVKTVRPADIIASMSYFLNLMEGI…
Enterococcus faecium	GCF_006337045.1_ASM633704v1	NusG	lcl|NZ_CP040875.1_prot_WP_002294580.1_116	MESFEKNWYVLHTYSGYENKVKANIESRAQSMKMADFIFRVVVPEEKETEVKNGKEKEIVHKTFPGYVLVEMIMTDASWYVVRNTPGVTGFVGSHGAGSKPAPLLPEEVNHILRSIGMSLRQNDLEVEVGEVVKIIEGAFAGLEGQVTEVDGEKEKLKVNIDMFGRETSTELDFDQVDKID
Enterococcus faecium	GCF_006351845.1_ASM635184v1	CroS	lcl|NZ_CP040904.1_prot_WP_002326377.1_2282	MTQDSKRATEKRRRINLTSKEISELLAEGIITIILLFLLNVSILVVISSVINSSPSLTNAIWDSKNIFAERLNTDLFWNGRNFIIPFFFLLDIGVLYWRLIRRYRQMQLRHIISELHYIANGNYDHRIPFELSGDLSRVVTSINGLVDSTVAAIEDERKIEKSKDELITNVSHDIRTPLTSIIGYLGLIEDGQYHSEEDLLKYTHTAYIKAKQMKSLVDDLFEYTKVRQPAVPVNFSAFDMIQLIEQLAADFELEASKKNIQILVQSKVDSLIMDGDTEKLVRVFNNLLTNALKYGKGATKIVIEVERIGSEVVATVKNNGAMIPQQAIDNLFDRFYRVEESRSQATGGTGLGLAIAQSIVALHGGYIYAKSDKQWTSFIMHLPIKKNEKLPIDTQEVI…
Enterococcus faecium	GCF_006351845.1_ASM635184v1	RpoB	lcl|NZ_CP040904.1_prot_WP_002295964.1_2261	MAGHVVKYGKHRERRSFARISEVLELPNLIEIQTDSYQWFLDEGLREMFEDILPIDDFNGNLSLEFVDYELKEPKYTVAEARAHDANYSAPLHVTLRLTNRETGEIKAQEVFFGDFPLMTEQGTFIINGAERVIVSQLVRSPGVYFHGKVDKNGKEGFGSTVIPNRGAWLEMETDAKDISYVRIDRTRKIPLTVLVRALGFGSDDTIFEIFGDSETLRNTVEKDLHKNASDSRTEEGLKDVYERLRPGEPKTADSSRNLLNARFFDPKRYDLANVGRYKVNKKLDLKTRLLNLTLAETLVDPETGEIIVEKGTVLTHQVMETLAPFIDNGLNSVTYYPSEDGVVTDPMTVQVIKVFSPRDPEREVNVIGNGYPEAAVKTVRPADIIASMSYFLNLMEGI…
Enterococcus faecium	GCF_006351845.1_ASM635184v1	NusG	lcl|NZ_CP040904.1_prot_WP_002294580.1_1993	MESFEKNWYVLHTYSGYENKVKANIESRAQSMKMADFIFRVVVPEEKETEVKNGKEKEIVHKTFPGYVLVEMIMTDASWYVVRNTPGVTGFVGSHGAGSKPAPLLPEEVNHILRSIGMSLRQNDLEVEVGEVVKIIEGAFAGLEGQVTEVDGEKEKLKVNIDMFGRETSTELDFDQVDKID
Enterococcus faecium	GCF_006741355.1_ASM674135v1	CroS	lcl|NZ_AP019394.1_prot_WP_002326377.1_2367	MTQDSKRATEKRRRINLTSKEISELLAEGIITIILLFLLNVSILVVISSVINSSPSLTNAIWDSKNIFAERLNTDLFWNGRNFIIPFFFLLDIGVLYWRLIRRYRQMQLRHIISELHYIANGNYDHRIPFELSGDLSRVVTSINGLVDSTVAAIEDERKIEKSKDELITNVSHDIRTPLTSIIGYLGLIEDGQYHSEEDLLKYTHTAYIKAKQMKSLVDDLFEYTKVRQPAVPVNFSAFDMIQLIEQLAADFELEASKKNIQILVQSKVDSLIMDGDTEKLVRVFNNLLTNALKYGKGATKIVIEVERIGSEVVATVKNNGAMIPQQAIDNLFDRFYRVEESRSQATGGTGLGLAIAQSIVALHGGYIYAKSDKQWTSFIMHLPIKKNEKLPIDTQEVI…
Enterococcus faecium	GCF_006741355.1_ASM674135v1	RpoB	lcl|NZ_AP019394.1_prot_WP_002295964.1_2347	MAGHVVKYGKHRERRSFARISEVLELPNLIEIQTDSYQWFLDEGLREMFEDILPIDDFNGNLSLEFVDYELKEPKYTVAEARAHDANYSAPLHVTLRLTNRETGEIKAQEVFFGDFPLMTEQGTFIINGAERVIVSQLVRSPGVYFHGKVDKNGKEGFGSTVIPNRGAWLEMETDAKDISYVRIDRTRKIPLTVLVRALGFGSDDTIFEIFGDSETLRNTVEKDLHKNASDSRTEEGLKDVYERLRPGEPKTADSSRNLLNARFFDPKRYDLANVGRYKVNKKLDLKTRLLNLTLAETLVDPETGEIIVEKGTVLTHQVMETLAPFIDNGLNSVTYYPSEDGVVTDPMTVQVIKVFSPRDPEREVNVIGNGYPEAAVKTVRPADIIASMSYFLNLMEGI…
Enterococcus faecium	GCF_006741355.1_ASM674135v1	NusG	lcl|NZ_AP019394.1_prot_WP_002294580.1_2083	MESFEKNWYVLHTYSGYENKVKANIESRAQSMKMADFIFRVVVPEEKETEVKNGKEKEIVHKTFPGYVLVEMIMTDASWYVVRNTPGVTGFVGSHGAGSKPAPLLPEEVNHILRSIGMSLRQNDLEVEVGEVVKIIEGAFAGLEGQVTEVDGEKEKLKVNIDMFGRETSTELDFDQVDKID
Enterococcus faecium	GCF_007917035.2_ASM791703v3	CroS	lcl|NZ_CP041261.2_prot_WP_002295267.1_2686	MTQDSKRATEKRRRINLTSKEISELLAEGIITIILLLLLNVSILVVISSVINSSPSLTNAIWDSKNIFAERLNTDLFWNGRNFIIPFFFLLDIGVLYWRLIRRYRQMQLRHIISELHYIANGNYDHRIPFELSGDLSRVVTSINGLVDSTVAAIEDERKIEKSKDELITNVSHDIRTPLTSIIGYLGLIEDGQYHSEEDLLKYTHTAYIKAKQMKSLVDDLFEYTKVRQPAVPVNFSAFDMIQLIEQLAADFELEASKKNIQILVQSKVDSLIMDGDTEKLVRVFNNLLTNALKYGKGATKIVIEVERIGSEVVATVKNNGAMIPQQAIDNLFDRFYRVEESRSQATGGTGLGLAIAQSIVALHGGYIYAKSDKQWTSFIMHLPIKKNEKLPIDTQEVI…
Enterococcus faecium	GCF_007917035.2_ASM791703v3	RpoB	lcl|NZ_CP041261.2_prot_WP_002295964.1_2666	MAGHVVKYGKHRERRSFARISEVLELPNLIEIQTDSYQWFLDEGLREMFEDILPIDDFNGNLSLEFVDYELKEPKYTVAEARAHDANYSAPLHVTLRLTNRETGEIKAQEVFFGDFPLMTEQGTFIINGAERVIVSQLVRSPGVYFHGKVDKNGKEGFGSTVIPNRGAWLEMETDAKDISYVRIDRTRKIPLTVLVRALGFGSDDTIFEIFGDSETLRNTVEKDLHKNASDSRTEEGLKDVYERLRPGEPKTADSSRNLLNARFFDPKRYDLANVGRYKVNKKLDLKTRLLNLTLAETLVDPETGEIIVEKGTVLTHQVMETLAPFIDNGLNSVTYYPSEDGVVTDPMTVQVIKVFSPRDPEREVNVIGNGYPEAAVKTVRPADIIASMSYFLNLMEGI…
Enterococcus faecium	GCF_007917035.2_ASM791703v3	NusG	lcl|NZ_CP041261.2_prot_WP_002294580.1_2337	MESFEKNWYVLHTYSGYENKVKANIESRAQSMKMADFIFRVVVPEEKETEVKNGKEKEIVHKTFPGYVLVEMIMTDASWYVVRNTPGVTGFVGSHGAGSKPAPLLPEEVNHILRSIGMSLRQNDLEVEVGEVVKIIEGAFAGLEGQVTEVDGEKEKLKVNIDMFGRETSTELDFDQVDKID
Enterococcus faecium	GCF_007917315.3_ASM791731v3	CroS	lcl|NZ_CP041270.2_prot_WP_002295267.1_2688	MTQDSKRATEKRRRINLTSKEISELLAEGIITIILLLLLNVSILVVISSVINSSPSLTNAIWDSKNIFAERLNTDLFWNGRNFIIPFFFLLDIGVLYWRLIRRYRQMQLRHIISELHYIANGNYDHRIPFELSGDLSRVVTSINGLVDSTVAAIEDERKIEKSKDELITNVSHDIRTPLTSIIGYLGLIEDGQYHSEEDLLKYTHTAYIKAKQMKSLVDDLFEYTKVRQPAVPVNFSAFDMIQLIEQLAADFELEASKKNIQILVQSKVDSLIMDGDTEKLVRVFNNLLTNALKYGKGATKIVIEVERIGSEVVATVKNNGAMIPQQAIDNLFDRFYRVEESRSQATGGTGLGLAIAQSIVALHGGYIYAKSDKQWTSFIMHLPIKKNEKLPIDTQEVI…
Enterococcus faecium	GCF_007917315.3_ASM791731v3	RpoB	lcl|NZ_CP041270.2_prot_WP_002295964.1_2668	MAGHVVKYGKHRERRSFARISEVLELPNLIEIQTDSYQWFLDEGLREMFEDILPIDDFNGNLSLEFVDYELKEPKYTVAEARAHDANYSAPLHVTLRLTNRETGEIKAQEVFFGDFPLMTEQGTFIINGAERVIVSQLVRSPGVYFHGKVDKNGKEGFGSTVIPNRGAWLEMETDAKDISYVRIDRTRKIPLTVLVRALGFGSDDTIFEIFGDSETLRNTVEKDLHKNASDSRTEEGLKDVYERLRPGEPKTADSSRNLLNARFFDPKRYDLANVGRYKVNKKLDLKTRLLNLTLAETLVDPETGEIIVEKGTVLTHQVMETLAPFIDNGLNSVTYYPSEDGVVTDPMTVQVIKVFSPRDPEREVNVIGNGYPEAAVKTVRPADIIASMSYFLNLMEGI…
Enterococcus faecium	GCF_007917315.3_ASM791731v3	NusG	lcl|NZ_CP041270.2_prot_WP_002294580.1_2338	MESFEKNWYVLHTYSGYENKVKANIESRAQSMKMADFIFRVVVPEEKETEVKNGKEKEIVHKTFPGYVLVEMIMTDASWYVVRNTPGVTGFVGSHGAGSKPAPLLPEEVNHILRSIGMSLRQNDLEVEVGEVVKIIEGAFAGLEGQVTEVDGEKEKLKVNIDMFGRETSTELDFDQVDKID
Enterococcus faecium	GCF_007923665.2_ASM792366v2	CroS	lcl|NZ_CP038168.1_prot_WP_002295267.1_209	MTQDSKRATEKRRRINLTSKEISELLAEGIITIILLLLLNVSILVVISSVINSSPSLTNAIWDSKNIFAERLNTDLFWNGRNFIIPFFFLLDIGVLYWRLIRRYRQMQLRHIISELHYIANGNYDHRIPFELSGDLSRVVTSINGLVDSTVAAIEDERKIEKSKDELITNVSHDIRTPLTSIIGYLGLIEDGQYHSEEDLLKYTHTAYIKAKQMKSLVDDLFEYTKVRQPAVPVNFSAFDMIQLIEQLAADFELEASKKNIQILVQSKVDSLIMDGDTEKLVRVFNNLLTNALKYGKGATKIVIEVERIGSEVVATVKNNGAMIPQQAIDNLFDRFYRVEESRSQATGGTGLGLAIAQSIVALHGGYIYAKSDKQWTSFIMHLPIKKNEKLPIDTQEVI…
Enterococcus faecium	GCF_007923665.2_ASM792366v2	RpoB	lcl|NZ_CP038168.1_prot_WP_002295964.1_229	MAGHVVKYGKHRERRSFARISEVLELPNLIEIQTDSYQWFLDEGLREMFEDILPIDDFNGNLSLEFVDYELKEPKYTVAEARAHDANYSAPLHVTLRLTNRETGEIKAQEVFFGDFPLMTEQGTFIINGAERVIVSQLVRSPGVYFHGKVDKNGKEGFGSTVIPNRGAWLEMETDAKDISYVRIDRTRKIPLTVLVRALGFGSDDTIFEIFGDSETLRNTVEKDLHKNASDSRTEEGLKDVYERLRPGEPKTADSSRNLLNARFFDPKRYDLANVGRYKVNKKLDLKTRLLNLTLAETLVDPETGEIIVEKGTVLTHQVMETLAPFIDNGLNSVTYYPSEDGVVTDPMTVQVIKVFSPRDPEREVNVIGNGYPEAAVKTVRPADIIASMSYFLNLMEGI…
Enterococcus faecium	GCF_007923665.2_ASM792366v2	NusG	lcl|NZ_CP038168.1_prot_WP_002294580.1_472	MESFEKNWYVLHTYSGYENKVKANIESRAQSMKMADFIFRVVVPEEKETEVKNGKEKEIVHKTFPGYVLVEMIMTDASWYVVRNTPGVTGFVGSHGAGSKPAPLLPEEVNHILRSIGMSLRQNDLEVEVGEVVKIIEGAFAGLEGQVTEVDGEKEKLKVNIDMFGRETSTELDFDQVDKID
Enterococcus faecium	GCF_007923785.2_ASM792378v2	CroS	lcl|NZ_CP038172.1_prot_WP_002295267.1_693	MTQDSKRATEKRRRINLTSKEISELLAEGIITIILLLLLNVSILVVISSVINSSPSLTNAIWDSKNIFAERLNTDLFWNGRNFIIPFFFLLDIGVLYWRLIRRYRQMQLRHIISELHYIANGNYDHRIPFELSGDLSRVVTSINGLVDSTVAAIEDERKIEKSKDELITNVSHDIRTPLTSIIGYLGLIEDGQYHSEEDLLKYTHTAYIKAKQMKSLVDDLFEYTKVRQPAVPVNFSAFDMIQLIEQLAADFELEASKKNIQILVQSKVDSLIMDGDTEKLVRVFNNLLTNALKYGKGATKIVIEVERIGSEVVATVKNNGAMIPQQAIDNLFDRFYRVEESRSQATGGTGLGLAIAQSIVALHGGYIYAKSDKQWTSFIMHLPIKKNEKLPIDTQEVI…
Enterococcus faecium	GCF_007923785.2_ASM792378v2	RpoB	lcl|NZ_CP038172.1_prot_WP_002295964.1_713	MAGHVVKYGKHRERRSFARISEVLELPNLIEIQTDSYQWFLDEGLREMFEDILPIDDFNGNLSLEFVDYELKEPKYTVAEARAHDANYSAPLHVTLRLTNRETGEIKAQEVFFGDFPLMTEQGTFIINGAERVIVSQLVRSPGVYFHGKVDKNGKEGFGSTVIPNRGAWLEMETDAKDISYVRIDRTRKIPLTVLVRALGFGSDDTIFEIFGDSETLRNTVEKDLHKNASDSRTEEGLKDVYERLRPGEPKTADSSRNLLNARFFDPKRYDLANVGRYKVNKKLDLKTRLLNLTLAETLVDPETGEIIVEKGTVLTHQVMETLAPFIDNGLNSVTYYPSEDGVVTDPMTVQVIKVFSPRDPEREVNVIGNGYPEAAVKTVRPADIIASMSYFLNLMEGI…
Enterococcus faecium	GCF_007923785.2_ASM792378v2	NusG	lcl|NZ_CP038172.1_prot_WP_002294580.1_957	MESFEKNWYVLHTYSGYENKVKANIESRAQSMKMADFIFRVVVPEEKETEVKNGKEKEIVHKTFPGYVLVEMIMTDASWYVVRNTPGVTGFVGSHGAGSKPAPLLPEEVNHILRSIGMSLRQNDLEVEVGEVVKIIEGAFAGLEGQVTEVDGEKEKLKVNIDMFGRETSTELDFDQVDKID
Enterococcus faecium	GCF_007923865.2_ASM792386v2	CroS	lcl|NZ_CP038166.1_prot_WP_002295267.1_1514	MTQDSKRATEKRRRINLTSKEISELLAEGIITIILLLLLNVSILVVISSVINSSPSLTNAIWDSKNIFAERLNTDLFWNGRNFIIPFFFLLDIGVLYWRLIRRYRQMQLRHIISELHYIANGNYDHRIPFELSGDLSRVVTSINGLVDSTVAAIEDERKIEKSKDELITNVSHDIRTPLTSIIGYLGLIEDGQYHSEEDLLKYTHTAYIKAKQMKSLVDDLFEYTKVRQPAVPVNFSAFDMIQLIEQLAADFELEASKKNIQILVQSKVDSLIMDGDTEKLVRVFNNLLTNALKYGKGATKIVIEVERIGSEVVATVKNNGAMIPQQAIDNLFDRFYRVEESRSQATGGTGLGLAIAQSIVALHGGYIYAKSDKQWTSFIMHLPIKKNEKLPIDTQEVI…
Enterococcus faecium	GCF_007923865.2_ASM792386v2	RpoB	lcl|NZ_CP038166.1_prot_WP_002295964.1_1494	MAGHVVKYGKHRERRSFARISEVLELPNLIEIQTDSYQWFLDEGLREMFEDILPIDDFNGNLSLEFVDYELKEPKYTVAEARAHDANYSAPLHVTLRLTNRETGEIKAQEVFFGDFPLMTEQGTFIINGAERVIVSQLVRSPGVYFHGKVDKNGKEGFGSTVIPNRGAWLEMETDAKDISYVRIDRTRKIPLTVLVRALGFGSDDTIFEIFGDSETLRNTVEKDLHKNASDSRTEEGLKDVYERLRPGEPKTADSSRNLLNARFFDPKRYDLANVGRYKVNKKLDLKTRLLNLTLAETLVDPETGEIIVEKGTVLTHQVMETLAPFIDNGLNSVTYYPSEDGVVTDPMTVQVIKVFSPRDPEREVNVIGNGYPEAAVKTVRPADIIASMSYFLNLMEGI…
Enterococcus faecium	GCF_007923865.2_ASM792386v2	NusG	lcl|NZ_CP038166.1_prot_WP_002294580.1_1240	MESFEKNWYVLHTYSGYENKVKANIESRAQSMKMADFIFRVVVPEEKETEVKNGKEKEIVHKTFPGYVLVEMIMTDASWYVVRNTPGVTGFVGSHGAGSKPAPLLPEEVNHILRSIGMSLRQNDLEVEVGEVVKIIEGAFAGLEGQVTEVDGEKEKLKVNIDMFGRETSTELDFDQVDKID
Enterococcus faecium	GCF_007923885.2_ASM792388v2	CroS	lcl|NZ_CP038170.1_prot_WP_002295267.1_1862	MTQDSKRATEKRRRINLTSKEISELLAEGIITIILLLLLNVSILVVISSVINSSPSLTNAIWDSKNIFAERLNTDLFWNGRNFIIPFFFLLDIGVLYWRLIRRYRQMQLRHIISELHYIANGNYDHRIPFELSGDLSRVVTSINGLVDSTVAAIEDERKIEKSKDELITNVSHDIRTPLTSIIGYLGLIEDGQYHSEEDLLKYTHTAYIKAKQMKSLVDDLFEYTKVRQPAVPVNFSAFDMIQLIEQLAADFELEASKKNIQILVQSKVDSLIMDGDTEKLVRVFNNLLTNALKYGKGATKIVIEVERIGSEVVATVKNNGAMIPQQAIDNLFDRFYRVEESRSQATGGTGLGLAIAQSIVALHGGYIYAKSDKQWTSFIMHLPIKKNEKLPIDTQEVI…
Enterococcus faecium	GCF_007923885.2_ASM792388v2	RpoB	lcl|NZ_CP038170.1_prot_WP_283651823.1_1840	MAGHVVKYGKHRERRSFARISEVLELPNLIEIQTDSYQWFLDEGLREMFEDILPIDDFNGNLSLEFVDYELKEPKYTVAEARAHDANYSAPLHVTLRLTNRETGEIKAQEVFFGDFPLMTEQGTFIINGAERVIVSQLVRSPGVYFHGKVDKNGKEGFGSTVIPNRGAWLEMETDAKDTSYVRIDRTRKIPLTVLVRALGFGSDDTIFEIFGDSETLRNTVEKDLHKNASDSRTEEGLKDVYERLRPGEPKTADSSRNLLNARFFDPKRYDLANVGRYKVNKKLDLKTRLLNLTLAETLVDPETGEIIVEKGTVLTHQVMETLAPFIDNGLNSVTYYPSEDGVVTDPMTVQVIKVFSPRDPEREVNVIGNGYPEAAVKTVRPADIIASMSYFLNLMEGI…
Enterococcus faecium	GCF_007923885.2_ASM792388v2	NusG	lcl|NZ_CP038170.1_prot_WP_002294580.1_1593	MESFEKNWYVLHTYSGYENKVKANIESRAQSMKMADFIFRVVVPEEKETEVKNGKEKEIVHKTFPGYVLVEMIMTDASWYVVRNTPGVTGFVGSHGAGSKPAPLLPEEVNHILRSIGMSLRQNDLEVEVGEVVKIIEGAFAGLEGQVTEVDGEKEKLKVNIDMFGRETSTELDFDQVDKID
Enterococcus faecium	GCF_007923905.2_ASM792390v2	CroS	lcl|NZ_CP038177.1_prot_WP_002295267.1_1478	MTQDSKRATEKRRRINLTSKEISELLAEGIITIILLLLLNVSILVVISSVINSSPSLTNAIWDSKNIFAERLNTDLFWNGRNFIIPFFFLLDIGVLYWRLIRRYRQMQLRHIISELHYIANGNYDHRIPFELSGDLSRVVTSINGLVDSTVAAIEDERKIEKSKDELITNVSHDIRTPLTSIIGYLGLIEDGQYHSEEDLLKYTHTAYIKAKQMKSLVDDLFEYTKVRQPAVPVNFSAFDMIQLIEQLAADFELEASKKNIQILVQSKVDSLIMDGDTEKLVRVFNNLLTNALKYGKGATKIVIEVERIGSEVVATVKNNGAMIPQQAIDNLFDRFYRVEESRSQATGGTGLGLAIAQSIVALHGGYIYAKSDKQWTSFIMHLPIKKNEKLPIDTQEVI…
Enterococcus faecium	GCF_007923905.2_ASM792390v2	RpoB	lcl|NZ_CP038177.1_prot_WP_002295964.1_1498	MAGHVVKYGKHRERRSFARISEVLELPNLIEIQTDSYQWFLDEGLREMFEDILPIDDFNGNLSLEFVDYELKEPKYTVAEARAHDANYSAPLHVTLRLTNRETGEIKAQEVFFGDFPLMTEQGTFIINGAERVIVSQLVRSPGVYFHGKVDKNGKEGFGSTVIPNRGAWLEMETDAKDISYVRIDRTRKIPLTVLVRALGFGSDDTIFEIFGDSETLRNTVEKDLHKNASDSRTEEGLKDVYERLRPGEPKTADSSRNLLNARFFDPKRYDLANVGRYKVNKKLDLKTRLLNLTLAETLVDPETGEIIVEKGTVLTHQVMETLAPFIDNGLNSVTYYPSEDGVVTDPMTVQVIKVFSPRDPEREVNVIGNGYPEAAVKTVRPADIIASMSYFLNLMEGI…
Enterococcus faecium	GCF_007923905.2_ASM792390v2	NusG	lcl|NZ_CP038177.1_prot_WP_002294580.1_1742	MESFEKNWYVLHTYSGYENKVKANIESRAQSMKMADFIFRVVVPEEKETEVKNGKEKEIVHKTFPGYVLVEMIMTDASWYVVRNTPGVTGFVGSHGAGSKPAPLLPEEVNHILRSIGMSLRQNDLEVEVGEVVKIIEGAFAGLEGQVTEVDGEKEKLKVNIDMFGRETSTELDFDQVDKID
Enterococcus faecium	GCF_007923925.2_ASM792392v2	CroS	lcl|NZ_CP038164.1_prot_WP_002295267.1_1562	MTQDSKRATEKRRRINLTSKEISELLAEGIITIILLLLLNVSILVVISSVINSSPSLTNAIWDSKNIFAERLNTDLFWNGRNFIIPFFFLLDIGVLYWRLIRRYRQMQLRHIISELHYIANGNYDHRIPFELSGDLSRVVTSINGLVDSTVAAIEDERKIEKSKDELITNVSHDIRTPLTSIIGYLGLIEDGQYHSEEDLLKYTHTAYIKAKQMKSLVDDLFEYTKVRQPAVPVNFSAFDMIQLIEQLAADFELEASKKNIQILVQSKVDSLIMDGDTEKLVRVFNNLLTNALKYGKGATKIVIEVERIGSEVVATVKNNGAMIPQQAIDNLFDRFYRVEESRSQATGGTGLGLAIAQSIVALHGGYIYAKSDKQWTSFIMHLPIKKNEKLPIDTQEVI…
Enterococcus faecium	GCF_007923925.2_ASM792392v2	RpoB	lcl|NZ_CP038164.1_prot_WP_002295964.1_1582	MAGHVVKYGKHRERRSFARISEVLELPNLIEIQTDSYQWFLDEGLREMFEDILPIDDFNGNLSLEFVDYELKEPKYTVAEARAHDANYSAPLHVTLRLTNRETGEIKAQEVFFGDFPLMTEQGTFIINGAERVIVSQLVRSPGVYFHGKVDKNGKEGFGSTVIPNRGAWLEMETDAKDISYVRIDRTRKIPLTVLVRALGFGSDDTIFEIFGDSETLRNTVEKDLHKNASDSRTEEGLKDVYERLRPGEPKTADSSRNLLNARFFDPKRYDLANVGRYKVNKKLDLKTRLLNLTLAETLVDPETGEIIVEKGTVLTHQVMETLAPFIDNGLNSVTYYPSEDGVVTDPMTVQVIKVFSPRDPEREVNVIGNGYPEAAVKTVRPADIIASMSYFLNLMEGI…
Enterococcus faecium	GCF_007923925.2_ASM792392v2	NusG	lcl|NZ_CP038164.1_prot_WP_002294580.1_1832	MESFEKNWYVLHTYSGYENKVKANIESRAQSMKMADFIFRVVVPEEKETEVKNGKEKEIVHKTFPGYVLVEMIMTDASWYVVRNTPGVTGFVGSHGAGSKPAPLLPEEVNHILRSIGMSLRQNDLEVEVGEVVKIIEGAFAGLEGQVTEVDGEKEKLKVNIDMFGRETSTELDFDQVDKID
Enterococcus faecium	GCF_007923945.2_ASM792394v2	CroS	lcl|NZ_CP038163.1_prot_WP_002334278.1_1388	MTQDSKRATEKRRRINLTSKEISELLAEGIITIILLLLLNVSILVVISSVINSSPSLTNAIWDSKNIFAERLNTDLFWNGRNFIIPFFFLLDIGVLYWRLIRRYRQMQLRHIISELHYIANGNYDHRIPFELSGDLSRVVTSINGLVDSTVAAIEDERKIEKSKDELITNVSHDIRTPLTSIIGYLGLIEDGQYHSEEDLLKYTHTAYIKAKQMKSLVDDLFEYTKVRQPAVPVNFSAFDMIQLIEQLAADFELEASKKNIQILVQSKVDSLIMDGDTEKLVRVFNNLLTNALKYGKGATKIVIEVERIGSEVVATVKNNGAMIPQQAIDNLFDRFYRVEESRSQATGGTGLGLAIAQSIVALHGGYIYAKSDKQWTSFIMHLPIKKNEKLPIDTQEVI…
Enterococcus faecium	GCF_007923945.2_ASM792394v2	RpoB	lcl|NZ_CP038163.1_prot_WP_002295964.1_1408	MAGHVVKYGKHRERRSFARISEVLELPNLIEIQTDSYQWFLDEGLREMFEDILPIDDFNGNLSLEFVDYELKEPKYTVAEARAHDANYSAPLHVTLRLTNRETGEIKAQEVFFGDFPLMTEQGTFIINGAERVIVSQLVRSPGVYFHGKVDKNGKEGFGSTVIPNRGAWLEMETDAKDISYVRIDRTRKIPLTVLVRALGFGSDDTIFEIFGDSETLRNTVEKDLHKNASDSRTEEGLKDVYERLRPGEPKTADSSRNLLNARFFDPKRYDLANVGRYKVNKKLDLKTRLLNLTLAETLVDPETGEIIVEKGTVLTHQVMETLAPFIDNGLNSVTYYPSEDGVVTDPMTVQVIKVFSPRDPEREVNVIGNGYPEAAVKTVRPADIIASMSYFLNLMEGI…
Enterococcus faecium	GCF_007923945.2_ASM792394v2	NusG	lcl|NZ_CP038163.1_prot_WP_002294580.1_1702	MESFEKNWYVLHTYSGYENKVKANIESRAQSMKMADFIFRVVVPEEKETEVKNGKEKEIVHKTFPGYVLVEMIMTDASWYVVRNTPGVTGFVGSHGAGSKPAPLLPEEVNHILRSIGMSLRQNDLEVEVGEVVKIIEGAFAGLEGQVTEVDGEKEKLKVNIDMFGRETSTELDFDQVDKID
Enterococcus faecium	GCF_007923965.2_ASM792396v2	CroS	lcl|NZ_CP038174.1_prot_WP_002334278.1_1872	MTQDSKRATEKRRRINLTSKEISELLAEGIITIILLLLLNVSILVVISSVINSSPSLTNAIWDSKNIFAERLNTDLFWNGRNFIIPFFFLLDIGVLYWRLIRRYRQMQLRHIISELHYIANGNYDHRIPFELSGDLSRVVTSINGLVDSTVAAIEDERKIEKSKDELITNVSHDIRTPLTSIIGYLGLIEDGQYHSEEDLLKYTHTAYIKAKQMKSLVDDLFEYTKVRQPAVPVNFSAFDMIQLIEQLAADFELEASKKNIQILVQSKVDSLIMDGDTEKLVRVFNNLLTNALKYGKGATKIVIEVERIGSEVVATVKNNGAMIPQQAIDNLFDRFYRVEESRSQATGGTGLGLAIAQSIVALHGGYIYAKSDKQWTSFIMHLPIKKNEKLPIDTQEVI…
Enterococcus faecium	GCF_007923965.2_ASM792396v2	RpoB	lcl|NZ_CP038174.1_prot_WP_002295964.1_1892	MAGHVVKYGKHRERRSFARISEVLELPNLIEIQTDSYQWFLDEGLREMFEDILPIDDFNGNLSLEFVDYELKEPKYTVAEARAHDANYSAPLHVTLRLTNRETGEIKAQEVFFGDFPLMTEQGTFIINGAERVIVSQLVRSPGVYFHGKVDKNGKEGFGSTVIPNRGAWLEMETDAKDISYVRIDRTRKIPLTVLVRALGFGSDDTIFEIFGDSETLRNTVEKDLHKNASDSRTEEGLKDVYERLRPGEPKTADSSRNLLNARFFDPKRYDLANVGRYKVNKKLDLKTRLLNLTLAETLVDPETGEIIVEKGTVLTHQVMETLAPFIDNGLNSVTYYPSEDGVVTDPMTVQVIKVFSPRDPEREVNVIGNGYPEAAVKTVRPADIIASMSYFLNLMEGI…
Enterococcus faecium	GCF_007923965.2_ASM792396v2	NusG	lcl|NZ_CP038174.1_prot_WP_002294580.1_2184	MESFEKNWYVLHTYSGYENKVKANIESRAQSMKMADFIFRVVVPEEKETEVKNGKEKEIVHKTFPGYVLVEMIMTDASWYVVRNTPGVTGFVGSHGAGSKPAPLLPEEVNHILRSIGMSLRQNDLEVEVGEVVKIIEGAFAGLEGQVTEVDGEKEKLKVNIDMFGRETSTELDFDQVDKID
Enterococcus faecium	GCF_008330605.1_ASM833060v1	CroS	lcl|NZ_CP043484.1_prot_WP_002329776.1_2381	MTQDSKRATEKRRRINLTSKEISELLAEGIITIILLLLLNVSILVVISSVINSSPSLSNAIWDSKNIFAERLNTDLFWNGRNFIIPFFFLLDIGVLYWRLIRRYRQMQLRHIISELHYIANGNYDHRIPFELSGDLSRVVTSINGLVDSTVAAIEDERKIEKSKDELITNVSHDIRTPLTSIIGYLGLIEDGQYHSEEDLLKYTHTAYIKAKQMKSLVDDLFEYTKVRQPAVPVNFSAFDMIQLIEQLAADFELEASKKNIQILVQSKVDSLIMDGDTEKLVRVFNNLLTNALKYGKGATKIVIEVERVGSEVVATVKNNGAMIPQQAIDNLFDRFYRVEESRSQATGGTGLGLAIAQSIVALHGGYIYAKSDKQWTSFIMHLPIKKNEKLPIDAQEVI…
Enterococcus faecium	GCF_008330605.1_ASM833060v1	RpoB	lcl|NZ_CP043484.1_prot_WP_002310550.1_2355	MAGHVVKYGKHRERRSFARISEVLELPNLIEIQTDSYQWFLDEGLREMFEDILPIDDFNGNLSLEFVDYELKEPKYTVAEARAHDANYSAPLHVTLRLTNRETGEIKAQEVFFGDFPLMTEQGTFIINGAERVIVSQLVRSPGVYFHGKVDKNGKEGFGSTVIPNRGAWLEMETDAKDISYVRIDRTRKIPLTVLVRALGFGSDDTIFEIFGDSETLRNTVEKDLHKNASDSRTEEGLKDVYERLRPGEPKTADSSRNLLNARFFDPKRYDLANVGRYKVNKKLDLKTRLLNLTLAETLVDPETGEIIVEKGTVLTHQVMETLAPFIDNGLNSVTYYPSEDGVVTDPMTVQVIKVFSPRDPEREVNVIGNGYPEAAVKTVRPADIIASMSYFLNLMEGI…
Enterococcus faecium	GCF_008330605.1_ASM833060v1	NusG	lcl|NZ_CP043484.1_prot_WP_002294580.1_2119	MESFEKNWYVLHTYSGYENKVKANIESRAQSMKMADFIFRVVVPEEKETEVKNGKEKEIVHKTFPGYVLVEMIMTDASWYVVRNTPGVTGFVGSHGAGSKPAPLLPEEVNHILRSIGMSLRQNDLEVEVGEVVKIIEGAFAGLEGQVTEVDGEKEKLKVNIDMFGRETSTELDFDQVDKID
Enterococcus faecium	GCF_008728455.1_ASM872845v1	CroS	lcl|NZ_CP044264.1_prot_WP_002295267.1_909	MTQDSKRATEKRRRINLTSKEISELLAEGIITIILLLLLNVSILVVISSVINSSPSLTNAIWDSKNIFAERLNTDLFWNGRNFIIPFFFLLDIGVLYWRLIRRYRQMQLRHIISELHYIANGNYDHRIPFELSGDLSRVVTSINGLVDSTVAAIEDERKIEKSKDELITNVSHDIRTPLTSIIGYLGLIEDGQYHSEEDLLKYTHTAYIKAKQMKSLVDDLFEYTKVRQPAVPVNFSAFDMIQLIEQLAADFELEASKKNIQILVQSKVDSLIMDGDTEKLVRVFNNLLTNALKYGKGATKIVIEVERIGSEVVATVKNNGAMIPQQAIDNLFDRFYRVEESRSQATGGTGLGLAIAQSIVALHGGYIYAKSDKQWTSFIMHLPIKKNEKLPIDTQEVI…
Enterococcus faecium	GCF_008728455.1_ASM872845v1	RpoB	lcl|NZ_CP044264.1_prot_WP_002295964.1_889	MAGHVVKYGKHRERRSFARISEVLELPNLIEIQTDSYQWFLDEGLREMFEDILPIDDFNGNLSLEFVDYELKEPKYTVAEARAHDANYSAPLHVTLRLTNRETGEIKAQEVFFGDFPLMTEQGTFIINGAERVIVSQLVRSPGVYFHGKVDKNGKEGFGSTVIPNRGAWLEMETDAKDISYVRIDRTRKIPLTVLVRALGFGSDDTIFEIFGDSETLRNTVEKDLHKNASDSRTEEGLKDVYERLRPGEPKTADSSRNLLNARFFDPKRYDLANVGRYKVNKKLDLKTRLLNLTLAETLVDPETGEIIVEKGTVLTHQVMETLAPFIDNGLNSVTYYPSEDGVVTDPMTVQVIKVFSPRDPEREVNVIGNGYPEAAVKTVRPADIIASMSYFLNLMEGI…
Enterococcus faecium	GCF_008728455.1_ASM872845v1	NusG	lcl|NZ_CP044264.1_prot_WP_002294580.1_544	MESFEKNWYVLHTYSGYENKVKANIESRAQSMKMADFIFRVVVPEEKETEVKNGKEKEIVHKTFPGYVLVEMIMTDASWYVVRNTPGVTGFVGSHGAGSKPAPLLPEEVNHILRSIGMSLRQNDLEVEVGEVVKIIEGAFAGLEGQVTEVDGEKEKLKVNIDMFGRETSTELDFDQVDKID
Enterococcus faecium	GCF_008728475.1_ASM872847v1	CroS	lcl|NZ_CP044274.1_prot_WP_002295267.1_2730	MTQDSKRATEKRRRINLTSKEISELLAEGIITIILLLLLNVSILVVISSVINSSPSLTNAIWDSKNIFAERLNTDLFWNGRNFIIPFFFLLDIGVLYWRLIRRYRQMQLRHIISELHYIANGNYDHRIPFELSGDLSRVVTSINGLVDSTVAAIEDERKIEKSKDELITNVSHDIRTPLTSIIGYLGLIEDGQYHSEEDLLKYTHTAYIKAKQMKSLVDDLFEYTKVRQPAVPVNFSAFDMIQLIEQLAADFELEASKKNIQILVQSKVDSLIMDGDTEKLVRVFNNLLTNALKYGKGATKIVIEVERIGSEVVATVKNNGAMIPQQAIDNLFDRFYRVEESRSQATGGTGLGLAIAQSIVALHGGYIYAKSDKQWTSFIMHLPIKKNEKLPIDTQEVI…
Enterococcus faecium	GCF_008728475.1_ASM872847v1	RpoB	lcl|NZ_CP044274.1_prot_WP_002340554.1_2710	MAGHVVKYGKHRERRSFARISEVLELPNLIEIQTDSYQWFLDEGLREMFEDILPIDDFNGNLSLEFVDYELKEPKYTVAEARAHDANYSAPLHVTLRLTNRETGEIKAQEVFFGDFPLMTEQGTFIINGAERVIVSQLVRSPGVYFHGKVDKNGKEGFGSTVIPNRGAWLEMETDAKDISYVRIDRTRKIPLTVLVRALGFGSDDTIFEIFGDSETLRNTVEKDLHKNASDSRTEEGLKDVYERLRPGEPKTADSSRNLLNARFFDPKRYDLANVGRYKVNKKLDLKTRLLNLTLAETLVDPETGEIIVEKGTVLTHQVMETLAPFIDNGLNSVTYYPSEDGVVTDPMTVQVIKVFSPRDPEREVNVIGNGYPEAAVKTVRPADIIASMSYFLNLMEGI…
Enterococcus faecium	GCF_008728475.1_ASM872847v1	NusG	lcl|NZ_CP044274.1_prot_WP_002294580.1_2339	MESFEKNWYVLHTYSGYENKVKANIESRAQSMKMADFIFRVVVPEEKETEVKNGKEKEIVHKTFPGYVLVEMIMTDASWYVVRNTPGVTGFVGSHGAGSKPAPLLPEEVNHILRSIGMSLRQNDLEVEVGEVVKIIEGAFAGLEGQVTEVDGEKEKLKVNIDMFGRETSTELDFDQVDKID
Enterococcus faecium	GCF_009036045.1_ASM903604v1	CroS	lcl|NZ_CP045012.1_prot_WP_002295267.1_2461	MTQDSKRATEKRRRINLTSKEISELLAEGIITIILLLLLNVSILVVISSVINSSPSLTNAIWDSKNIFAERLNTDLFWNGRNFIIPFFFLLDIGVLYWRLIRRYRQMQLRHIISELHYIANGNYDHRIPFELSGDLSRVVTSINGLVDSTVAAIEDERKIEKSKDELITNVSHDIRTPLTSIIGYLGLIEDGQYHSEEDLLKYTHTAYIKAKQMKSLVDDLFEYTKVRQPAVPVNFSAFDMIQLIEQLAADFELEASKKNIQILVQSKVDSLIMDGDTEKLVRVFNNLLTNALKYGKGATKIVIEVERIGSEVVATVKNNGAMIPQQAIDNLFDRFYRVEESRSQATGGTGLGLAIAQSIVALHGGYIYAKSDKQWTSFIMHLPIKKNEKLPIDTQEVI…
Enterococcus faecium	GCF_009036045.1_ASM903604v1	RpoB	lcl|NZ_CP045012.1_prot_WP_002295964.1_2441	MAGHVVKYGKHRERRSFARISEVLELPNLIEIQTDSYQWFLDEGLREMFEDILPIDDFNGNLSLEFVDYELKEPKYTVAEARAHDANYSAPLHVTLRLTNRETGEIKAQEVFFGDFPLMTEQGTFIINGAERVIVSQLVRSPGVYFHGKVDKNGKEGFGSTVIPNRGAWLEMETDAKDISYVRIDRTRKIPLTVLVRALGFGSDDTIFEIFGDSETLRNTVEKDLHKNASDSRTEEGLKDVYERLRPGEPKTADSSRNLLNARFFDPKRYDLANVGRYKVNKKLDLKTRLLNLTLAETLVDPETGEIIVEKGTVLTHQVMETLAPFIDNGLNSVTYYPSEDGVVTDPMTVQVIKVFSPRDPEREVNVIGNGYPEAAVKTVRPADIIASMSYFLNLMEGI…
Enterococcus faecium	GCF_009036045.1_ASM903604v1	NusG	lcl|NZ_CP045012.1_prot_WP_002294580.1_2178	MESFEKNWYVLHTYSGYENKVKANIESRAQSMKMADFIFRVVVPEEKETEVKNGKEKEIVHKTFPGYVLVEMIMTDASWYVVRNTPGVTGFVGSHGAGSKPAPLLPEEVNHILRSIGMSLRQNDLEVEVGEVVKIIEGAFAGLEGQVTEVDGEKEKLKVNIDMFGRETSTELDFDQVDKID
Enterococcus faecium	GCF_009697285.1_ASM969728v1	CroS	lcl|NZ_CP046077.1_prot_WP_002295267.1_2921	MTQDSKRATEKRRRINLTSKEISELLAEGIITIILLLLLNVSILVVISSVINSSPSLTNAIWDSKNIFAERLNTDLFWNGRNFIIPFFFLLDIGVLYWRLIRRYRQMQLRHIISELHYIANGNYDHRIPFELSGDLSRVVTSINGLVDSTVAAIEDERKIEKSKDELITNVSHDIRTPLTSIIGYLGLIEDGQYHSEEDLLKYTHTAYIKAKQMKSLVDDLFEYTKVRQPAVPVNFSAFDMIQLIEQLAADFELEASKKNIQILVQSKVDSLIMDGDTEKLVRVFNNLLTNALKYGKGATKIVIEVERIGSEVVATVKNNGAMIPQQAIDNLFDRFYRVEESRSQATGGTGLGLAIAQSIVALHGGYIYAKSDKQWTSFIMHLPIKKNEKLPIDTQEVI…
Enterococcus faecium	GCF_009697285.1_ASM969728v1	RpoB	lcl|NZ_CP046077.1_prot_WP_002340554.1_2901	MAGHVVKYGKHRERRSFARISEVLELPNLIEIQTDSYQWFLDEGLREMFEDILPIDDFNGNLSLEFVDYELKEPKYTVAEARAHDANYSAPLHVTLRLTNRETGEIKAQEVFFGDFPLMTEQGTFIINGAERVIVSQLVRSPGVYFHGKVDKNGKEGFGSTVIPNRGAWLEMETDAKDISYVRIDRTRKIPLTVLVRALGFGSDDTIFEIFGDSETLRNTVEKDLHKNASDSRTEEGLKDVYERLRPGEPKTADSSRNLLNARFFDPKRYDLANVGRYKVNKKLDLKTRLLNLTLAETLVDPETGEIIVEKGTVLTHQVMETLAPFIDNGLNSVTYYPSEDGVVTDPMTVQVIKVFSPRDPEREVNVIGNGYPEAAVKTVRPADIIASMSYFLNLMEGI…
Enterococcus faecium	GCF_009697285.1_ASM969728v1	NusG	lcl|NZ_CP046077.1_prot_WP_002294580.1_2477	MESFEKNWYVLHTYSGYENKVKANIESRAQSMKMADFIFRVVVPEEKETEVKNGKEKEIVHKTFPGYVLVEMIMTDASWYVVRNTPGVTGFVGSHGAGSKPAPLLPEEVNHILRSIGMSLRQNDLEVEVGEVVKIIEGAFAGLEGQVTEVDGEKEKLKVNIDMFGRETSTELDFDQVDKID
Enterococcus faecium	GCF_009734005.1_ASM973400v2	CroS	lcl|NZ_CP038996.1_prot_WP_002295267.1_2652	MTQDSKRATEKRRRINLTSKEISELLAEGIITIILLLLLNVSILVVISSVINSSPSLTNAIWDSKNIFAERLNTDLFWNGRNFIIPFFFLLDIGVLYWRLIRRYRQMQLRHIISELHYIANGNYDHRIPFELSGDLSRVVTSINGLVDSTVAAIEDERKIEKSKDELITNVSHDIRTPLTSIIGYLGLIEDGQYHSEEDLLKYTHTAYIKAKQMKSLVDDLFEYTKVRQPAVPVNFSAFDMIQLIEQLAADFELEASKKNIQILVQSKVDSLIMDGDTEKLVRVFNNLLTNALKYGKGATKIVIEVERIGSEVVATVKNNGAMIPQQAIDNLFDRFYRVEESRSQATGGTGLGLAIAQSIVALHGGYIYAKSDKQWTSFIMHLPIKKNEKLPIDTQEVI…
Enterococcus faecium	GCF_009734005.1_ASM973400v2	RpoB	lcl|NZ_CP038996.1_prot_WP_002295964.1_2632	MAGHVVKYGKHRERRSFARISEVLELPNLIEIQTDSYQWFLDEGLREMFEDILPIDDFNGNLSLEFVDYELKEPKYTVAEARAHDANYSAPLHVTLRLTNRETGEIKAQEVFFGDFPLMTEQGTFIINGAERVIVSQLVRSPGVYFHGKVDKNGKEGFGSTVIPNRGAWLEMETDAKDISYVRIDRTRKIPLTVLVRALGFGSDDTIFEIFGDSETLRNTVEKDLHKNASDSRTEEGLKDVYERLRPGEPKTADSSRNLLNARFFDPKRYDLANVGRYKVNKKLDLKTRLLNLTLAETLVDPETGEIIVEKGTVLTHQVMETLAPFIDNGLNSVTYYPSEDGVVTDPMTVQVIKVFSPRDPEREVNVIGNGYPEAAVKTVRPADIIASMSYFLNLMEGI…
Enterococcus faecium	GCF_009734005.1_ASM973400v2	NusG	lcl|NZ_CP038996.1_prot_WP_002294580.1_2306	MESFEKNWYVLHTYSGYENKVKANIESRAQSMKMADFIFRVVVPEEKETEVKNGKEKEIVHKTFPGYVLVEMIMTDASWYVVRNTPGVTGFVGSHGAGSKPAPLLPEEVNHILRSIGMSLRQNDLEVEVGEVVKIIEGAFAGLEGQVTEVDGEKEKLKVNIDMFGRETSTELDFDQVDKID
Enterococcus faecium	GCF_009938075.1_ASM993807v1	CroS	lcl|NZ_CP038995.1_prot_WP_002295267.1_2561	MTQDSKRATEKRRRINLTSKEISELLAEGIITIILLLLLNVSILVVISSVINSSPSLTNAIWDSKNIFAERLNTDLFWNGRNFIIPFFFLLDIGVLYWRLIRRYRQMQLRHIISELHYIANGNYDHRIPFELSGDLSRVVTSINGLVDSTVAAIEDERKIEKSKDELITNVSHDIRTPLTSIIGYLGLIEDGQYHSEEDLLKYTHTAYIKAKQMKSLVDDLFEYTKVRQPAVPVNFSAFDMIQLIEQLAADFELEASKKNIQILVQSKVDSLIMDGDTEKLVRVFNNLLTNALKYGKGATKIVIEVERIGSEVVATVKNNGAMIPQQAIDNLFDRFYRVEESRSQATGGTGLGLAIAQSIVALHGGYIYAKSDKQWTSFIMHLPIKKNEKLPIDTQEVI…
Enterococcus faecium	GCF_009938075.1_ASM993807v1	RpoB	lcl|NZ_CP038995.1_prot_WP_002295964.1_2539	MAGHVVKYGKHRERRSFARISEVLELPNLIEIQTDSYQWFLDEGLREMFEDILPIDDFNGNLSLEFVDYELKEPKYTVAEARAHDANYSAPLHVTLRLTNRETGEIKAQEVFFGDFPLMTEQGTFIINGAERVIVSQLVRSPGVYFHGKVDKNGKEGFGSTVIPNRGAWLEMETDAKDISYVRIDRTRKIPLTVLVRALGFGSDDTIFEIFGDSETLRNTVEKDLHKNASDSRTEEGLKDVYERLRPGEPKTADSSRNLLNARFFDPKRYDLANVGRYKVNKKLDLKTRLLNLTLAETLVDPETGEIIVEKGTVLTHQVMETLAPFIDNGLNSVTYYPSEDGVVTDPMTVQVIKVFSPRDPEREVNVIGNGYPEAAVKTVRPADIIASMSYFLNLMEGI…
Enterococcus faecium	GCF_009938075.1_ASM993807v1	NusG	lcl|NZ_CP038995.1_prot_WP_002294580.1_2211	MESFEKNWYVLHTYSGYENKVKANIESRAQSMKMADFIFRVVVPEEKETEVKNGKEKEIVHKTFPGYVLVEMIMTDASWYVVRNTPGVTGFVGSHGAGSKPAPLLPEEVNHILRSIGMSLRQNDLEVEVGEVVKIIEGAFAGLEGQVTEVDGEKEKLKVNIDMFGRETSTELDFDQVDKID
Enterococcus faecium	GCF_009938285.1_ASM993828v1	CroS	lcl|NZ_AP022341.1_prot_WP_002295267.1_2631	MTQDSKRATEKRRRINLTSKEISELLAEGIITIILLLLLNVSILVVISSVINSSPSLTNAIWDSKNIFAERLNTDLFWNGRNFIIPFFFLLDIGVLYWRLIRRYRQMQLRHIISELHYIANGNYDHRIPFELSGDLSRVVTSINGLVDSTVAAIEDERKIEKSKDELITNVSHDIRTPLTSIIGYLGLIEDGQYHSEEDLLKYTHTAYIKAKQMKSLVDDLFEYTKVRQPAVPVNFSAFDMIQLIEQLAADFELEASKKNIQILVQSKVDSLIMDGDTEKLVRVFNNLLTNALKYGKGATKIVIEVERIGSEVVATVKNNGAMIPQQAIDNLFDRFYRVEESRSQATGGTGLGLAIAQSIVALHGGYIYAKSDKQWTSFIMHLPIKKNEKLPIDTQEVI…
Enterococcus faecium	GCF_009938285.1_ASM993828v1	RpoB	lcl|NZ_AP022341.1_prot_WP_002295964.1_2611	MAGHVVKYGKHRERRSFARISEVLELPNLIEIQTDSYQWFLDEGLREMFEDILPIDDFNGNLSLEFVDYELKEPKYTVAEARAHDANYSAPLHVTLRLTNRETGEIKAQEVFFGDFPLMTEQGTFIINGAERVIVSQLVRSPGVYFHGKVDKNGKEGFGSTVIPNRGAWLEMETDAKDISYVRIDRTRKIPLTVLVRALGFGSDDTIFEIFGDSETLRNTVEKDLHKNASDSRTEEGLKDVYERLRPGEPKTADSSRNLLNARFFDPKRYDLANVGRYKVNKKLDLKTRLLNLTLAETLVDPETGEIIVEKGTVLTHQVMETLAPFIDNGLNSVTYYPSEDGVVTDPMTVQVIKVFSPRDPEREVNVIGNGYPEAAVKTVRPADIIASMSYFLNLMEGI…
Enterococcus faecium	GCF_009938285.1_ASM993828v1	NusG	lcl|NZ_AP022341.1_prot_WP_002294580.1_2219	MESFEKNWYVLHTYSGYENKVKANIESRAQSMKMADFIFRVVVPEEKETEVKNGKEKEIVHKTFPGYVLVEMIMTDASWYVVRNTPGVTGFVGSHGAGSKPAPLLPEEVNHILRSIGMSLRQNDLEVEVGEVVKIIEGAFAGLEGQVTEVDGEKEKLKVNIDMFGRETSTELDFDQVDKID
Enterococcus faecium	GCF_010120755.1_ASM1012075v1	CroS	lcl|NZ_CP039729.1_prot_WP_002295267.1_2542	MTQDSKRATEKRRRINLTSKEISELLAEGIITIILLLLLNVSILVVISSVINSSPSLTNAIWDSKNIFAERLNTDLFWNGRNFIIPFFFLLDIGVLYWRLIRRYRQMQLRHIISELHYIANGNYDHRIPFELSGDLSRVVTSINGLVDSTVAAIEDERKIEKSKDELITNVSHDIRTPLTSIIGYLGLIEDGQYHSEEDLLKYTHTAYIKAKQMKSLVDDLFEYTKVRQPAVPVNFSAFDMIQLIEQLAADFELEASKKNIQILVQSKVDSLIMDGDTEKLVRVFNNLLTNALKYGKGATKIVIEVERIGSEVVATVKNNGAMIPQQAIDNLFDRFYRVEESRSQATGGTGLGLAIAQSIVALHGGYIYAKSDKQWTSFIMHLPIKKNEKLPIDTQEVI…
Enterococcus faecium	GCF_010120755.1_ASM1012075v1	RpoB	lcl|NZ_CP039729.1_prot_WP_002295964.1_2522	MAGHVVKYGKHRERRSFARISEVLELPNLIEIQTDSYQWFLDEGLREMFEDILPIDDFNGNLSLEFVDYELKEPKYTVAEARAHDANYSAPLHVTLRLTNRETGEIKAQEVFFGDFPLMTEQGTFIINGAERVIVSQLVRSPGVYFHGKVDKNGKEGFGSTVIPNRGAWLEMETDAKDISYVRIDRTRKIPLTVLVRALGFGSDDTIFEIFGDSETLRNTVEKDLHKNASDSRTEEGLKDVYERLRPGEPKTADSSRNLLNARFFDPKRYDLANVGRYKVNKKLDLKTRLLNLTLAETLVDPETGEIIVEKGTVLTHQVMETLAPFIDNGLNSVTYYPSEDGVVTDPMTVQVIKVFSPRDPEREVNVIGNGYPEAAVKTVRPADIIASMSYFLNLMEGI…
Enterococcus faecium	GCF_010120755.1_ASM1012075v1	NusG	lcl|NZ_CP039729.1_prot_WP_002294580.1_2195	MESFEKNWYVLHTYSGYENKVKANIESRAQSMKMADFIFRVVVPEEKETEVKNGKEKEIVHKTFPGYVLVEMIMTDASWYVVRNTPGVTGFVGSHGAGSKPAPLLPEEVNHILRSIGMSLRQNDLEVEVGEVVKIIEGAFAGLEGQVTEVDGEKEKLKVNIDMFGRETSTELDFDQVDKID
Enterococcus faecium	GCF_011745645.1_ASM1174564v1	CroS	lcl|NZ_CP050255.1_prot_WP_002342732.1_2493	MTQDSKRATEKRRRINLTSKEISELLAEGIITIILLLLLNVSILVVISSVINSSPSLSNAIWDSKNIFAERLNTDLFWNGRNFIIPFFFLLDIGVLYWRLIRRYRQMQLRHIISELHYIANGNYDHRIPFELSGDLSRVVTSINGLVDSTVAAIEDERKIEKSKDELITNVSHDIRTPLTSIIGYLGLIEDGQYHSEEDLLKYTHTAYIKAKQMKSLVDDLFEYTKVRQPAVPVNFSAFDMIQLIEQLAADFELEASKKNIQILVQSKVDSLIMDGDTEKLVRVFNNLLTNALKYGKGATKIVIEVERVSSEVVATVKNNGAMIPQQAIDNLFDRFYRVEESRSQATGGTGLGLAIAQSIVALHGGYIYAKSDKQWTSFIMHLPIKKNEKLPIDAQEVI…
Enterococcus faecium	GCF_011745645.1_ASM1174564v1	RpoB	lcl|NZ_CP050255.1_prot_WP_002310550.1_2467	MAGHVVKYGKHRERRSFARISEVLELPNLIEIQTDSYQWFLDEGLREMFEDILPIDDFNGNLSLEFVDYELKEPKYTVAEARAHDANYSAPLHVTLRLTNRETGEIKAQEVFFGDFPLMTEQGTFIINGAERVIVSQLVRSPGVYFHGKVDKNGKEGFGSTVIPNRGAWLEMETDAKDISYVRIDRTRKIPLTVLVRALGFGSDDTIFEIFGDSETLRNTVEKDLHKNASDSRTEEGLKDVYERLRPGEPKTADSSRNLLNARFFDPKRYDLANVGRYKVNKKLDLKTRLLNLTLAETLVDPETGEIIVEKGTVLTHQVMETLAPFIDNGLNSVTYYPSEDGVVTDPMTVQVIKVFSPRDPEREVNVIGNGYPEAAVKTVRPADIIASMSYFLNLMEGI…
Enterococcus faecium	GCF_011745645.1_ASM1174564v1	NusG	lcl|NZ_CP050255.1_prot_WP_002294580.1_2231	MESFEKNWYVLHTYSGYENKVKANIESRAQSMKMADFIFRVVVPEEKETEVKNGKEKEIVHKTFPGYVLVEMIMTDASWYVVRNTPGVTGFVGSHGAGSKPAPLLPEEVNHILRSIGMSLRQNDLEVEVGEVVKIIEGAFAGLEGQVTEVDGEKEKLKVNIDMFGRETSTELDFDQVDKID
Enterococcus faecium	GCF_012045365.1_ASM1204536v1	CroS	lcl|NZ_CP050648.1_prot_WP_002295267.1_376	MTQDSKRATEKRRRINLTSKEISELLAEGIITIILLLLLNVSILVVISSVINSSPSLTNAIWDSKNIFAERLNTDLFWNGRNFIIPFFFLLDIGVLYWRLIRRYRQMQLRHIISELHYIANGNYDHRIPFELSGDLSRVVTSINGLVDSTVAAIEDERKIEKSKDELITNVSHDIRTPLTSIIGYLGLIEDGQYHSEEDLLKYTHTAYIKAKQMKSLVDDLFEYTKVRQPAVPVNFSAFDMIQLIEQLAADFELEASKKNIQILVQSKVDSLIMDGDTEKLVRVFNNLLTNALKYGKGATKIVIEVERIGSEVVATVKNNGAMIPQQAIDNLFDRFYRVEESRSQATGGTGLGLAIAQSIVALHGGYIYAKSDKQWTSFIMHLPIKKNEKLPIDTQEVI…
Enterococcus faecium	GCF_012045365.1_ASM1204536v1	RpoB	lcl|NZ_CP050648.1_prot_WP_002310550.1_362	MAGHVVKYGKHRERRSFARISEVLELPNLIEIQTDSYQWFLDEGLREMFEDILPIDDFNGNLSLEFVDYELKEPKYTVAEARAHDANYSAPLHVTLRLTNRETGEIKAQEVFFGDFPLMTEQGTFIINGAERVIVSQLVRSPGVYFHGKVDKNGKEGFGSTVIPNRGAWLEMETDAKDISYVRIDRTRKIPLTVLVRALGFGSDDTIFEIFGDSETLRNTVEKDLHKNASDSRTEEGLKDVYERLRPGEPKTADSSRNLLNARFFDPKRYDLANVGRYKVNKKLDLKTRLLNLTLAETLVDPETGEIIVEKGTVLTHQVMETLAPFIDNGLNSVTYYPSEDGVVTDPMTVQVIKVFSPRDPEREVNVIGNGYPEAAVKTVRPADIIASMSYFLNLMEGI…
Enterococcus faecium	GCF_012045365.1_ASM1204536v1	NusG	lcl|NZ_CP050648.1_prot_WP_002294580.1_113	MESFEKNWYVLHTYSGYENKVKANIESRAQSMKMADFIFRVVVPEEKETEVKNGKEKEIVHKTFPGYVLVEMIMTDASWYVVRNTPGVTGFVGSHGAGSKPAPLLPEEVNHILRSIGMSLRQNDLEVEVGEVVKIIEGAFAGLEGQVTEVDGEKEKLKVNIDMFGRETSTELDFDQVDKID
Enterococcus faecium	GCF_012045505.1_ASM1204550v1	CroS	lcl|NZ_CP050650.1_prot_WP_002295267.1_242	MTQDSKRATEKRRRINLTSKEISELLAEGIITIILLLLLNVSILVVISSVINSSPSLTNAIWDSKNIFAERLNTDLFWNGRNFIIPFFFLLDIGVLYWRLIRRYRQMQLRHIISELHYIANGNYDHRIPFELSGDLSRVVTSINGLVDSTVAAIEDERKIEKSKDELITNVSHDIRTPLTSIIGYLGLIEDGQYHSEEDLLKYTHTAYIKAKQMKSLVDDLFEYTKVRQPAVPVNFSAFDMIQLIEQLAADFELEASKKNIQILVQSKVDSLIMDGDTEKLVRVFNNLLTNALKYGKGATKIVIEVERIGSEVVATVKNNGAMIPQQAIDNLFDRFYRVEESRSQATGGTGLGLAIAQSIVALHGGYIYAKSDKQWTSFIMHLPIKKNEKLPIDTQEVI…
Enterococcus faecium	GCF_012045505.1_ASM1204550v1	RpoB	lcl|NZ_CP050650.1_prot_WP_002310550.1_228	MAGHVVKYGKHRERRSFARISEVLELPNLIEIQTDSYQWFLDEGLREMFEDILPIDDFNGNLSLEFVDYELKEPKYTVAEARAHDANYSAPLHVTLRLTNRETGEIKAQEVFFGDFPLMTEQGTFIINGAERVIVSQLVRSPGVYFHGKVDKNGKEGFGSTVIPNRGAWLEMETDAKDISYVRIDRTRKIPLTVLVRALGFGSDDTIFEIFGDSETLRNTVEKDLHKNASDSRTEEGLKDVYERLRPGEPKTADSSRNLLNARFFDPKRYDLANVGRYKVNKKLDLKTRLLNLTLAETLVDPETGEIIVEKGTVLTHQVMETLAPFIDNGLNSVTYYPSEDGVVTDPMTVQVIKVFSPRDPEREVNVIGNGYPEAAVKTVRPADIIASMSYFLNLMEGI…
Enterococcus faecium	GCF_012045505.1_ASM1204550v1	NusG	lcl|NZ_CP050650.1_prot_WP_002294580.1_2475	MESFEKNWYVLHTYSGYENKVKANIESRAQSMKMADFIFRVVVPEEKETEVKNGKEKEIVHKTFPGYVLVEMIMTDASWYVVRNTPGVTGFVGSHGAGSKPAPLLPEEVNHILRSIGMSLRQNDLEVEVGEVVKIIEGAFAGLEGQVTEVDGEKEKLKVNIDMFGRETSTELDFDQVDKID
Enterococcus faecium	GCF_012932975.2_ASM1293297v2	CroS	lcl|NZ_CP059784.1_prot_WP_002295267.1_2549	MTQDSKRATEKRRRINLTSKEISELLAEGIITIILLLLLNVSILVVISSVINSSPSLTNAIWDSKNIFAERLNTDLFWNGRNFIIPFFFLLDIGVLYWRLIRRYRQMQLRHIISELHYIANGNYDHRIPFELSGDLSRVVTSINGLVDSTVAAIEDERKIEKSKDELITNVSHDIRTPLTSIIGYLGLIEDGQYHSEEDLLKYTHTAYIKAKQMKSLVDDLFEYTKVRQPAVPVNFSAFDMIQLIEQLAADFELEASKKNIQILVQSKVDSLIMDGDTEKLVRVFNNLLTNALKYGKGATKIVIEVERIGSEVVATVKNNGAMIPQQAIDNLFDRFYRVEESRSQATGGTGLGLAIAQSIVALHGGYIYAKSDKQWTSFIMHLPIKKNEKLPIDTQEVI…
Enterococcus faecium	GCF_012932975.2_ASM1293297v2	RpoB	lcl|NZ_CP059784.1_prot_WP_002340554.1_2529	MAGHVVKYGKHRERRSFARISEVLELPNLIEIQTDSYQWFLDEGLREMFEDILPIDDFNGNLSLEFVDYELKEPKYTVAEARAHDANYSAPLHVTLRLTNRETGEIKAQEVFFGDFPLMTEQGTFIINGAERVIVSQLVRSPGVYFHGKVDKNGKEGFGSTVIPNRGAWLEMETDAKDISYVRIDRTRKIPLTVLVRALGFGSDDTIFEIFGDSETLRNTVEKDLHKNASDSRTEEGLKDVYERLRPGEPKTADSSRNLLNARFFDPKRYDLANVGRYKVNKKLDLKTRLLNLTLAETLVDPETGEIIVEKGTVLTHQVMETLAPFIDNGLNSVTYYPSEDGVVTDPMTVQVIKVFSPRDPEREVNVIGNGYPEAAVKTVRPADIIASMSYFLNLMEGI…
Enterococcus faecium	GCF_012932975.2_ASM1293297v2	NusG	lcl|NZ_CP059784.1_prot_WP_002294580.1_2201	MESFEKNWYVLHTYSGYENKVKANIESRAQSMKMADFIFRVVVPEEKETEVKNGKEKEIVHKTFPGYVLVEMIMTDASWYVVRNTPGVTGFVGSHGAGSKPAPLLPEEVNHILRSIGMSLRQNDLEVEVGEVVKIIEGAFAGLEGQVTEVDGEKEKLKVNIDMFGRETSTELDFDQVDKID
Enterococcus faecium	GCF_012932985.2_ASM1293298v2	CroS	lcl|NZ_CP059806.1_prot_WP_002295267.1_2547	MTQDSKRATEKRRRINLTSKEISELLAEGIITIILLLLLNVSILVVISSVINSSPSLTNAIWDSKNIFAERLNTDLFWNGRNFIIPFFFLLDIGVLYWRLIRRYRQMQLRHIISELHYIANGNYDHRIPFELSGDLSRVVTSINGLVDSTVAAIEDERKIEKSKDELITNVSHDIRTPLTSIIGYLGLIEDGQYHSEEDLLKYTHTAYIKAKQMKSLVDDLFEYTKVRQPAVPVNFSAFDMIQLIEQLAADFELEASKKNIQILVQSKVDSLIMDGDTEKLVRVFNNLLTNALKYGKGATKIVIEVERIGSEVVATVKNNGAMIPQQAIDNLFDRFYRVEESRSQATGGTGLGLAIAQSIVALHGGYIYAKSDKQWTSFIMHLPIKKNEKLPIDTQEVI…
Enterococcus faecium	GCF_012932985.2_ASM1293298v2	RpoB	lcl|NZ_CP059806.1_prot_WP_002340554.1_2527	MAGHVVKYGKHRERRSFARISEVLELPNLIEIQTDSYQWFLDEGLREMFEDILPIDDFNGNLSLEFVDYELKEPKYTVAEARAHDANYSAPLHVTLRLTNRETGEIKAQEVFFGDFPLMTEQGTFIINGAERVIVSQLVRSPGVYFHGKVDKNGKEGFGSTVIPNRGAWLEMETDAKDISYVRIDRTRKIPLTVLVRALGFGSDDTIFEIFGDSETLRNTVEKDLHKNASDSRTEEGLKDVYERLRPGEPKTADSSRNLLNARFFDPKRYDLANVGRYKVNKKLDLKTRLLNLTLAETLVDPETGEIIVEKGTVLTHQVMETLAPFIDNGLNSVTYYPSEDGVVTDPMTVQVIKVFSPRDPEREVNVIGNGYPEAAVKTVRPADIIASMSYFLNLMEGI…
Enterococcus faecium	GCF_012932985.2_ASM1293298v2	NusG	lcl|NZ_CP059806.1_prot_WP_002294580.1_2199	MESFEKNWYVLHTYSGYENKVKANIESRAQSMKMADFIFRVVVPEEKETEVKNGKEKEIVHKTFPGYVLVEMIMTDASWYVVRNTPGVTGFVGSHGAGSKPAPLLPEEVNHILRSIGMSLRQNDLEVEVGEVVKIIEGAFAGLEGQVTEVDGEKEKLKVNIDMFGRETSTELDFDQVDKID
Enterococcus faecium	GCF_012933055.2_ASM1293305v2	CroS	lcl|NZ_CP059793.1_prot_WP_002295267.1_1170	MTQDSKRATEKRRRINLTSKEISELLAEGIITIILLLLLNVSILVVISSVINSSPSLTNAIWDSKNIFAERLNTDLFWNGRNFIIPFFFLLDIGVLYWRLIRRYRQMQLRHIISELHYIANGNYDHRIPFELSGDLSRVVTSINGLVDSTVAAIEDERKIEKSKDELITNVSHDIRTPLTSIIGYLGLIEDGQYHSEEDLLKYTHTAYIKAKQMKSLVDDLFEYTKVRQPAVPVNFSAFDMIQLIEQLAADFELEASKKNIQILVQSKVDSLIMDGDTEKLVRVFNNLLTNALKYGKGATKIVIEVERIGSEVVATVKNNGAMIPQQAIDNLFDRFYRVEESRSQATGGTGLGLAIAQSIVALHGGYIYAKSDKQWTSFIMHLPIKKNEKLPIDTQEVI…
Enterococcus faecium	GCF_012933055.2_ASM1293305v2	RpoB	lcl|NZ_CP059793.1_prot_WP_002295964.1_1150	MAGHVVKYGKHRERRSFARISEVLELPNLIEIQTDSYQWFLDEGLREMFEDILPIDDFNGNLSLEFVDYELKEPKYTVAEARAHDANYSAPLHVTLRLTNRETGEIKAQEVFFGDFPLMTEQGTFIINGAERVIVSQLVRSPGVYFHGKVDKNGKEGFGSTVIPNRGAWLEMETDAKDISYVRIDRTRKIPLTVLVRALGFGSDDTIFEIFGDSETLRNTVEKDLHKNASDSRTEEGLKDVYERLRPGEPKTADSSRNLLNARFFDPKRYDLANVGRYKVNKKLDLKTRLLNLTLAETLVDPETGEIIVEKGTVLTHQVMETLAPFIDNGLNSVTYYPSEDGVVTDPMTVQVIKVFSPRDPEREVNVIGNGYPEAAVKTVRPADIIASMSYFLNLMEGI…
Enterococcus faecium	GCF_012933055.2_ASM1293305v2	NusG	lcl|NZ_CP059793.1_prot_WP_002294580.1_818	MESFEKNWYVLHTYSGYENKVKANIESRAQSMKMADFIFRVVVPEEKETEVKNGKEKEIVHKTFPGYVLVEMIMTDASWYVVRNTPGVTGFVGSHGAGSKPAPLLPEEVNHILRSIGMSLRQNDLEVEVGEVVKIIEGAFAGLEGQVTEVDGEKEKLKVNIDMFGRETSTELDFDQVDKID
Enterococcus faecium	GCF_012933075.2_ASM1293307v2	CroS	lcl|NZ_CP059816.1_prot_WP_002295267.1_2645	MTQDSKRATEKRRRINLTSKEISELLAEGIITIILLLLLNVSILVVISSVINSSPSLTNAIWDSKNIFAERLNTDLFWNGRNFIIPFFFLLDIGVLYWRLIRRYRQMQLRHIISELHYIANGNYDHRIPFELSGDLSRVVTSINGLVDSTVAAIEDERKIEKSKDELITNVSHDIRTPLTSIIGYLGLIEDGQYHSEEDLLKYTHTAYIKAKQMKSLVDDLFEYTKVRQPAVPVNFSAFDMIQLIEQLAADFELEASKKNIQILVQSKVDSLIMDGDTEKLVRVFNNLLTNALKYGKGATKIVIEVERIGSEVVATVKNNGAMIPQQAIDNLFDRFYRVEESRSQATGGTGLGLAIAQSIVALHGGYIYAKSDKQWTSFIMHLPIKKNEKLPIDTQEVI…
Enterococcus faecium	GCF_012933075.2_ASM1293307v2	RpoB	lcl|NZ_CP059816.1_prot_WP_002295964.1_2625	MAGHVVKYGKHRERRSFARISEVLELPNLIEIQTDSYQWFLDEGLREMFEDILPIDDFNGNLSLEFVDYELKEPKYTVAEARAHDANYSAPLHVTLRLTNRETGEIKAQEVFFGDFPLMTEQGTFIINGAERVIVSQLVRSPGVYFHGKVDKNGKEGFGSTVIPNRGAWLEMETDAKDISYVRIDRTRKIPLTVLVRALGFGSDDTIFEIFGDSETLRNTVEKDLHKNASDSRTEEGLKDVYERLRPGEPKTADSSRNLLNARFFDPKRYDLANVGRYKVNKKLDLKTRLLNLTLAETLVDPETGEIIVEKGTVLTHQVMETLAPFIDNGLNSVTYYPSEDGVVTDPMTVQVIKVFSPRDPEREVNVIGNGYPEAAVKTVRPADIIASMSYFLNLMEGI…
Enterococcus faecium	GCF_012933075.2_ASM1293307v2	NusG	lcl|NZ_CP059816.1_prot_WP_002294580.1_2292	MESFEKNWYVLHTYSGYENKVKANIESRAQSMKMADFIFRVVVPEEKETEVKNGKEKEIVHKTFPGYVLVEMIMTDASWYVVRNTPGVTGFVGSHGAGSKPAPLLPEEVNHILRSIGMSLRQNDLEVEVGEVVKIIEGAFAGLEGQVTEVDGEKEKLKVNIDMFGRETSTELDFDQVDKID
Enterococcus faecium	GCF_012933165.2_ASM1293316v2	CroS	lcl|NZ_CP059747.1_prot_WP_002295267.1_2625	MTQDSKRATEKRRRINLTSKEISELLAEGIITIILLLLLNVSILVVISSVINSSPSLTNAIWDSKNIFAERLNTDLFWNGRNFIIPFFFLLDIGVLYWRLIRRYRQMQLRHIISELHYIANGNYDHRIPFELSGDLSRVVTSINGLVDSTVAAIEDERKIEKSKDELITNVSHDIRTPLTSIIGYLGLIEDGQYHSEEDLLKYTHTAYIKAKQMKSLVDDLFEYTKVRQPAVPVNFSAFDMIQLIEQLAADFELEASKKNIQILVQSKVDSLIMDGDTEKLVRVFNNLLTNALKYGKGATKIVIEVERIGSEVVATVKNNGAMIPQQAIDNLFDRFYRVEESRSQATGGTGLGLAIAQSIVALHGGYIYAKSDKQWTSFIMHLPIKKNEKLPIDTQEVI…
Enterococcus faecium	GCF_012933165.2_ASM1293316v2	RpoB	lcl|NZ_CP059747.1_prot_WP_002295964.1_2605	MAGHVVKYGKHRERRSFARISEVLELPNLIEIQTDSYQWFLDEGLREMFEDILPIDDFNGNLSLEFVDYELKEPKYTVAEARAHDANYSAPLHVTLRLTNRETGEIKAQEVFFGDFPLMTEQGTFIINGAERVIVSQLVRSPGVYFHGKVDKNGKEGFGSTVIPNRGAWLEMETDAKDISYVRIDRTRKIPLTVLVRALGFGSDDTIFEIFGDSETLRNTVEKDLHKNASDSRTEEGLKDVYERLRPGEPKTADSSRNLLNARFFDPKRYDLANVGRYKVNKKLDLKTRLLNLTLAETLVDPETGEIIVEKGTVLTHQVMETLAPFIDNGLNSVTYYPSEDGVVTDPMTVQVIKVFSPRDPEREVNVIGNGYPEAAVKTVRPADIIASMSYFLNLMEGI…
Enterococcus faecium	GCF_012933165.2_ASM1293316v2	NusG	lcl|NZ_CP059747.1_prot_WP_002294580.1_2276	MESFEKNWYVLHTYSGYENKVKANIESRAQSMKMADFIFRVVVPEEKETEVKNGKEKEIVHKTFPGYVLVEMIMTDASWYVVRNTPGVTGFVGSHGAGSKPAPLLPEEVNHILRSIGMSLRQNDLEVEVGEVVKIIEGAFAGLEGQVTEVDGEKEKLKVNIDMFGRETSTELDFDQVDKID
Enterococcus faecium	GCF_012933195.2_ASM1293319v2	CroS	lcl|NZ_CP061817.1_prot_WP_002295267.1_2686	MTQDSKRATEKRRRINLTSKEISELLAEGIITIILLLLLNVSILVVISSVINSSPSLTNAIWDSKNIFAERLNTDLFWNGRNFIIPFFFLLDIGVLYWRLIRRYRQMQLRHIISELHYIANGNYDHRIPFELSGDLSRVVTSINGLVDSTVAAIEDERKIEKSKDELITNVSHDIRTPLTSIIGYLGLIEDGQYHSEEDLLKYTHTAYIKAKQMKSLVDDLFEYTKVRQPAVPVNFSAFDMIQLIEQLAADFELEASKKNIQILVQSKVDSLIMDGDTEKLVRVFNNLLTNALKYGKGATKIVIEVERIGSEVVATVKNNGAMIPQQAIDNLFDRFYRVEESRSQATGGTGLGLAIAQSIVALHGGYIYAKSDKQWTSFIMHLPIKKNEKLPIDTQEVI…
Enterococcus faecium	GCF_012933195.2_ASM1293319v2	RpoB	lcl|NZ_CP061817.1_prot_WP_002340554.1_2666	MAGHVVKYGKHRERRSFARISEVLELPNLIEIQTDSYQWFLDEGLREMFEDILPIDDFNGNLSLEFVDYELKEPKYTVAEARAHDANYSAPLHVTLRLTNRETGEIKAQEVFFGDFPLMTEQGTFIINGAERVIVSQLVRSPGVYFHGKVDKNGKEGFGSTVIPNRGAWLEMETDAKDISYVRIDRTRKIPLTVLVRALGFGSDDTIFEIFGDSETLRNTVEKDLHKNASDSRTEEGLKDVYERLRPGEPKTADSSRNLLNARFFDPKRYDLANVGRYKVNKKLDLKTRLLNLTLAETLVDPETGEIIVEKGTVLTHQVMETLAPFIDNGLNSVTYYPSEDGVVTDPMTVQVIKVFSPRDPEREVNVIGNGYPEAAVKTVRPADIIASMSYFLNLMEGI…
Enterococcus faecium	GCF_012933195.2_ASM1293319v2	NusG	lcl|NZ_CP061817.1_prot_WP_002294580.1_2319	MESFEKNWYVLHTYSGYENKVKANIESRAQSMKMADFIFRVVVPEEKETEVKNGKEKEIVHKTFPGYVLVEMIMTDASWYVVRNTPGVTGFVGSHGAGSKPAPLLPEEVNHILRSIGMSLRQNDLEVEVGEVVKIIEGAFAGLEGQVTEVDGEKEKLKVNIDMFGRETSTELDFDQVDKID
Enterococcus faecium	GCF_012933245.2_ASM1293324v2	CroS	lcl|NZ_CP059739.1_prot_WP_002295267.1_2506	MTQDSKRATEKRRRINLTSKEISELLAEGIITIILLLLLNVSILVVISSVINSSPSLTNAIWDSKNIFAERLNTDLFWNGRNFIIPFFFLLDIGVLYWRLIRRYRQMQLRHIISELHYIANGNYDHRIPFELSGDLSRVVTSINGLVDSTVAAIEDERKIEKSKDELITNVSHDIRTPLTSIIGYLGLIEDGQYHSEEDLLKYTHTAYIKAKQMKSLVDDLFEYTKVRQPAVPVNFSAFDMIQLIEQLAADFELEASKKNIQILVQSKVDSLIMDGDTEKLVRVFNNLLTNALKYGKGATKIVIEVERIGSEVVATVKNNGAMIPQQAIDNLFDRFYRVEESRSQATGGTGLGLAIAQSIVALHGGYIYAKSDKQWTSFIMHLPIKKNEKLPIDTQEVI…
Enterococcus faecium	GCF_012933245.2_ASM1293324v2	RpoB	lcl|NZ_CP059739.1_prot_WP_002295964.1_2486	MAGHVVKYGKHRERRSFARISEVLELPNLIEIQTDSYQWFLDEGLREMFEDILPIDDFNGNLSLEFVDYELKEPKYTVAEARAHDANYSAPLHVTLRLTNRETGEIKAQEVFFGDFPLMTEQGTFIINGAERVIVSQLVRSPGVYFHGKVDKNGKEGFGSTVIPNRGAWLEMETDAKDISYVRIDRTRKIPLTVLVRALGFGSDDTIFEIFGDSETLRNTVEKDLHKNASDSRTEEGLKDVYERLRPGEPKTADSSRNLLNARFFDPKRYDLANVGRYKVNKKLDLKTRLLNLTLAETLVDPETGEIIVEKGTVLTHQVMETLAPFIDNGLNSVTYYPSEDGVVTDPMTVQVIKVFSPRDPEREVNVIGNGYPEAAVKTVRPADIIASMSYFLNLMEGI…
Enterococcus faecium	GCF_012933245.2_ASM1293324v2	NusG	lcl|NZ_CP059739.1_prot_WP_002294580.1_2156	MESFEKNWYVLHTYSGYENKVKANIESRAQSMKMADFIFRVVVPEEKETEVKNGKEKEIVHKTFPGYVLVEMIMTDASWYVVRNTPGVTGFVGSHGAGSKPAPLLPEEVNHILRSIGMSLRQNDLEVEVGEVVKIIEGAFAGLEGQVTEVDGEKEKLKVNIDMFGRETSTELDFDQVDKID
Enterococcus faecium	GCF_012933265.2_ASM1293326v2	CroS	lcl|NZ_CP059772.1_prot_WP_002295267.1_2605	MTQDSKRATEKRRRINLTSKEISELLAEGIITIILLLLLNVSILVVISSVINSSPSLTNAIWDSKNIFAERLNTDLFWNGRNFIIPFFFLLDIGVLYWRLIRRYRQMQLRHIISELHYIANGNYDHRIPFELSGDLSRVVTSINGLVDSTVAAIEDERKIEKSKDELITNVSHDIRTPLTSIIGYLGLIEDGQYHSEEDLLKYTHTAYIKAKQMKSLVDDLFEYTKVRQPAVPVNFSAFDMIQLIEQLAADFELEASKKNIQILVQSKVDSLIMDGDTEKLVRVFNNLLTNALKYGKGATKIVIEVERIGSEVVATVKNNGAMIPQQAIDNLFDRFYRVEESRSQATGGTGLGLAIAQSIVALHGGYIYAKSDKQWTSFIMHLPIKKNEKLPIDTQEVI…
Enterococcus faecium	GCF_012933265.2_ASM1293326v2	RpoB	lcl|NZ_CP059772.1_prot_WP_002295964.1_2585	MAGHVVKYGKHRERRSFARISEVLELPNLIEIQTDSYQWFLDEGLREMFEDILPIDDFNGNLSLEFVDYELKEPKYTVAEARAHDANYSAPLHVTLRLTNRETGEIKAQEVFFGDFPLMTEQGTFIINGAERVIVSQLVRSPGVYFHGKVDKNGKEGFGSTVIPNRGAWLEMETDAKDISYVRIDRTRKIPLTVLVRALGFGSDDTIFEIFGDSETLRNTVEKDLHKNASDSRTEEGLKDVYERLRPGEPKTADSSRNLLNARFFDPKRYDLANVGRYKVNKKLDLKTRLLNLTLAETLVDPETGEIIVEKGTVLTHQVMETLAPFIDNGLNSVTYYPSEDGVVTDPMTVQVIKVFSPRDPEREVNVIGNGYPEAAVKTVRPADIIASMSYFLNLMEGI…
Enterococcus faecium	GCF_012933265.2_ASM1293326v2	NusG	lcl|NZ_CP059772.1_prot_WP_002294580.1_2243	MESFEKNWYVLHTYSGYENKVKANIESRAQSMKMADFIFRVVVPEEKETEVKNGKEKEIVHKTFPGYVLVEMIMTDASWYVVRNTPGVTGFVGSHGAGSKPAPLLPEEVNHILRSIGMSLRQNDLEVEVGEVVKIIEGAFAGLEGQVTEVDGEKEKLKVNIDMFGRETSTELDFDQVDKID
Enterococcus faecium	GCF_012933285.2_ASM1293328v2	CroS	lcl|NZ_CP059764.1_prot_WP_002295267.1_2542	MTQDSKRATEKRRRINLTSKEISELLAEGIITIILLLLLNVSILVVISSVINSSPSLTNAIWDSKNIFAERLNTDLFWNGRNFIIPFFFLLDIGVLYWRLIRRYRQMQLRHIISELHYIANGNYDHRIPFELSGDLSRVVTSINGLVDSTVAAIEDERKIEKSKDELITNVSHDIRTPLTSIIGYLGLIEDGQYHSEEDLLKYTHTAYIKAKQMKSLVDDLFEYTKVRQPAVPVNFSAFDMIQLIEQLAADFELEASKKNIQILVQSKVDSLIMDGDTEKLVRVFNNLLTNALKYGKGATKIVIEVERIGSEVVATVKNNGAMIPQQAIDNLFDRFYRVEESRSQATGGTGLGLAIAQSIVALHGGYIYAKSDKQWTSFIMHLPIKKNEKLPIDTQEVI…
Enterococcus faecium	GCF_012933285.2_ASM1293328v2	RpoB	lcl|NZ_CP059764.1_prot_WP_010730598.1_2522	MAGHVVKYGKHRERRSFARISEVLELPNLIEIQTDSYQWFLDEGLREMFEDILPIDDFNGNLSLEFVDYELKEPKYTVAEARAHDANYSAPLHVTLRLTNRETGEIKAQEVFFGDFPLMTEQGTFIINGAERVIVSQLVRSPGVYFHGKVDKNGKEGFGSTVIPNRGAWLEMETDAKDISYVRIDRTRKIPLTVLVRALGFGSDDTIFEIFGDSETLRNTVEKDLHKNASDSRTEEGLKDVYERLRPGEPKTADSSRNLLNARFFDPKRYDLANVGRYKVNKKLDLKTRLLNLTLAETLVDPETGEIIVEKGTVLTHQVMETLAPFIDNGLNSVTYYPSEDGVVTDPMTVQVIKVFSPRDPEREVNVIGNGYPEAAVKTVRPADIIASMSYFLNLMEGI…
Enterococcus faecium	GCF_012933285.2_ASM1293328v2	NusG	lcl|NZ_CP059764.1_prot_WP_002294580.1_2264	MESFEKNWYVLHTYSGYENKVKANIESRAQSMKMADFIFRVVVPEEKETEVKNGKEKEIVHKTFPGYVLVEMIMTDASWYVVRNTPGVTGFVGSHGAGSKPAPLLPEEVNHILRSIGMSLRQNDLEVEVGEVVKIIEGAFAGLEGQVTEVDGEKEKLKVNIDMFGRETSTELDFDQVDKID
Enterococcus faecium	GCF_012933295.2_ASM1293329v2	CroS	lcl|NZ_CP059823.1_prot_WP_002295267.1_2649	MTQDSKRATEKRRRINLTSKEISELLAEGIITIILLLLLNVSILVVISSVINSSPSLTNAIWDSKNIFAERLNTDLFWNGRNFIIPFFFLLDIGVLYWRLIRRYRQMQLRHIISELHYIANGNYDHRIPFELSGDLSRVVTSINGLVDSTVAAIEDERKIEKSKDELITNVSHDIRTPLTSIIGYLGLIEDGQYHSEEDLLKYTHTAYIKAKQMKSLVDDLFEYTKVRQPAVPVNFSAFDMIQLIEQLAADFELEASKKNIQILVQSKVDSLIMDGDTEKLVRVFNNLLTNALKYGKGATKIVIEVERIGSEVVATVKNNGAMIPQQAIDNLFDRFYRVEESRSQATGGTGLGLAIAQSIVALHGGYIYAKSDKQWTSFIMHLPIKKNEKLPIDTQEVI…
Enterococcus faecium	GCF_012933295.2_ASM1293329v2	RpoB	lcl|NZ_CP059823.1_prot_WP_002295964.1_2629	MAGHVVKYGKHRERRSFARISEVLELPNLIEIQTDSYQWFLDEGLREMFEDILPIDDFNGNLSLEFVDYELKEPKYTVAEARAHDANYSAPLHVTLRLTNRETGEIKAQEVFFGDFPLMTEQGTFIINGAERVIVSQLVRSPGVYFHGKVDKNGKEGFGSTVIPNRGAWLEMETDAKDISYVRIDRTRKIPLTVLVRALGFGSDDTIFEIFGDSETLRNTVEKDLHKNASDSRTEEGLKDVYERLRPGEPKTADSSRNLLNARFFDPKRYDLANVGRYKVNKKLDLKTRLLNLTLAETLVDPETGEIIVEKGTVLTHQVMETLAPFIDNGLNSVTYYPSEDGVVTDPMTVQVIKVFSPRDPEREVNVIGNGYPEAAVKTVRPADIIASMSYFLNLMEGI…
Enterococcus faecium	GCF_012933295.2_ASM1293329v2	NusG	lcl|NZ_CP059823.1_prot_WP_002294580.1_2286	MESFEKNWYVLHTYSGYENKVKANIESRAQSMKMADFIFRVVVPEEKETEVKNGKEKEIVHKTFPGYVLVEMIMTDASWYVVRNTPGVTGFVGSHGAGSKPAPLLPEEVNHILRSIGMSLRQNDLEVEVGEVVKIIEGAFAGLEGQVTEVDGEKEKLKVNIDMFGRETSTELDFDQVDKID
Enterococcus faecium	GCF_012933345.2_ASM1293334v2	CroS	lcl|NZ_CP059755.1_prot_WP_002295267.1_2606	MTQDSKRATEKRRRINLTSKEISELLAEGIITIILLLLLNVSILVVISSVINSSPSLTNAIWDSKNIFAERLNTDLFWNGRNFIIPFFFLLDIGVLYWRLIRRYRQMQLRHIISELHYIANGNYDHRIPFELSGDLSRVVTSINGLVDSTVAAIEDERKIEKSKDELITNVSHDIRTPLTSIIGYLGLIEDGQYHSEEDLLKYTHTAYIKAKQMKSLVDDLFEYTKVRQPAVPVNFSAFDMIQLIEQLAADFELEASKKNIQILVQSKVDSLIMDGDTEKLVRVFNNLLTNALKYGKGATKIVIEVERIGSEVVATVKNNGAMIPQQAIDNLFDRFYRVEESRSQATGGTGLGLAIAQSIVALHGGYIYAKSDKQWTSFIMHLPIKKNEKLPIDTQEVI…
Enterococcus faecium	GCF_012933345.2_ASM1293334v2	RpoB	lcl|NZ_CP059755.1_prot_WP_002340554.1_2586	MAGHVVKYGKHRERRSFARISEVLELPNLIEIQTDSYQWFLDEGLREMFEDILPIDDFNGNLSLEFVDYELKEPKYTVAEARAHDANYSAPLHVTLRLTNRETGEIKAQEVFFGDFPLMTEQGTFIINGAERVIVSQLVRSPGVYFHGKVDKNGKEGFGSTVIPNRGAWLEMETDAKDISYVRIDRTRKIPLTVLVRALGFGSDDTIFEIFGDSETLRNTVEKDLHKNASDSRTEEGLKDVYERLRPGEPKTADSSRNLLNARFFDPKRYDLANVGRYKVNKKLDLKTRLLNLTLAETLVDPETGEIIVEKGTVLTHQVMETLAPFIDNGLNSVTYYPSEDGVVTDPMTVQVIKVFSPRDPEREVNVIGNGYPEAAVKTVRPADIIASMSYFLNLMEGI…
Enterococcus faecium	GCF_012933345.2_ASM1293334v2	NusG	lcl|NZ_CP059755.1_prot_WP_002294580.1_2259	MESFEKNWYVLHTYSGYENKVKANIESRAQSMKMADFIFRVVVPEEKETEVKNGKEKEIVHKTFPGYVLVEMIMTDASWYVVRNTPGVTGFVGSHGAGSKPAPLLPEEVNHILRSIGMSLRQNDLEVEVGEVVKIIEGAFAGLEGQVTEVDGEKEKLKVNIDMFGRETSTELDFDQVDKID
Enterococcus faecium	GCF_013201055.1_ASM1320105v1	CroS	lcl|NZ_CP053704.1_prot_WP_002342732.1_2504	MTQDSKRATEKRRRINLTSKEISELLAEGIITIILLLLLNVSILVVISSVINSSPSLSNAIWDSKNIFAERLNTDLFWNGRNFIIPFFFLLDIGVLYWRLIRRYRQMQLRHIISELHYIANGNYDHRIPFELSGDLSRVVTSINGLVDSTVAAIEDERKIEKSKDELITNVSHDIRTPLTSIIGYLGLIEDGQYHSEEDLLKYTHTAYIKAKQMKSLVDDLFEYTKVRQPAVPVNFSAFDMIQLIEQLAADFELEASKKNIQILVQSKVDSLIMDGDTEKLVRVFNNLLTNALKYGKGATKIVIEVERVSSEVVATVKNNGAMIPQQAIDNLFDRFYRVEESRSQATGGTGLGLAIAQSIVALHGGYIYAKSDKQWTSFIMHLPIKKNEKLPIDAQEVI…
Enterococcus faecium	GCF_013201055.1_ASM1320105v1	RpoB	lcl|NZ_CP053704.1_prot_WP_002310550.1_2478	MAGHVVKYGKHRERRSFARISEVLELPNLIEIQTDSYQWFLDEGLREMFEDILPIDDFNGNLSLEFVDYELKEPKYTVAEARAHDANYSAPLHVTLRLTNRETGEIKAQEVFFGDFPLMTEQGTFIINGAERVIVSQLVRSPGVYFHGKVDKNGKEGFGSTVIPNRGAWLEMETDAKDISYVRIDRTRKIPLTVLVRALGFGSDDTIFEIFGDSETLRNTVEKDLHKNASDSRTEEGLKDVYERLRPGEPKTADSSRNLLNARFFDPKRYDLANVGRYKVNKKLDLKTRLLNLTLAETLVDPETGEIIVEKGTVLTHQVMETLAPFIDNGLNSVTYYPSEDGVVTDPMTVQVIKVFSPRDPEREVNVIGNGYPEAAVKTVRPADIIASMSYFLNLMEGI…
Enterococcus faecium	GCF_013201055.1_ASM1320105v1	NusG	lcl|NZ_CP053704.1_prot_WP_002294580.1_2242	MESFEKNWYVLHTYSGYENKVKANIESRAQSMKMADFIFRVVVPEEKETEVKNGKEKEIVHKTFPGYVLVEMIMTDASWYVVRNTPGVTGFVGSHGAGSKPAPLLPEEVNHILRSIGMSLRQNDLEVEVGEVVKIIEGAFAGLEGQVTEVDGEKEKLKVNIDMFGRETSTELDFDQVDKID
Enterococcus faecium	GCF_014874615.1_ASM1487461v1	CroS	lcl|NZ_CP062265.1_prot_WP_002295267.1_1166	MTQDSKRATEKRRRINLTSKEISELLAEGIITIILLLLLNVSILVVISSVINSSPSLTNAIWDSKNIFAERLNTDLFWNGRNFIIPFFFLLDIGVLYWRLIRRYRQMQLRHIISELHYIANGNYDHRIPFELSGDLSRVVTSINGLVDSTVAAIEDERKIEKSKDELITNVSHDIRTPLTSIIGYLGLIEDGQYHSEEDLLKYTHTAYIKAKQMKSLVDDLFEYTKVRQPAVPVNFSAFDMIQLIEQLAADFELEASKKNIQILVQSKVDSLIMDGDTEKLVRVFNNLLTNALKYGKGATKIVIEVERIGSEVVATVKNNGAMIPQQAIDNLFDRFYRVEESRSQATGGTGLGLAIAQSIVALHGGYIYAKSDKQWTSFIMHLPIKKNEKLPIDTQEVI…
Enterococcus faecium	GCF_014874615.1_ASM1487461v1	RpoB	lcl|NZ_CP062265.1_prot_WP_002295964.1_1146	MAGHVVKYGKHRERRSFARISEVLELPNLIEIQTDSYQWFLDEGLREMFEDILPIDDFNGNLSLEFVDYELKEPKYTVAEARAHDANYSAPLHVTLRLTNRETGEIKAQEVFFGDFPLMTEQGTFIINGAERVIVSQLVRSPGVYFHGKVDKNGKEGFGSTVIPNRGAWLEMETDAKDISYVRIDRTRKIPLTVLVRALGFGSDDTIFEIFGDSETLRNTVEKDLHKNASDSRTEEGLKDVYERLRPGEPKTADSSRNLLNARFFDPKRYDLANVGRYKVNKKLDLKTRLLNLTLAETLVDPETGEIIVEKGTVLTHQVMETLAPFIDNGLNSVTYYPSEDGVVTDPMTVQVIKVFSPRDPEREVNVIGNGYPEAAVKTVRPADIIASMSYFLNLMEGI…
Enterococcus faecium	GCF_014874615.1_ASM1487461v1	NusG	lcl|NZ_CP062265.1_prot_WP_002294580.1_817	MESFEKNWYVLHTYSGYENKVKANIESRAQSMKMADFIFRVVVPEEKETEVKNGKEKEIVHKTFPGYVLVEMIMTDASWYVVRNTPGVTGFVGSHGAGSKPAPLLPEEVNHILRSIGMSLRQNDLEVEVGEVVKIIEGAFAGLEGQVTEVDGEKEKLKVNIDMFGRETSTELDFDQVDKID
Enterococcus faecium	GCF_015325925.1_ASM1532592v1	CroS	lcl|NZ_CP064049.1_prot_WP_002295267.1_2718	MTQDSKRATEKRRRINLTSKEISELLAEGIITIILLLLLNVSILVVISSVINSSPSLTNAIWDSKNIFAERLNTDLFWNGRNFIIPFFFLLDIGVLYWRLIRRYRQMQLRHIISELHYIANGNYDHRIPFELSGDLSRVVTSINGLVDSTVAAIEDERKIEKSKDELITNVSHDIRTPLTSIIGYLGLIEDGQYHSEEDLLKYTHTAYIKAKQMKSLVDDLFEYTKVRQPAVPVNFSAFDMIQLIEQLAADFELEASKKNIQILVQSKVDSLIMDGDTEKLVRVFNNLLTNALKYGKGATKIVIEVERIGSEVVATVKNNGAMIPQQAIDNLFDRFYRVEESRSQATGGTGLGLAIAQSIVALHGGYIYAKSDKQWTSFIMHLPIKKNEKLPIDTQEVI…
Enterococcus faecium	GCF_015325925.1_ASM1532592v1	RpoB	lcl|NZ_CP064049.1_prot_WP_002295964.1_2698	MAGHVVKYGKHRERRSFARISEVLELPNLIEIQTDSYQWFLDEGLREMFEDILPIDDFNGNLSLEFVDYELKEPKYTVAEARAHDANYSAPLHVTLRLTNRETGEIKAQEVFFGDFPLMTEQGTFIINGAERVIVSQLVRSPGVYFHGKVDKNGKEGFGSTVIPNRGAWLEMETDAKDISYVRIDRTRKIPLTVLVRALGFGSDDTIFEIFGDSETLRNTVEKDLHKNASDSRTEEGLKDVYERLRPGEPKTADSSRNLLNARFFDPKRYDLANVGRYKVNKKLDLKTRLLNLTLAETLVDPETGEIIVEKGTVLTHQVMETLAPFIDNGLNSVTYYPSEDGVVTDPMTVQVIKVFSPRDPEREVNVIGNGYPEAAVKTVRPADIIASMSYFLNLMEGI…
Enterococcus faecium	GCF_015325925.1_ASM1532592v1	NusG	lcl|NZ_CP064049.1_prot_WP_002294580.1_2367	MESFEKNWYVLHTYSGYENKVKANIESRAQSMKMADFIFRVVVPEEKETEVKNGKEKEIVHKTFPGYVLVEMIMTDASWYVVRNTPGVTGFVGSHGAGSKPAPLLPEEVNHILRSIGMSLRQNDLEVEVGEVVKIIEGAFAGLEGQVTEVDGEKEKLKVNIDMFGRETSTELDFDQVDKID
Enterococcus faecium	GCF_015377765.1_ASM1537776v1	CroS	lcl|NZ_CP045602.1_prot_WP_002295267.1_2523	MTQDSKRATEKRRRINLTSKEISELLAEGIITIILLLLLNVSILVVISSVINSSPSLTNAIWDSKNIFAERLNTDLFWNGRNFIIPFFFLLDIGVLYWRLIRRYRQMQLRHIISELHYIANGNYDHRIPFELSGDLSRVVTSINGLVDSTVAAIEDERKIEKSKDELITNVSHDIRTPLTSIIGYLGLIEDGQYHSEEDLLKYTHTAYIKAKQMKSLVDDLFEYTKVRQPAVPVNFSAFDMIQLIEQLAADFELEASKKNIQILVQSKVDSLIMDGDTEKLVRVFNNLLTNALKYGKGATKIVIEVERIGSEVVATVKNNGAMIPQQAIDNLFDRFYRVEESRSQATGGTGLGLAIAQSIVALHGGYIYAKSDKQWTSFIMHLPIKKNEKLPIDTQEVI…
Enterococcus faecium	GCF_015377765.1_ASM1537776v1	RpoB	lcl|NZ_CP045602.1_prot_WP_002295964.1_2502	MAGHVVKYGKHRERRSFARISEVLELPNLIEIQTDSYQWFLDEGLREMFEDILPIDDFNGNLSLEFVDYELKEPKYTVAEARAHDANYSAPLHVTLRLTNRETGEIKAQEVFFGDFPLMTEQGTFIINGAERVIVSQLVRSPGVYFHGKVDKNGKEGFGSTVIPNRGAWLEMETDAKDISYVRIDRTRKIPLTVLVRALGFGSDDTIFEIFGDSETLRNTVEKDLHKNASDSRTEEGLKDVYERLRPGEPKTADSSRNLLNARFFDPKRYDLANVGRYKVNKKLDLKTRLLNLTLAETLVDPETGEIIVEKGTVLTHQVMETLAPFIDNGLNSVTYYPSEDGVVTDPMTVQVIKVFSPRDPEREVNVIGNGYPEAAVKTVRPADIIASMSYFLNLMEGI…
Enterococcus faecium	GCF_015377765.1_ASM1537776v1	NusG	lcl|NZ_CP045602.1_prot_WP_002294580.1_2236	MESFEKNWYVLHTYSGYENKVKANIESRAQSMKMADFIFRVVVPEEKETEVKNGKEKEIVHKTFPGYVLVEMIMTDASWYVVRNTPGVTGFVGSHGAGSKPAPLLPEEVNHILRSIGMSLRQNDLEVEVGEVVKIIEGAFAGLEGQVTEVDGEKEKLKVNIDMFGRETSTELDFDQVDKID
Enterococcus faecium	GCF_015476295.1_ASM1547629v1	CroS	lcl|NZ_CP064343.1_prot_WP_002295267.1_2611	MTQDSKRATEKRRRINLTSKEISELLAEGIITIILLLLLNVSILVVISSVINSSPSLTNAIWDSKNIFAERLNTDLFWNGRNFIIPFFFLLDIGVLYWRLIRRYRQMQLRHIISELHYIANGNYDHRIPFELSGDLSRVVTSINGLVDSTVAAIEDERKIEKSKDELITNVSHDIRTPLTSIIGYLGLIEDGQYHSEEDLLKYTHTAYIKAKQMKSLVDDLFEYTKVRQPAVPVNFSAFDMIQLIEQLAADFELEASKKNIQILVQSKVDSLIMDGDTEKLVRVFNNLLTNALKYGKGATKIVIEVERIGSEVVATVKNNGAMIPQQAIDNLFDRFYRVEESRSQATGGTGLGLAIAQSIVALHGGYIYAKSDKQWTSFIMHLPIKKNEKLPIDTQEVI…
Enterococcus faecium	GCF_015476295.1_ASM1547629v1	RpoB	lcl|NZ_CP064343.1_prot_WP_002295964.1_2590	MAGHVVKYGKHRERRSFARISEVLELPNLIEIQTDSYQWFLDEGLREMFEDILPIDDFNGNLSLEFVDYELKEPKYTVAEARAHDANYSAPLHVTLRLTNRETGEIKAQEVFFGDFPLMTEQGTFIINGAERVIVSQLVRSPGVYFHGKVDKNGKEGFGSTVIPNRGAWLEMETDAKDISYVRIDRTRKIPLTVLVRALGFGSDDTIFEIFGDSETLRNTVEKDLHKNASDSRTEEGLKDVYERLRPGEPKTADSSRNLLNARFFDPKRYDLANVGRYKVNKKLDLKTRLLNLTLAETLVDPETGEIIVEKGTVLTHQVMETLAPFIDNGLNSVTYYPSEDGVVTDPMTVQVIKVFSPRDPEREVNVIGNGYPEAAVKTVRPADIIASMSYFLNLMEGI…
Enterococcus faecium	GCF_015476295.1_ASM1547629v1	NusG	lcl|NZ_CP064343.1_prot_WP_002294580.1_2246	MESFEKNWYVLHTYSGYENKVKANIESRAQSMKMADFIFRVVVPEEKETEVKNGKEKEIVHKTFPGYVLVEMIMTDASWYVVRNTPGVTGFVGSHGAGSKPAPLLPEEVNHILRSIGMSLRQNDLEVEVGEVVKIIEGAFAGLEGQVTEVDGEKEKLKVNIDMFGRETSTELDFDQVDKID
Enterococcus faecium	GCF_015767695.1_ASM1576769v1	CroS	lcl|NZ_CP065210.1_prot_WP_002334278.1_2355	MTQDSKRATEKRRRINLTSKEISELLAEGIITIILLLLLNVSILVVISSVINSSPSLTNAIWDSKNIFAERLNTDLFWNGRNFIIPFFFLLDIGVLYWRLIRRYRQMQLRHIISELHYIANGNYDHRIPFELSGDLSRVVTSINGLVDSTVAAIEDERKIEKSKDELITNVSHDIRTPLTSIIGYLGLIEDGQYHSEEDLLKYTHTAYIKAKQMKSLVDDLFEYTKVRQPAVPVNFSAFDMIQLIEQLAADFELEASKKNIQILVQSKVDSLIMDGDTEKLVRVFNNLLTNALKYGKGATKIVIEVERIGSEVVATVKNNGAMIPQQAIDNLFDRFYRVEESRSQATGGTGLGLAIAQSIVALHGGYIYAKSDKQWTSFIMHLPIKKNEKLPIDTQEVI…
Enterococcus faecium	GCF_015767695.1_ASM1576769v1	RpoB	lcl|NZ_CP065210.1_prot_WP_002295964.1_2333	MAGHVVKYGKHRERRSFARISEVLELPNLIEIQTDSYQWFLDEGLREMFEDILPIDDFNGNLSLEFVDYELKEPKYTVAEARAHDANYSAPLHVTLRLTNRETGEIKAQEVFFGDFPLMTEQGTFIINGAERVIVSQLVRSPGVYFHGKVDKNGKEGFGSTVIPNRGAWLEMETDAKDISYVRIDRTRKIPLTVLVRALGFGSDDTIFEIFGDSETLRNTVEKDLHKNASDSRTEEGLKDVYERLRPGEPKTADSSRNLLNARFFDPKRYDLANVGRYKVNKKLDLKTRLLNLTLAETLVDPETGEIIVEKGTVLTHQVMETLAPFIDNGLNSVTYYPSEDGVVTDPMTVQVIKVFSPRDPEREVNVIGNGYPEAAVKTVRPADIIASMSYFLNLMEGI…
Enterococcus faecium	GCF_015767695.1_ASM1576769v1	NusG	lcl|NZ_CP065210.1_prot_WP_002294580.1_2078	MESFEKNWYVLHTYSGYENKVKANIESRAQSMKMADFIFRVVVPEEKETEVKNGKEKEIVHKTFPGYVLVEMIMTDASWYVVRNTPGVTGFVGSHGAGSKPAPLLPEEVNHILRSIGMSLRQNDLEVEVGEVVKIIEGAFAGLEGQVTEVDGEKEKLKVNIDMFGRETSTELDFDQVDKID
Enterococcus faecium	GCF_015999405.1_ASM1599940v1	CroS	lcl|NZ_CP065523.1_prot_WP_002295267.1_2719	MTQDSKRATEKRRRINLTSKEISELLAEGIITIILLLLLNVSILVVISSVINSSPSLTNAIWDSKNIFAERLNTDLFWNGRNFIIPFFFLLDIGVLYWRLIRRYRQMQLRHIISELHYIANGNYDHRIPFELSGDLSRVVTSINGLVDSTVAAIEDERKIEKSKDELITNVSHDIRTPLTSIIGYLGLIEDGQYHSEEDLLKYTHTAYIKAKQMKSLVDDLFEYTKVRQPAVPVNFSAFDMIQLIEQLAADFELEASKKNIQILVQSKVDSLIMDGDTEKLVRVFNNLLTNALKYGKGATKIVIEVERIGSEVVATVKNNGAMIPQQAIDNLFDRFYRVEESRSQATGGTGLGLAIAQSIVALHGGYIYAKSDKQWTSFIMHLPIKKNEKLPIDTQEVI…
Enterococcus faecium	GCF_015999405.1_ASM1599940v1	RpoB	lcl|NZ_CP065523.1_prot_WP_002295964.1_19	MAGHVVKYGKHRERRSFARISEVLELPNLIEIQTDSYQWFLDEGLREMFEDILPIDDFNGNLSLEFVDYELKEPKYTVAEARAHDANYSAPLHVTLRLTNRETGEIKAQEVFFGDFPLMTEQGTFIINGAERVIVSQLVRSPGVYFHGKVDKNGKEGFGSTVIPNRGAWLEMETDAKDISYVRIDRTRKIPLTVLVRALGFGSDDTIFEIFGDSETLRNTVEKDLHKNASDSRTEEGLKDVYERLRPGEPKTADSSRNLLNARFFDPKRYDLANVGRYKVNKKLDLKTRLLNLTLAETLVDPETGEIIVEKGTVLTHQVMETLAPFIDNGLNSVTYYPSEDGVVTDPMTVQVIKVFSPRDPEREVNVIGNGYPEAAVKTVRPADIIASMSYFLNLMEGI…
Enterococcus faecium	GCF_015999405.1_ASM1599940v1	NusG	lcl|NZ_CP065523.1_prot_WP_002294580.1_323	MESFEKNWYVLHTYSGYENKVKANIESRAQSMKMADFIFRVVVPEEKETEVKNGKEKEIVHKTFPGYVLVEMIMTDASWYVVRNTPGVTGFVGSHGAGSKPAPLLPEEVNHILRSIGMSLRQNDLEVEVGEVVKIIEGAFAGLEGQVTEVDGEKEKLKVNIDMFGRETSTELDFDQVDKID
Enterococcus faecium	GCF_015999425.1_ASM1599942v1	CroS	lcl|NZ_CP065527.1_prot_WP_002295267.1_2741	MTQDSKRATEKRRRINLTSKEISELLAEGIITIILLLLLNVSILVVISSVINSSPSLTNAIWDSKNIFAERLNTDLFWNGRNFIIPFFFLLDIGVLYWRLIRRYRQMQLRHIISELHYIANGNYDHRIPFELSGDLSRVVTSINGLVDSTVAAIEDERKIEKSKDELITNVSHDIRTPLTSIIGYLGLIEDGQYHSEEDLLKYTHTAYIKAKQMKSLVDDLFEYTKVRQPAVPVNFSAFDMIQLIEQLAADFELEASKKNIQILVQSKVDSLIMDGDTEKLVRVFNNLLTNALKYGKGATKIVIEVERIGSEVVATVKNNGAMIPQQAIDNLFDRFYRVEESRSQATGGTGLGLAIAQSIVALHGGYIYAKSDKQWTSFIMHLPIKKNEKLPIDTQEVI…
Enterococcus faecium	GCF_015999425.1_ASM1599942v1	RpoB	lcl|NZ_CP065527.1_prot_WP_002295964.1_19	MAGHVVKYGKHRERRSFARISEVLELPNLIEIQTDSYQWFLDEGLREMFEDILPIDDFNGNLSLEFVDYELKEPKYTVAEARAHDANYSAPLHVTLRLTNRETGEIKAQEVFFGDFPLMTEQGTFIINGAERVIVSQLVRSPGVYFHGKVDKNGKEGFGSTVIPNRGAWLEMETDAKDISYVRIDRTRKIPLTVLVRALGFGSDDTIFEIFGDSETLRNTVEKDLHKNASDSRTEEGLKDVYERLRPGEPKTADSSRNLLNARFFDPKRYDLANVGRYKVNKKLDLKTRLLNLTLAETLVDPETGEIIVEKGTVLTHQVMETLAPFIDNGLNSVTYYPSEDGVVTDPMTVQVIKVFSPRDPEREVNVIGNGYPEAAVKTVRPADIIASMSYFLNLMEGI…
Enterococcus faecium	GCF_015999425.1_ASM1599942v1	NusG	lcl|NZ_CP065527.1_prot_WP_002294580.1_333	MESFEKNWYVLHTYSGYENKVKANIESRAQSMKMADFIFRVVVPEEKETEVKNGKEKEIVHKTFPGYVLVEMIMTDASWYVVRNTPGVTGFVGSHGAGSKPAPLLPEEVNHILRSIGMSLRQNDLEVEVGEVVKIIEGAFAGLEGQVTEVDGEKEKLKVNIDMFGRETSTELDFDQVDKID
Enterococcus faecium	GCF_015999605.1_ASM1599960v1	CroS	lcl|NZ_CP065547.1_prot_WP_002295267.1_2685	MTQDSKRATEKRRRINLTSKEISELLAEGIITIILLLLLNVSILVVISSVINSSPSLTNAIWDSKNIFAERLNTDLFWNGRNFIIPFFFLLDIGVLYWRLIRRYRQMQLRHIISELHYIANGNYDHRIPFELSGDLSRVVTSINGLVDSTVAAIEDERKIEKSKDELITNVSHDIRTPLTSIIGYLGLIEDGQYHSEEDLLKYTHTAYIKAKQMKSLVDDLFEYTKVRQPAVPVNFSAFDMIQLIEQLAADFELEASKKNIQILVQSKVDSLIMDGDTEKLVRVFNNLLTNALKYGKGATKIVIEVERIGSEVVATVKNNGAMIPQQAIDNLFDRFYRVEESRSQATGGTGLGLAIAQSIVALHGGYIYAKSDKQWTSFIMHLPIKKNEKLPIDTQEVI…
Enterococcus faecium	GCF_015999605.1_ASM1599960v1	RpoB	lcl|NZ_CP065547.1_prot_WP_002295964.1_2665	MAGHVVKYGKHRERRSFARISEVLELPNLIEIQTDSYQWFLDEGLREMFEDILPIDDFNGNLSLEFVDYELKEPKYTVAEARAHDANYSAPLHVTLRLTNRETGEIKAQEVFFGDFPLMTEQGTFIINGAERVIVSQLVRSPGVYFHGKVDKNGKEGFGSTVIPNRGAWLEMETDAKDISYVRIDRTRKIPLTVLVRALGFGSDDTIFEIFGDSETLRNTVEKDLHKNASDSRTEEGLKDVYERLRPGEPKTADSSRNLLNARFFDPKRYDLANVGRYKVNKKLDLKTRLLNLTLAETLVDPETGEIIVEKGTVLTHQVMETLAPFIDNGLNSVTYYPSEDGVVTDPMTVQVIKVFSPRDPEREVNVIGNGYPEAAVKTVRPADIIASMSYFLNLMEGI…
Enterococcus faecium	GCF_015999605.1_ASM1599960v1	NusG	lcl|NZ_CP065547.1_prot_WP_002294580.1_2304	MESFEKNWYVLHTYSGYENKVKANIESRAQSMKMADFIFRVVVPEEKETEVKNGKEKEIVHKTFPGYVLVEMIMTDASWYVVRNTPGVTGFVGSHGAGSKPAPLLPEEVNHILRSIGMSLRQNDLEVEVGEVVKIIEGAFAGLEGQVTEVDGEKEKLKVNIDMFGRETSTELDFDQVDKID
Enterococcus faecium	GCF_016126675.1_ASM1612667v1	CroS	lcl|NZ_CP065928.1_prot_WP_002295267.1_1371	MTQDSKRATEKRRRINLTSKEISELLAEGIITIILLLLLNVSILVVISSVINSSPSLTNAIWDSKNIFAERLNTDLFWNGRNFIIPFFFLLDIGVLYWRLIRRYRQMQLRHIISELHYIANGNYDHRIPFELSGDLSRVVTSINGLVDSTVAAIEDERKIEKSKDELITNVSHDIRTPLTSIIGYLGLIEDGQYHSEEDLLKYTHTAYIKAKQMKSLVDDLFEYTKVRQPAVPVNFSAFDMIQLIEQLAADFELEASKKNIQILVQSKVDSLIMDGDTEKLVRVFNNLLTNALKYGKGATKIVIEVERIGSEVVATVKNNGAMIPQQAIDNLFDRFYRVEESRSQATGGTGLGLAIAQSIVALHGGYIYAKSDKQWTSFIMHLPIKKNEKLPIDTQEVI…
Enterococcus faecium	GCF_016126675.1_ASM1612667v1	RpoB	lcl|NZ_CP065928.1_prot_WP_002295964.1_1391	MAGHVVKYGKHRERRSFARISEVLELPNLIEIQTDSYQWFLDEGLREMFEDILPIDDFNGNLSLEFVDYELKEPKYTVAEARAHDANYSAPLHVTLRLTNRETGEIKAQEVFFGDFPLMTEQGTFIINGAERVIVSQLVRSPGVYFHGKVDKNGKEGFGSTVIPNRGAWLEMETDAKDISYVRIDRTRKIPLTVLVRALGFGSDDTIFEIFGDSETLRNTVEKDLHKNASDSRTEEGLKDVYERLRPGEPKTADSSRNLLNARFFDPKRYDLANVGRYKVNKKLDLKTRLLNLTLAETLVDPETGEIIVEKGTVLTHQVMETLAPFIDNGLNSVTYYPSEDGVVTDPMTVQVIKVFSPRDPEREVNVIGNGYPEAAVKTVRPADIIASMSYFLNLMEGI…
Enterococcus faecium	GCF_016126675.1_ASM1612667v1	NusG	lcl|NZ_CP065928.1_prot_WP_002294580.1_1748	MESFEKNWYVLHTYSGYENKVKANIESRAQSMKMADFIFRVVVPEEKETEVKNGKEKEIVHKTFPGYVLVEMIMTDASWYVVRNTPGVTGFVGSHGAGSKPAPLLPEEVNHILRSIGMSLRQNDLEVEVGEVVKIIEGAFAGLEGQVTEVDGEKEKLKVNIDMFGRETSTELDFDQVDKID
Enterococcus faecium	GCF_016406345.1_ASM1640634v1	CroS	lcl|NZ_CP066466.1_prot_WP_002295267.1_2712	MTQDSKRATEKRRRINLTSKEISELLAEGIITIILLLLLNVSILVVISSVINSSPSLTNAIWDSKNIFAERLNTDLFWNGRNFIIPFFFLLDIGVLYWRLIRRYRQMQLRHIISELHYIANGNYDHRIPFELSGDLSRVVTSINGLVDSTVAAIEDERKIEKSKDELITNVSHDIRTPLTSIIGYLGLIEDGQYHSEEDLLKYTHTAYIKAKQMKSLVDDLFEYTKVRQPAVPVNFSAFDMIQLIEQLAADFELEASKKNIQILVQSKVDSLIMDGDTEKLVRVFNNLLTNALKYGKGATKIVIEVERIGSEVVATVKNNGAMIPQQAIDNLFDRFYRVEESRSQATGGTGLGLAIAQSIVALHGGYIYAKSDKQWTSFIMHLPIKKNEKLPIDTQEVI…
Enterococcus faecium	GCF_016406345.1_ASM1640634v1	RpoB	lcl|NZ_CP066466.1_prot_WP_002295964.1_2692	MAGHVVKYGKHRERRSFARISEVLELPNLIEIQTDSYQWFLDEGLREMFEDILPIDDFNGNLSLEFVDYELKEPKYTVAEARAHDANYSAPLHVTLRLTNRETGEIKAQEVFFGDFPLMTEQGTFIINGAERVIVSQLVRSPGVYFHGKVDKNGKEGFGSTVIPNRGAWLEMETDAKDISYVRIDRTRKIPLTVLVRALGFGSDDTIFEIFGDSETLRNTVEKDLHKNASDSRTEEGLKDVYERLRPGEPKTADSSRNLLNARFFDPKRYDLANVGRYKVNKKLDLKTRLLNLTLAETLVDPETGEIIVEKGTVLTHQVMETLAPFIDNGLNSVTYYPSEDGVVTDPMTVQVIKVFSPRDPEREVNVIGNGYPEAAVKTVRPADIIASMSYFLNLMEGI…
Enterococcus faecium	GCF_016406345.1_ASM1640634v1	NusG	lcl|NZ_CP066466.1_prot_WP_002294580.1_2306	MESFEKNWYVLHTYSGYENKVKANIESRAQSMKMADFIFRVVVPEEKETEVKNGKEKEIVHKTFPGYVLVEMIMTDASWYVVRNTPGVTGFVGSHGAGSKPAPLLPEEVNHILRSIGMSLRQNDLEVEVGEVVKIIEGAFAGLEGQVTEVDGEKEKLKVNIDMFGRETSTELDFDQVDKID
Enterococcus faecium	GCF_016406365.1_ASM1640636v1	CroS	lcl|NZ_CP066415.1_prot_WP_002295267.1_2728	MTQDSKRATEKRRRINLTSKEISELLAEGIITIILLLLLNVSILVVISSVINSSPSLTNAIWDSKNIFAERLNTDLFWNGRNFIIPFFFLLDIGVLYWRLIRRYRQMQLRHIISELHYIANGNYDHRIPFELSGDLSRVVTSINGLVDSTVAAIEDERKIEKSKDELITNVSHDIRTPLTSIIGYLGLIEDGQYHSEEDLLKYTHTAYIKAKQMKSLVDDLFEYTKVRQPAVPVNFSAFDMIQLIEQLAADFELEASKKNIQILVQSKVDSLIMDGDTEKLVRVFNNLLTNALKYGKGATKIVIEVERIGSEVVATVKNNGAMIPQQAIDNLFDRFYRVEESRSQATGGTGLGLAIAQSIVALHGGYIYAKSDKQWTSFIMHLPIKKNEKLPIDTQEVI…
Enterococcus faecium	GCF_016406365.1_ASM1640636v1	RpoB	lcl|NZ_CP066415.1_prot_WP_002295964.1_2708	MAGHVVKYGKHRERRSFARISEVLELPNLIEIQTDSYQWFLDEGLREMFEDILPIDDFNGNLSLEFVDYELKEPKYTVAEARAHDANYSAPLHVTLRLTNRETGEIKAQEVFFGDFPLMTEQGTFIINGAERVIVSQLVRSPGVYFHGKVDKNGKEGFGSTVIPNRGAWLEMETDAKDISYVRIDRTRKIPLTVLVRALGFGSDDTIFEIFGDSETLRNTVEKDLHKNASDSRTEEGLKDVYERLRPGEPKTADSSRNLLNARFFDPKRYDLANVGRYKVNKKLDLKTRLLNLTLAETLVDPETGEIIVEKGTVLTHQVMETLAPFIDNGLNSVTYYPSEDGVVTDPMTVQVIKVFSPRDPEREVNVIGNGYPEAAVKTVRPADIIASMSYFLNLMEGI…
Enterococcus faecium	GCF_016406365.1_ASM1640636v1	NusG	lcl|NZ_CP066415.1_prot_WP_002294580.1_2350	MESFEKNWYVLHTYSGYENKVKANIESRAQSMKMADFIFRVVVPEEKETEVKNGKEKEIVHKTFPGYVLVEMIMTDASWYVVRNTPGVTGFVGSHGAGSKPAPLLPEEVNHILRSIGMSLRQNDLEVEVGEVVKIIEGAFAGLEGQVTEVDGEKEKLKVNIDMFGRETSTELDFDQVDKID
Enterococcus faecium	GCF_016406385.1_ASM1640638v1	CroS	lcl|NZ_CP066421.1_prot_WP_002295267.1_2696	MTQDSKRATEKRRRINLTSKEISELLAEGIITIILLLLLNVSILVVISSVINSSPSLTNAIWDSKNIFAERLNTDLFWNGRNFIIPFFFLLDIGVLYWRLIRRYRQMQLRHIISELHYIANGNYDHRIPFELSGDLSRVVTSINGLVDSTVAAIEDERKIEKSKDELITNVSHDIRTPLTSIIGYLGLIEDGQYHSEEDLLKYTHTAYIKAKQMKSLVDDLFEYTKVRQPAVPVNFSAFDMIQLIEQLAADFELEASKKNIQILVQSKVDSLIMDGDTEKLVRVFNNLLTNALKYGKGATKIVIEVERIGSEVVATVKNNGAMIPQQAIDNLFDRFYRVEESRSQATGGTGLGLAIAQSIVALHGGYIYAKSDKQWTSFIMHLPIKKNEKLPIDTQEVI…
Enterococcus faecium	GCF_016406385.1_ASM1640638v1	RpoB	lcl|NZ_CP066421.1_prot_WP_002295964.1_2674	MAGHVVKYGKHRERRSFARISEVLELPNLIEIQTDSYQWFLDEGLREMFEDILPIDDFNGNLSLEFVDYELKEPKYTVAEARAHDANYSAPLHVTLRLTNRETGEIKAQEVFFGDFPLMTEQGTFIINGAERVIVSQLVRSPGVYFHGKVDKNGKEGFGSTVIPNRGAWLEMETDAKDISYVRIDRTRKIPLTVLVRALGFGSDDTIFEIFGDSETLRNTVEKDLHKNASDSRTEEGLKDVYERLRPGEPKTADSSRNLLNARFFDPKRYDLANVGRYKVNKKLDLKTRLLNLTLAETLVDPETGEIIVEKGTVLTHQVMETLAPFIDNGLNSVTYYPSEDGVVTDPMTVQVIKVFSPRDPEREVNVIGNGYPEAAVKTVRPADIIASMSYFLNLMEGI…
Enterococcus faecium	GCF_016406385.1_ASM1640638v1	NusG	lcl|NZ_CP066421.1_prot_WP_002294580.1_535	MESFEKNWYVLHTYSGYENKVKANIESRAQSMKMADFIFRVVVPEEKETEVKNGKEKEIVHKTFPGYVLVEMIMTDASWYVVRNTPGVTGFVGSHGAGSKPAPLLPEEVNHILRSIGMSLRQNDLEVEVGEVVKIIEGAFAGLEGQVTEVDGEKEKLKVNIDMFGRETSTELDFDQVDKID
Enterococcus faecium	GCF_016406405.1_ASM1640640v1	CroS	lcl|NZ_CP066434.1_prot_WP_002295267.1_2721	MTQDSKRATEKRRRINLTSKEISELLAEGIITIILLLLLNVSILVVISSVINSSPSLTNAIWDSKNIFAERLNTDLFWNGRNFIIPFFFLLDIGVLYWRLIRRYRQMQLRHIISELHYIANGNYDHRIPFELSGDLSRVVTSINGLVDSTVAAIEDERKIEKSKDELITNVSHDIRTPLTSIIGYLGLIEDGQYHSEEDLLKYTHTAYIKAKQMKSLVDDLFEYTKVRQPAVPVNFSAFDMIQLIEQLAADFELEASKKNIQILVQSKVDSLIMDGDTEKLVRVFNNLLTNALKYGKGATKIVIEVERIGSEVVATVKNNGAMIPQQAIDNLFDRFYRVEESRSQATGGTGLGLAIAQSIVALHGGYIYAKSDKQWTSFIMHLPIKKNEKLPIDTQEVI…
Enterococcus faecium	GCF_016406405.1_ASM1640640v1	RpoB	lcl|NZ_CP066434.1_prot_WP_002295964.1_2701	MAGHVVKYGKHRERRSFARISEVLELPNLIEIQTDSYQWFLDEGLREMFEDILPIDDFNGNLSLEFVDYELKEPKYTVAEARAHDANYSAPLHVTLRLTNRETGEIKAQEVFFGDFPLMTEQGTFIINGAERVIVSQLVRSPGVYFHGKVDKNGKEGFGSTVIPNRGAWLEMETDAKDISYVRIDRTRKIPLTVLVRALGFGSDDTIFEIFGDSETLRNTVEKDLHKNASDSRTEEGLKDVYERLRPGEPKTADSSRNLLNARFFDPKRYDLANVGRYKVNKKLDLKTRLLNLTLAETLVDPETGEIIVEKGTVLTHQVMETLAPFIDNGLNSVTYYPSEDGVVTDPMTVQVIKVFSPRDPEREVNVIGNGYPEAAVKTVRPADIIASMSYFLNLMEGI…
Enterococcus faecium	GCF_016406405.1_ASM1640640v1	NusG	lcl|NZ_CP066434.1_prot_WP_002294580.1_2343	MESFEKNWYVLHTYSGYENKVKANIESRAQSMKMADFIFRVVVPEEKETEVKNGKEKEIVHKTFPGYVLVEMIMTDASWYVVRNTPGVTGFVGSHGAGSKPAPLLPEEVNHILRSIGMSLRQNDLEVEVGEVVKIIEGAFAGLEGQVTEVDGEKEKLKVNIDMFGRETSTELDFDQVDKID
Enterococcus faecium	GCF_016406425.1_ASM1640642v1	CroS	lcl|NZ_CP066451.1_prot_WP_002295267.1_2681	MTQDSKRATEKRRRINLTSKEISELLAEGIITIILLLLLNVSILVVISSVINSSPSLTNAIWDSKNIFAERLNTDLFWNGRNFIIPFFFLLDIGVLYWRLIRRYRQMQLRHIISELHYIANGNYDHRIPFELSGDLSRVVTSINGLVDSTVAAIEDERKIEKSKDELITNVSHDIRTPLTSIIGYLGLIEDGQYHSEEDLLKYTHTAYIKAKQMKSLVDDLFEYTKVRQPAVPVNFSAFDMIQLIEQLAADFELEASKKNIQILVQSKVDSLIMDGDTEKLVRVFNNLLTNALKYGKGATKIVIEVERIGSEVVATVKNNGAMIPQQAIDNLFDRFYRVEESRSQATGGTGLGLAIAQSIVALHGGYIYAKSDKQWTSFIMHLPIKKNEKLPIDTQEVI…
Enterococcus faecium	GCF_016406425.1_ASM1640642v1	RpoB	lcl|NZ_CP066451.1_prot_WP_002295964.1_2661	MAGHVVKYGKHRERRSFARISEVLELPNLIEIQTDSYQWFLDEGLREMFEDILPIDDFNGNLSLEFVDYELKEPKYTVAEARAHDANYSAPLHVTLRLTNRETGEIKAQEVFFGDFPLMTEQGTFIINGAERVIVSQLVRSPGVYFHGKVDKNGKEGFGSTVIPNRGAWLEMETDAKDISYVRIDRTRKIPLTVLVRALGFGSDDTIFEIFGDSETLRNTVEKDLHKNASDSRTEEGLKDVYERLRPGEPKTADSSRNLLNARFFDPKRYDLANVGRYKVNKKLDLKTRLLNLTLAETLVDPETGEIIVEKGTVLTHQVMETLAPFIDNGLNSVTYYPSEDGVVTDPMTVQVIKVFSPRDPEREVNVIGNGYPEAAVKTVRPADIIASMSYFLNLMEGI…
Enterococcus faecium	GCF_016406425.1_ASM1640642v1	NusG	lcl|NZ_CP066451.1_prot_WP_002294580.1_2302	MESFEKNWYVLHTYSGYENKVKANIESRAQSMKMADFIFRVVVPEEKETEVKNGKEKEIVHKTFPGYVLVEMIMTDASWYVVRNTPGVTGFVGSHGAGSKPAPLLPEEVNHILRSIGMSLRQNDLEVEVGEVVKIIEGAFAGLEGQVTEVDGEKEKLKVNIDMFGRETSTELDFDQVDKID
Enterococcus faecium	GCF_016406445.1_ASM1640644v1	CroS	lcl|NZ_CP066389.1_prot_WP_002295267.1_2682	MTQDSKRATEKRRRINLTSKEISELLAEGIITIILLLLLNVSILVVISSVINSSPSLTNAIWDSKNIFAERLNTDLFWNGRNFIIPFFFLLDIGVLYWRLIRRYRQMQLRHIISELHYIANGNYDHRIPFELSGDLSRVVTSINGLVDSTVAAIEDERKIEKSKDELITNVSHDIRTPLTSIIGYLGLIEDGQYHSEEDLLKYTHTAYIKAKQMKSLVDDLFEYTKVRQPAVPVNFSAFDMIQLIEQLAADFELEASKKNIQILVQSKVDSLIMDGDTEKLVRVFNNLLTNALKYGKGATKIVIEVERIGSEVVATVKNNGAMIPQQAIDNLFDRFYRVEESRSQATGGTGLGLAIAQSIVALHGGYIYAKSDKQWTSFIMHLPIKKNEKLPIDTQEVI…
Enterococcus faecium	GCF_016406445.1_ASM1640644v1	RpoB	lcl|NZ_CP066389.1_prot_WP_198874049.1_2662	MAGHVVKYGKHRERRSFARISEVLELPNLIEIQTDSYQWFLDEGLREMFEDILPIDDFNGNLSLEFVDYELKEPKYTVAEARAHDANYSAPLHVTLRLTNRETGEIKAQEVFFGDFPLMTEQGTFIINGAERVIVSQLVRSPGVYFHGKVDKNGKEGFGSTVIPNRGAWLEMETDAKDISYVRIDRTRKIPLTVLVRALGFGSDDTIFEIFGDSETLRNTVEKDLHKNASDSRTEEGLKDVYERLRPGEPKTADSSRNLLNARFFDPKRYDLANVGRYKVNKKLDLKTRLLNLTLAETLVDPETGEIIVEKGTVLTHQVMETLAPFIDNGLNSVTYYPSEDGVVTDPMTVQVIKVFSPRDPEREVNVIGNGYPEAAVKTVRPADIIASMSYFLNLMEGI…
Enterococcus faecium	GCF_016406445.1_ASM1640644v1	NusG	lcl|NZ_CP066389.1_prot_WP_002294580.1_2300	MESFEKNWYVLHTYSGYENKVKANIESRAQSMKMADFIFRVVVPEEKETEVKNGKEKEIVHKTFPGYVLVEMIMTDASWYVVRNTPGVTGFVGSHGAGSKPAPLLPEEVNHILRSIGMSLRQNDLEVEVGEVVKIIEGAFAGLEGQVTEVDGEKEKLKVNIDMFGRETSTELDFDQVDKID
Enterococcus faecium	GCF_016406465.1_ASM1640646v1	CroS	lcl|NZ_CP066396.1_prot_WP_002295267.1_2727	MTQDSKRATEKRRRINLTSKEISELLAEGIITIILLLLLNVSILVVISSVINSSPSLTNAIWDSKNIFAERLNTDLFWNGRNFIIPFFFLLDIGVLYWRLIRRYRQMQLRHIISELHYIANGNYDHRIPFELSGDLSRVVTSINGLVDSTVAAIEDERKIEKSKDELITNVSHDIRTPLTSIIGYLGLIEDGQYHSEEDLLKYTHTAYIKAKQMKSLVDDLFEYTKVRQPAVPVNFSAFDMIQLIEQLAADFELEASKKNIQILVQSKVDSLIMDGDTEKLVRVFNNLLTNALKYGKGATKIVIEVERIGSEVVATVKNNGAMIPQQAIDNLFDRFYRVEESRSQATGGTGLGLAIAQSIVALHGGYIYAKSDKQWTSFIMHLPIKKNEKLPIDTQEVI…
Enterococcus faecium	GCF_016406465.1_ASM1640646v1	RpoB	lcl|NZ_CP066396.1_prot_WP_002295964.1_2707	MAGHVVKYGKHRERRSFARISEVLELPNLIEIQTDSYQWFLDEGLREMFEDILPIDDFNGNLSLEFVDYELKEPKYTVAEARAHDANYSAPLHVTLRLTNRETGEIKAQEVFFGDFPLMTEQGTFIINGAERVIVSQLVRSPGVYFHGKVDKNGKEGFGSTVIPNRGAWLEMETDAKDISYVRIDRTRKIPLTVLVRALGFGSDDTIFEIFGDSETLRNTVEKDLHKNASDSRTEEGLKDVYERLRPGEPKTADSSRNLLNARFFDPKRYDLANVGRYKVNKKLDLKTRLLNLTLAETLVDPETGEIIVEKGTVLTHQVMETLAPFIDNGLNSVTYYPSEDGVVTDPMTVQVIKVFSPRDPEREVNVIGNGYPEAAVKTVRPADIIASMSYFLNLMEGI…
Enterococcus faecium	GCF_016406465.1_ASM1640646v1	NusG	lcl|NZ_CP066396.1_prot_WP_002294580.1_2348	MESFEKNWYVLHTYSGYENKVKANIESRAQSMKMADFIFRVVVPEEKETEVKNGKEKEIVHKTFPGYVLVEMIMTDASWYVVRNTPGVTGFVGSHGAGSKPAPLLPEEVNHILRSIGMSLRQNDLEVEVGEVVKIIEGAFAGLEGQVTEVDGEKEKLKVNIDMFGRETSTELDFDQVDKID
Enterococcus faecium	GCF_016406485.1_ASM1640648v1	CroS	lcl|NZ_CP066381.1_prot_WP_002295267.1_2612	MTQDSKRATEKRRRINLTSKEISELLAEGIITIILLLLLNVSILVVISSVINSSPSLTNAIWDSKNIFAERLNTDLFWNGRNFIIPFFFLLDIGVLYWRLIRRYRQMQLRHIISELHYIANGNYDHRIPFELSGDLSRVVTSINGLVDSTVAAIEDERKIEKSKDELITNVSHDIRTPLTSIIGYLGLIEDGQYHSEEDLLKYTHTAYIKAKQMKSLVDDLFEYTKVRQPAVPVNFSAFDMIQLIEQLAADFELEASKKNIQILVQSKVDSLIMDGDTEKLVRVFNNLLTNALKYGKGATKIVIEVERIGSEVVATVKNNGAMIPQQAIDNLFDRFYRVEESRSQATGGTGLGLAIAQSIVALHGGYIYAKSDKQWTSFIMHLPIKKNEKLPIDTQEVI…
Enterococcus faecium	GCF_016406485.1_ASM1640648v1	RpoB	lcl|NZ_CP066381.1_prot_WP_002295964.1_2592	MAGHVVKYGKHRERRSFARISEVLELPNLIEIQTDSYQWFLDEGLREMFEDILPIDDFNGNLSLEFVDYELKEPKYTVAEARAHDANYSAPLHVTLRLTNRETGEIKAQEVFFGDFPLMTEQGTFIINGAERVIVSQLVRSPGVYFHGKVDKNGKEGFGSTVIPNRGAWLEMETDAKDISYVRIDRTRKIPLTVLVRALGFGSDDTIFEIFGDSETLRNTVEKDLHKNASDSRTEEGLKDVYERLRPGEPKTADSSRNLLNARFFDPKRYDLANVGRYKVNKKLDLKTRLLNLTLAETLVDPETGEIIVEKGTVLTHQVMETLAPFIDNGLNSVTYYPSEDGVVTDPMTVQVIKVFSPRDPEREVNVIGNGYPEAAVKTVRPADIIASMSYFLNLMEGI…
Enterococcus faecium	GCF_016406485.1_ASM1640648v1	NusG	lcl|NZ_CP066381.1_prot_WP_002294580.1_2297	MESFEKNWYVLHTYSGYENKVKANIESRAQSMKMADFIFRVVVPEEKETEVKNGKEKEIVHKTFPGYVLVEMIMTDASWYVVRNTPGVTGFVGSHGAGSKPAPLLPEEVNHILRSIGMSLRQNDLEVEVGEVVKIIEGAFAGLEGQVTEVDGEKEKLKVNIDMFGRETSTELDFDQVDKID
Enterococcus faecium	GCF_016406505.1_ASM1640650v1	CroS	lcl|NZ_CP066457.1_prot_WP_002295267.1_2721	MTQDSKRATEKRRRINLTSKEISELLAEGIITIILLLLLNVSILVVISSVINSSPSLTNAIWDSKNIFAERLNTDLFWNGRNFIIPFFFLLDIGVLYWRLIRRYRQMQLRHIISELHYIANGNYDHRIPFELSGDLSRVVTSINGLVDSTVAAIEDERKIEKSKDELITNVSHDIRTPLTSIIGYLGLIEDGQYHSEEDLLKYTHTAYIKAKQMKSLVDDLFEYTKVRQPAVPVNFSAFDMIQLIEQLAADFELEASKKNIQILVQSKVDSLIMDGDTEKLVRVFNNLLTNALKYGKGATKIVIEVERIGSEVVATVKNNGAMIPQQAIDNLFDRFYRVEESRSQATGGTGLGLAIAQSIVALHGGYIYAKSDKQWTSFIMHLPIKKNEKLPIDTQEVI…
Enterococcus faecium	GCF_016406505.1_ASM1640650v1	RpoB	lcl|NZ_CP066457.1_prot_WP_002295964.1_2701	MAGHVVKYGKHRERRSFARISEVLELPNLIEIQTDSYQWFLDEGLREMFEDILPIDDFNGNLSLEFVDYELKEPKYTVAEARAHDANYSAPLHVTLRLTNRETGEIKAQEVFFGDFPLMTEQGTFIINGAERVIVSQLVRSPGVYFHGKVDKNGKEGFGSTVIPNRGAWLEMETDAKDISYVRIDRTRKIPLTVLVRALGFGSDDTIFEIFGDSETLRNTVEKDLHKNASDSRTEEGLKDVYERLRPGEPKTADSSRNLLNARFFDPKRYDLANVGRYKVNKKLDLKTRLLNLTLAETLVDPETGEIIVEKGTVLTHQVMETLAPFIDNGLNSVTYYPSEDGVVTDPMTVQVIKVFSPRDPEREVNVIGNGYPEAAVKTVRPADIIASMSYFLNLMEGI…
Enterococcus faecium	GCF_016406505.1_ASM1640650v1	NusG	lcl|NZ_CP066457.1_prot_WP_002294580.1_2368	MESFEKNWYVLHTYSGYENKVKANIESRAQSMKMADFIFRVVVPEEKETEVKNGKEKEIVHKTFPGYVLVEMIMTDASWYVVRNTPGVTGFVGSHGAGSKPAPLLPEEVNHILRSIGMSLRQNDLEVEVGEVVKIIEGAFAGLEGQVTEVDGEKEKLKVNIDMFGRETSTELDFDQVDKID
Enterococcus faecium	GCF_016406525.1_ASM1640652v1	CroS	lcl|NZ_CP066443.1_prot_WP_002295267.1_2733	MTQDSKRATEKRRRINLTSKEISELLAEGIITIILLLLLNVSILVVISSVINSSPSLTNAIWDSKNIFAERLNTDLFWNGRNFIIPFFFLLDIGVLYWRLIRRYRQMQLRHIISELHYIANGNYDHRIPFELSGDLSRVVTSINGLVDSTVAAIEDERKIEKSKDELITNVSHDIRTPLTSIIGYLGLIEDGQYHSEEDLLKYTHTAYIKAKQMKSLVDDLFEYTKVRQPAVPVNFSAFDMIQLIEQLAADFELEASKKNIQILVQSKVDSLIMDGDTEKLVRVFNNLLTNALKYGKGATKIVIEVERIGSEVVATVKNNGAMIPQQAIDNLFDRFYRVEESRSQATGGTGLGLAIAQSIVALHGGYIYAKSDKQWTSFIMHLPIKKNEKLPIDTQEVI…
Enterococcus faecium	GCF_016406525.1_ASM1640652v1	RpoB	lcl|NZ_CP066443.1_prot_WP_198879734.1_2713	MAGHVVKYGKHRERRSFARISEVLELPNLIEIQTDSYQWFLDEGLREMFEDILPIDDFNGNLSLEFVDYELKEPKYTVAEARAHDANYSAPLHVTLRLTNRETGEIKAQEVFFGDFPLMTEQGTFIINGAERVIVSQLVRSPGVYFHGKVDKNGKEGFGSTVIPNRGAWLEIETDAKDISYVRIDRTRKIPLTVLVRALGFGSDDTIFEIFGDSETLRNTVEKDLHKNASDSRTEEGLKDVYERLRPGEPKTADSSRNLLNARFFDPKRYDLANVGRYKVNKKLDLKTRLLNLTLAETLVDPETGEIIVEKGTVLTHQVMETLAPFIDNGLNSVTYYPSEDGVVTDPMTVQVIKVFSPRDPEREVNVIGNGYPEAAVKTVRPADIIASMSYFLNLMEGI…
Enterococcus faecium	GCF_016406525.1_ASM1640652v1	NusG	lcl|NZ_CP066443.1_prot_WP_002294580.1_2357	MESFEKNWYVLHTYSGYENKVKANIESRAQSMKMADFIFRVVVPEEKETEVKNGKEKEIVHKTFPGYVLVEMIMTDASWYVVRNTPGVTGFVGSHGAGSKPAPLLPEEVNHILRSIGMSLRQNDLEVEVGEVVKIIEGAFAGLEGQVTEVDGEKEKLKVNIDMFGRETSTELDFDQVDKID
Enterococcus faecium	GCF_016406545.1_ASM1640654v1	CroS	lcl|NZ_CP066409.1_prot_WP_002295267.1_2725	MTQDSKRATEKRRRINLTSKEISELLAEGIITIILLLLLNVSILVVISSVINSSPSLTNAIWDSKNIFAERLNTDLFWNGRNFIIPFFFLLDIGVLYWRLIRRYRQMQLRHIISELHYIANGNYDHRIPFELSGDLSRVVTSINGLVDSTVAAIEDERKIEKSKDELITNVSHDIRTPLTSIIGYLGLIEDGQYHSEEDLLKYTHTAYIKAKQMKSLVDDLFEYTKVRQPAVPVNFSAFDMIQLIEQLAADFELEASKKNIQILVQSKVDSLIMDGDTEKLVRVFNNLLTNALKYGKGATKIVIEVERIGSEVVATVKNNGAMIPQQAIDNLFDRFYRVEESRSQATGGTGLGLAIAQSIVALHGGYIYAKSDKQWTSFIMHLPIKKNEKLPIDTQEVI…
Enterococcus faecium	GCF_016406545.1_ASM1640654v1	RpoB	lcl|NZ_CP066409.1_prot_WP_002295964.1_2705	MAGHVVKYGKHRERRSFARISEVLELPNLIEIQTDSYQWFLDEGLREMFEDILPIDDFNGNLSLEFVDYELKEPKYTVAEARAHDANYSAPLHVTLRLTNRETGEIKAQEVFFGDFPLMTEQGTFIINGAERVIVSQLVRSPGVYFHGKVDKNGKEGFGSTVIPNRGAWLEMETDAKDISYVRIDRTRKIPLTVLVRALGFGSDDTIFEIFGDSETLRNTVEKDLHKNASDSRTEEGLKDVYERLRPGEPKTADSSRNLLNARFFDPKRYDLANVGRYKVNKKLDLKTRLLNLTLAETLVDPETGEIIVEKGTVLTHQVMETLAPFIDNGLNSVTYYPSEDGVVTDPMTVQVIKVFSPRDPEREVNVIGNGYPEAAVKTVRPADIIASMSYFLNLMEGI…
Enterococcus faecium	GCF_016406545.1_ASM1640654v1	NusG	lcl|NZ_CP066409.1_prot_WP_002294580.1_2345	MESFEKNWYVLHTYSGYENKVKANIESRAQSMKMADFIFRVVVPEEKETEVKNGKEKEIVHKTFPGYVLVEMIMTDASWYVVRNTPGVTGFVGSHGAGSKPAPLLPEEVNHILRSIGMSLRQNDLEVEVGEVVKIIEGAFAGLEGQVTEVDGEKEKLKVNIDMFGRETSTELDFDQVDKID
Enterococcus faecium	GCF_016406565.1_ASM1640656v1	CroS	lcl|NZ_CP066427.1_prot_WP_002295267.1_2702	MTQDSKRATEKRRRINLTSKEISELLAEGIITIILLLLLNVSILVVISSVINSSPSLTNAIWDSKNIFAERLNTDLFWNGRNFIIPFFFLLDIGVLYWRLIRRYRQMQLRHIISELHYIANGNYDHRIPFELSGDLSRVVTSINGLVDSTVAAIEDERKIEKSKDELITNVSHDIRTPLTSIIGYLGLIEDGQYHSEEDLLKYTHTAYIKAKQMKSLVDDLFEYTKVRQPAVPVNFSAFDMIQLIEQLAADFELEASKKNIQILVQSKVDSLIMDGDTEKLVRVFNNLLTNALKYGKGATKIVIEVERIGSEVVATVKNNGAMIPQQAIDNLFDRFYRVEESRSQATGGTGLGLAIAQSIVALHGGYIYAKSDKQWTSFIMHLPIKKNEKLPIDTQEVI…
Enterococcus faecium	GCF_016406565.1_ASM1640656v1	RpoB	lcl|NZ_CP066427.1_prot_WP_002295964.1_2682	MAGHVVKYGKHRERRSFARISEVLELPNLIEIQTDSYQWFLDEGLREMFEDILPIDDFNGNLSLEFVDYELKEPKYTVAEARAHDANYSAPLHVTLRLTNRETGEIKAQEVFFGDFPLMTEQGTFIINGAERVIVSQLVRSPGVYFHGKVDKNGKEGFGSTVIPNRGAWLEMETDAKDISYVRIDRTRKIPLTVLVRALGFGSDDTIFEIFGDSETLRNTVEKDLHKNASDSRTEEGLKDVYERLRPGEPKTADSSRNLLNARFFDPKRYDLANVGRYKVNKKLDLKTRLLNLTLAETLVDPETGEIIVEKGTVLTHQVMETLAPFIDNGLNSVTYYPSEDGVVTDPMTVQVIKVFSPRDPEREVNVIGNGYPEAAVKTVRPADIIASMSYFLNLMEGI…
Enterococcus faecium	GCF_016406565.1_ASM1640656v1	NusG	lcl|NZ_CP066427.1_prot_WP_002294580.1_2324	MESFEKNWYVLHTYSGYENKVKANIESRAQSMKMADFIFRVVVPEEKETEVKNGKEKEIVHKTFPGYVLVEMIMTDASWYVVRNTPGVTGFVGSHGAGSKPAPLLPEEVNHILRSIGMSLRQNDLEVEVGEVVKIIEGAFAGLEGQVTEVDGEKEKLKVNIDMFGRETSTELDFDQVDKID
Enterococcus faecium	GCF_016406585.1_ASM1640658v1	CroS	lcl|NZ_CP066480.1_prot_WP_002295267.1_2690	MTQDSKRATEKRRRINLTSKEISELLAEGIITIILLLLLNVSILVVISSVINSSPSLTNAIWDSKNIFAERLNTDLFWNGRNFIIPFFFLLDIGVLYWRLIRRYRQMQLRHIISELHYIANGNYDHRIPFELSGDLSRVVTSINGLVDSTVAAIEDERKIEKSKDELITNVSHDIRTPLTSIIGYLGLIEDGQYHSEEDLLKYTHTAYIKAKQMKSLVDDLFEYTKVRQPAVPVNFSAFDMIQLIEQLAADFELEASKKNIQILVQSKVDSLIMDGDTEKLVRVFNNLLTNALKYGKGATKIVIEVERIGSEVVATVKNNGAMIPQQAIDNLFDRFYRVEESRSQATGGTGLGLAIAQSIVALHGGYIYAKSDKQWTSFIMHLPIKKNEKLPIDTQEVI…
Enterococcus faecium	GCF_016406585.1_ASM1640658v1	RpoB	lcl|NZ_CP066480.1_prot_WP_002295964.1_2670	MAGHVVKYGKHRERRSFARISEVLELPNLIEIQTDSYQWFLDEGLREMFEDILPIDDFNGNLSLEFVDYELKEPKYTVAEARAHDANYSAPLHVTLRLTNRETGEIKAQEVFFGDFPLMTEQGTFIINGAERVIVSQLVRSPGVYFHGKVDKNGKEGFGSTVIPNRGAWLEMETDAKDISYVRIDRTRKIPLTVLVRALGFGSDDTIFEIFGDSETLRNTVEKDLHKNASDSRTEEGLKDVYERLRPGEPKTADSSRNLLNARFFDPKRYDLANVGRYKVNKKLDLKTRLLNLTLAETLVDPETGEIIVEKGTVLTHQVMETLAPFIDNGLNSVTYYPSEDGVVTDPMTVQVIKVFSPRDPEREVNVIGNGYPEAAVKTVRPADIIASMSYFLNLMEGI…
Enterococcus faecium	GCF_016406585.1_ASM1640658v1	NusG	lcl|NZ_CP066480.1_prot_WP_002294580.1_2313	MESFEKNWYVLHTYSGYENKVKANIESRAQSMKMADFIFRVVVPEEKETEVKNGKEKEIVHKTFPGYVLVEMIMTDASWYVVRNTPGVTGFVGSHGAGSKPAPLLPEEVNHILRSIGMSLRQNDLEVEVGEVVKIIEGAFAGLEGQVTEVDGEKEKLKVNIDMFGRETSTELDFDQVDKID
Enterococcus faecium	GCF_016406605.1_ASM1640660v1	CroS	lcl|NZ_CP066473.1_prot_WP_002295267.1_2655	MTQDSKRATEKRRRINLTSKEISELLAEGIITIILLLLLNVSILVVISSVINSSPSLTNAIWDSKNIFAERLNTDLFWNGRNFIIPFFFLLDIGVLYWRLIRRYRQMQLRHIISELHYIANGNYDHRIPFELSGDLSRVVTSINGLVDSTVAAIEDERKIEKSKDELITNVSHDIRTPLTSIIGYLGLIEDGQYHSEEDLLKYTHTAYIKAKQMKSLVDDLFEYTKVRQPAVPVNFSAFDMIQLIEQLAADFELEASKKNIQILVQSKVDSLIMDGDTEKLVRVFNNLLTNALKYGKGATKIVIEVERIGSEVVATVKNNGAMIPQQAIDNLFDRFYRVEESRSQATGGTGLGLAIAQSIVALHGGYIYAKSDKQWTSFIMHLPIKKNEKLPIDTQEVI…
Enterococcus faecium	GCF_016406605.1_ASM1640660v1	RpoB	lcl|NZ_CP066473.1_prot_WP_002295964.1_2635	MAGHVVKYGKHRERRSFARISEVLELPNLIEIQTDSYQWFLDEGLREMFEDILPIDDFNGNLSLEFVDYELKEPKYTVAEARAHDANYSAPLHVTLRLTNRETGEIKAQEVFFGDFPLMTEQGTFIINGAERVIVSQLVRSPGVYFHGKVDKNGKEGFGSTVIPNRGAWLEMETDAKDISYVRIDRTRKIPLTVLVRALGFGSDDTIFEIFGDSETLRNTVEKDLHKNASDSRTEEGLKDVYERLRPGEPKTADSSRNLLNARFFDPKRYDLANVGRYKVNKKLDLKTRLLNLTLAETLVDPETGEIIVEKGTVLTHQVMETLAPFIDNGLNSVTYYPSEDGVVTDPMTVQVIKVFSPRDPEREVNVIGNGYPEAAVKTVRPADIIASMSYFLNLMEGI…
Enterococcus faecium	GCF_016406605.1_ASM1640660v1	NusG	lcl|NZ_CP066473.1_prot_WP_002294580.1_316	MESFEKNWYVLHTYSGYENKVKANIESRAQSMKMADFIFRVVVPEEKETEVKNGKEKEIVHKTFPGYVLVEMIMTDASWYVVRNTPGVTGFVGSHGAGSKPAPLLPEEVNHILRSIGMSLRQNDLEVEVGEVVKIIEGAFAGLEGQVTEVDGEKEKLKVNIDMFGRETSTELDFDQVDKID
Enterococcus faecium	GCF_016415025.1_ASM1641502v1	CroS	lcl|NZ_CP066568.1_prot_WP_002295267.1_2743	MTQDSKRATEKRRRINLTSKEISELLAEGIITIILLLLLNVSILVVISSVINSSPSLTNAIWDSKNIFAERLNTDLFWNGRNFIIPFFFLLDIGVLYWRLIRRYRQMQLRHIISELHYIANGNYDHRIPFELSGDLSRVVTSINGLVDSTVAAIEDERKIEKSKDELITNVSHDIRTPLTSIIGYLGLIEDGQYHSEEDLLKYTHTAYIKAKQMKSLVDDLFEYTKVRQPAVPVNFSAFDMIQLIEQLAADFELEASKKNIQILVQSKVDSLIMDGDTEKLVRVFNNLLTNALKYGKGATKIVIEVERIGSEVVATVKNNGAMIPQQAIDNLFDRFYRVEESRSQATGGTGLGLAIAQSIVALHGGYIYAKSDKQWTSFIMHLPIKKNEKLPIDTQEVI…
Enterococcus faecium	GCF_016415025.1_ASM1641502v1	RpoB	lcl|NZ_CP066568.1_prot_WP_002295964.1_2723	MAGHVVKYGKHRERRSFARISEVLELPNLIEIQTDSYQWFLDEGLREMFEDILPIDDFNGNLSLEFVDYELKEPKYTVAEARAHDANYSAPLHVTLRLTNRETGEIKAQEVFFGDFPLMTEQGTFIINGAERVIVSQLVRSPGVYFHGKVDKNGKEGFGSTVIPNRGAWLEMETDAKDISYVRIDRTRKIPLTVLVRALGFGSDDTIFEIFGDSETLRNTVEKDLHKNASDSRTEEGLKDVYERLRPGEPKTADSSRNLLNARFFDPKRYDLANVGRYKVNKKLDLKTRLLNLTLAETLVDPETGEIIVEKGTVLTHQVMETLAPFIDNGLNSVTYYPSEDGVVTDPMTVQVIKVFSPRDPEREVNVIGNGYPEAAVKTVRPADIIASMSYFLNLMEGI…
Enterococcus faecium	GCF_016415025.1_ASM1641502v1	NusG	lcl|NZ_CP066568.1_prot_WP_002294580.1_2365	MESFEKNWYVLHTYSGYENKVKANIESRAQSMKMADFIFRVVVPEEKETEVKNGKEKEIVHKTFPGYVLVEMIMTDASWYVVRNTPGVTGFVGSHGAGSKPAPLLPEEVNHILRSIGMSLRQNDLEVEVGEVVKIIEGAFAGLEGQVTEVDGEKEKLKVNIDMFGRETSTELDFDQVDKID
Enterococcus faecium	GCF_016415105.1_ASM1641510v1	CroS	lcl|NZ_CP066583.1_prot_WP_002295267.1_2698	MTQDSKRATEKRRRINLTSKEISELLAEGIITIILLLLLNVSILVVISSVINSSPSLTNAIWDSKNIFAERLNTDLFWNGRNFIIPFFFLLDIGVLYWRLIRRYRQMQLRHIISELHYIANGNYDHRIPFELSGDLSRVVTSINGLVDSTVAAIEDERKIEKSKDELITNVSHDIRTPLTSIIGYLGLIEDGQYHSEEDLLKYTHTAYIKAKQMKSLVDDLFEYTKVRQPAVPVNFSAFDMIQLIEQLAADFELEASKKNIQILVQSKVDSLIMDGDTEKLVRVFNNLLTNALKYGKGATKIVIEVERIGSEVVATVKNNGAMIPQQAIDNLFDRFYRVEESRSQATGGTGLGLAIAQSIVALHGGYIYAKSDKQWTSFIMHLPIKKNEKLPIDTQEVI…
Enterococcus faecium	GCF_016415105.1_ASM1641510v1	RpoB	lcl|NZ_CP066583.1_prot_WP_002295964.1_2678	MAGHVVKYGKHRERRSFARISEVLELPNLIEIQTDSYQWFLDEGLREMFEDILPIDDFNGNLSLEFVDYELKEPKYTVAEARAHDANYSAPLHVTLRLTNRETGEIKAQEVFFGDFPLMTEQGTFIINGAERVIVSQLVRSPGVYFHGKVDKNGKEGFGSTVIPNRGAWLEMETDAKDISYVRIDRTRKIPLTVLVRALGFGSDDTIFEIFGDSETLRNTVEKDLHKNASDSRTEEGLKDVYERLRPGEPKTADSSRNLLNARFFDPKRYDLANVGRYKVNKKLDLKTRLLNLTLAETLVDPETGEIIVEKGTVLTHQVMETLAPFIDNGLNSVTYYPSEDGVVTDPMTVQVIKVFSPRDPEREVNVIGNGYPEAAVKTVRPADIIASMSYFLNLMEGI…
Enterococcus faecium	GCF_016415105.1_ASM1641510v1	NusG	lcl|NZ_CP066583.1_prot_WP_002294580.1_2319	MESFEKNWYVLHTYSGYENKVKANIESRAQSMKMADFIFRVVVPEEKETEVKNGKEKEIVHKTFPGYVLVEMIMTDASWYVVRNTPGVTGFVGSHGAGSKPAPLLPEEVNHILRSIGMSLRQNDLEVEVGEVVKIIEGAFAGLEGQVTEVDGEKEKLKVNIDMFGRETSTELDFDQVDKID
Enterococcus faecium	GCF_016415285.1_ASM1641528v1	CroS	lcl|NZ_CP066576.1_prot_WP_002295267.1_2816	MTQDSKRATEKRRRINLTSKEISELLAEGIITIILLLLLNVSILVVISSVINSSPSLTNAIWDSKNIFAERLNTDLFWNGRNFIIPFFFLLDIGVLYWRLIRRYRQMQLRHIISELHYIANGNYDHRIPFELSGDLSRVVTSINGLVDSTVAAIEDERKIEKSKDELITNVSHDIRTPLTSIIGYLGLIEDGQYHSEEDLLKYTHTAYIKAKQMKSLVDDLFEYTKVRQPAVPVNFSAFDMIQLIEQLAADFELEASKKNIQILVQSKVDSLIMDGDTEKLVRVFNNLLTNALKYGKGATKIVIEVERIGSEVVATVKNNGAMIPQQAIDNLFDRFYRVEESRSQATGGTGLGLAIAQSIVALHGGYIYAKSDKQWTSFIMHLPIKKNEKLPIDTQEVI…
Enterococcus faecium	GCF_016415285.1_ASM1641528v1	RpoB	lcl|NZ_CP066576.1_prot_WP_002340554.1_2796	MAGHVVKYGKHRERRSFARISEVLELPNLIEIQTDSYQWFLDEGLREMFEDILPIDDFNGNLSLEFVDYELKEPKYTVAEARAHDANYSAPLHVTLRLTNRETGEIKAQEVFFGDFPLMTEQGTFIINGAERVIVSQLVRSPGVYFHGKVDKNGKEGFGSTVIPNRGAWLEMETDAKDISYVRIDRTRKIPLTVLVRALGFGSDDTIFEIFGDSETLRNTVEKDLHKNASDSRTEEGLKDVYERLRPGEPKTADSSRNLLNARFFDPKRYDLANVGRYKVNKKLDLKTRLLNLTLAETLVDPETGEIIVEKGTVLTHQVMETLAPFIDNGLNSVTYYPSEDGVVTDPMTVQVIKVFSPRDPEREVNVIGNGYPEAAVKTVRPADIIASMSYFLNLMEGI…
Enterococcus faecium	GCF_016415285.1_ASM1641528v1	NusG	lcl|NZ_CP066576.1_prot_WP_002294580.1_2434	MESFEKNWYVLHTYSGYENKVKANIESRAQSMKMADFIFRVVVPEEKETEVKNGKEKEIVHKTFPGYVLVEMIMTDASWYVVRNTPGVTGFVGSHGAGSKPAPLLPEEVNHILRSIGMSLRQNDLEVEVGEVVKIIEGAFAGLEGQVTEVDGEKEKLKVNIDMFGRETSTELDFDQVDKID
Enterococcus faecium	GCF_016415325.1_ASM1641532v1	CroS	lcl|NZ_CP066591.1_prot_WP_002295267.1_2686	MTQDSKRATEKRRRINLTSKEISELLAEGIITIILLLLLNVSILVVISSVINSSPSLTNAIWDSKNIFAERLNTDLFWNGRNFIIPFFFLLDIGVLYWRLIRRYRQMQLRHIISELHYIANGNYDHRIPFELSGDLSRVVTSINGLVDSTVAAIEDERKIEKSKDELITNVSHDIRTPLTSIIGYLGLIEDGQYHSEEDLLKYTHTAYIKAKQMKSLVDDLFEYTKVRQPAVPVNFSAFDMIQLIEQLAADFELEASKKNIQILVQSKVDSLIMDGDTEKLVRVFNNLLTNALKYGKGATKIVIEVERIGSEVVATVKNNGAMIPQQAIDNLFDRFYRVEESRSQATGGTGLGLAIAQSIVALHGGYIYAKSDKQWTSFIMHLPIKKNEKLPIDTQEVI…
Enterococcus faecium	GCF_016415325.1_ASM1641532v1	RpoB	lcl|NZ_CP066591.1_prot_WP_002295964.1_2666	MAGHVVKYGKHRERRSFARISEVLELPNLIEIQTDSYQWFLDEGLREMFEDILPIDDFNGNLSLEFVDYELKEPKYTVAEARAHDANYSAPLHVTLRLTNRETGEIKAQEVFFGDFPLMTEQGTFIINGAERVIVSQLVRSPGVYFHGKVDKNGKEGFGSTVIPNRGAWLEMETDAKDISYVRIDRTRKIPLTVLVRALGFGSDDTIFEIFGDSETLRNTVEKDLHKNASDSRTEEGLKDVYERLRPGEPKTADSSRNLLNARFFDPKRYDLANVGRYKVNKKLDLKTRLLNLTLAETLVDPETGEIIVEKGTVLTHQVMETLAPFIDNGLNSVTYYPSEDGVVTDPMTVQVIKVFSPRDPEREVNVIGNGYPEAAVKTVRPADIIASMSYFLNLMEGI…
Enterococcus faecium	GCF_016415325.1_ASM1641532v1	NusG	lcl|NZ_CP066591.1_prot_WP_002294580.1_2309	MESFEKNWYVLHTYSGYENKVKANIESRAQSMKMADFIFRVVVPEEKETEVKNGKEKEIVHKTFPGYVLVEMIMTDASWYVVRNTPGVTGFVGSHGAGSKPAPLLPEEVNHILRSIGMSLRQNDLEVEVGEVVKIIEGAFAGLEGQVTEVDGEKEKLKVNIDMFGRETSTELDFDQVDKID
Enterococcus faecium	GCF_016415345.1_ASM1641534v1	CroS	lcl|NZ_CP066598.1_prot_WP_002295267.1_2650	MTQDSKRATEKRRRINLTSKEISELLAEGIITIILLLLLNVSILVVISSVINSSPSLTNAIWDSKNIFAERLNTDLFWNGRNFIIPFFFLLDIGVLYWRLIRRYRQMQLRHIISELHYIANGNYDHRIPFELSGDLSRVVTSINGLVDSTVAAIEDERKIEKSKDELITNVSHDIRTPLTSIIGYLGLIEDGQYHSEEDLLKYTHTAYIKAKQMKSLVDDLFEYTKVRQPAVPVNFSAFDMIQLIEQLAADFELEASKKNIQILVQSKVDSLIMDGDTEKLVRVFNNLLTNALKYGKGATKIVIEVERIGSEVVATVKNNGAMIPQQAIDNLFDRFYRVEESRSQATGGTGLGLAIAQSIVALHGGYIYAKSDKQWTSFIMHLPIKKNEKLPIDTQEVI…
Enterococcus faecium	GCF_016415345.1_ASM1641534v1	RpoB	lcl|NZ_CP066598.1_prot_WP_002318031.1_2630	MAGHVVKYGKHRERRSFARISEVLELPNLIEIQTDSYQWFLDEGLREMFEDILPIDDFNGNLSLEFVDYELKEPKYTVAEARAHDANYSAPLHVTLRLTNRETGEIKAQEVFFGDFPLMTEQGTFIINGAERVIVSQLVRSPGVYFHGKVDKNGKEGFGSTVIPNRGAWLEMETDAKDISYVRIDRTRKIPLTVLVRALGFGSDDTIFEIFGDSETLRNTVEKDLHKNASDSRTEEGLKDVYERLRPGEPKTADSSRNLLNARFFDPKRYDLANVGRYKVNKKLDLKTRLLNLTLAETLVDPETGEIIVEKGTVLTHQVMETLAPFIDNGLNSVTYYPSEDGVVTDPMTVQVIKVFSPRDPEREVNVIGNGYPEAAVKTVRPADIIASMSYFLNLMEGI…
Enterococcus faecium	GCF_016415345.1_ASM1641534v1	NusG	lcl|NZ_CP066598.1_prot_WP_002294580.1_2316	MESFEKNWYVLHTYSGYENKVKANIESRAQSMKMADFIFRVVVPEEKETEVKNGKEKEIVHKTFPGYVLVEMIMTDASWYVVRNTPGVTGFVGSHGAGSKPAPLLPEEVNHILRSIGMSLRQNDLEVEVGEVVKIIEGAFAGLEGQVTEVDGEKEKLKVNIDMFGRETSTELDFDQVDKID
Enterococcus faecium	GCF_016415365.1_ASM1641536v1	CroS	lcl|NZ_CP066614.1_prot_WP_002295267.1_2657	MTQDSKRATEKRRRINLTSKEISELLAEGIITIILLLLLNVSILVVISSVINSSPSLTNAIWDSKNIFAERLNTDLFWNGRNFIIPFFFLLDIGVLYWRLIRRYRQMQLRHIISELHYIANGNYDHRIPFELSGDLSRVVTSINGLVDSTVAAIEDERKIEKSKDELITNVSHDIRTPLTSIIGYLGLIEDGQYHSEEDLLKYTHTAYIKAKQMKSLVDDLFEYTKVRQPAVPVNFSAFDMIQLIEQLAADFELEASKKNIQILVQSKVDSLIMDGDTEKLVRVFNNLLTNALKYGKGATKIVIEVERIGSEVVATVKNNGAMIPQQAIDNLFDRFYRVEESRSQATGGTGLGLAIAQSIVALHGGYIYAKSDKQWTSFIMHLPIKKNEKLPIDTQEVI…
Enterococcus faecium	GCF_016415365.1_ASM1641536v1	RpoB	lcl|NZ_CP066614.1_prot_WP_002295964.1_2636	MAGHVVKYGKHRERRSFARISEVLELPNLIEIQTDSYQWFLDEGLREMFEDILPIDDFNGNLSLEFVDYELKEPKYTVAEARAHDANYSAPLHVTLRLTNRETGEIKAQEVFFGDFPLMTEQGTFIINGAERVIVSQLVRSPGVYFHGKVDKNGKEGFGSTVIPNRGAWLEMETDAKDISYVRIDRTRKIPLTVLVRALGFGSDDTIFEIFGDSETLRNTVEKDLHKNASDSRTEEGLKDVYERLRPGEPKTADSSRNLLNARFFDPKRYDLANVGRYKVNKKLDLKTRLLNLTLAETLVDPETGEIIVEKGTVLTHQVMETLAPFIDNGLNSVTYYPSEDGVVTDPMTVQVIKVFSPRDPEREVNVIGNGYPEAAVKTVRPADIIASMSYFLNLMEGI…
Enterococcus faecium	GCF_016415365.1_ASM1641536v1	NusG	lcl|NZ_CP066614.1_prot_WP_002294580.1_292	MESFEKNWYVLHTYSGYENKVKANIESRAQSMKMADFIFRVVVPEEKETEVKNGKEKEIVHKTFPGYVLVEMIMTDASWYVVRNTPGVTGFVGSHGAGSKPAPLLPEEVNHILRSIGMSLRQNDLEVEVGEVVKIIEGAFAGLEGQVTEVDGEKEKLKVNIDMFGRETSTELDFDQVDKID
Enterococcus faecium	GCF_016415385.1_ASM1641538v1	CroS	lcl|NZ_CP066606.1_prot_WP_002295267.1_2656	MTQDSKRATEKRRRINLTSKEISELLAEGIITIILLLLLNVSILVVISSVINSSPSLTNAIWDSKNIFAERLNTDLFWNGRNFIIPFFFLLDIGVLYWRLIRRYRQMQLRHIISELHYIANGNYDHRIPFELSGDLSRVVTSINGLVDSTVAAIEDERKIEKSKDELITNVSHDIRTPLTSIIGYLGLIEDGQYHSEEDLLKYTHTAYIKAKQMKSLVDDLFEYTKVRQPAVPVNFSAFDMIQLIEQLAADFELEASKKNIQILVQSKVDSLIMDGDTEKLVRVFNNLLTNALKYGKGATKIVIEVERIGSEVVATVKNNGAMIPQQAIDNLFDRFYRVEESRSQATGGTGLGLAIAQSIVALHGGYIYAKSDKQWTSFIMHLPIKKNEKLPIDTQEVI…
Enterococcus faecium	GCF_016415385.1_ASM1641538v1	RpoB	lcl|NZ_CP066606.1_prot_WP_002295964.1_2635	MAGHVVKYGKHRERRSFARISEVLELPNLIEIQTDSYQWFLDEGLREMFEDILPIDDFNGNLSLEFVDYELKEPKYTVAEARAHDANYSAPLHVTLRLTNRETGEIKAQEVFFGDFPLMTEQGTFIINGAERVIVSQLVRSPGVYFHGKVDKNGKEGFGSTVIPNRGAWLEMETDAKDISYVRIDRTRKIPLTVLVRALGFGSDDTIFEIFGDSETLRNTVEKDLHKNASDSRTEEGLKDVYERLRPGEPKTADSSRNLLNARFFDPKRYDLANVGRYKVNKKLDLKTRLLNLTLAETLVDPETGEIIVEKGTVLTHQVMETLAPFIDNGLNSVTYYPSEDGVVTDPMTVQVIKVFSPRDPEREVNVIGNGYPEAAVKTVRPADIIASMSYFLNLMEGI…
Enterococcus faecium	GCF_016415385.1_ASM1641538v1	NusG	lcl|NZ_CP066606.1_prot_WP_002294580.1_292	MESFEKNWYVLHTYSGYENKVKANIESRAQSMKMADFIFRVVVPEEKETEVKNGKEKEIVHKTFPGYVLVEMIMTDASWYVVRNTPGVTGFVGSHGAGSKPAPLLPEEVNHILRSIGMSLRQNDLEVEVGEVVKIIEGAFAGLEGQVTEVDGEKEKLKVNIDMFGRETSTELDFDQVDKID
Enterococcus faecium	GCF_016415405.1_ASM1641540v1	CroS	lcl|NZ_CP066637.1_prot_WP_002295267.1_2796	MTQDSKRATEKRRRINLTSKEISELLAEGIITIILLLLLNVSILVVISSVINSSPSLTNAIWDSKNIFAERLNTDLFWNGRNFIIPFFFLLDIGVLYWRLIRRYRQMQLRHIISELHYIANGNYDHRIPFELSGDLSRVVTSINGLVDSTVAAIEDERKIEKSKDELITNVSHDIRTPLTSIIGYLGLIEDGQYHSEEDLLKYTHTAYIKAKQMKSLVDDLFEYTKVRQPAVPVNFSAFDMIQLIEQLAADFELEASKKNIQILVQSKVDSLIMDGDTEKLVRVFNNLLTNALKYGKGATKIVIEVERIGSEVVATVKNNGAMIPQQAIDNLFDRFYRVEESRSQATGGTGLGLAIAQSIVALHGGYIYAKSDKQWTSFIMHLPIKKNEKLPIDTQEVI…
Enterococcus faecium	GCF_016415405.1_ASM1641540v1	RpoB	lcl|NZ_CP066637.1_prot_WP_199017964.1_2776	MAGHVVKYGKHRERRSFARISEVLELPNLIEIQTDSYQWFLDEGLREMFEDILPIDDFNGNLSLEFVDYELKEPKYTVAEARAHDANYSAPLHVTLRLTNRETGEIKAQEVFFGDFPLMTEQGTFIINGAERVIVSQLVRSPGVYFHGKVDKNGKEGFGSTVIPNRGAWLEMETDAKDISYVRIDRTRKIPLTVLVRALGFGSDDTIFEIFGDSETLRNTVEKDLHKNASDSRTEEGLKDVYERLRPGEPKTADSSRNLLNARFFDPKRYDLANVGRYKVNKKLDLKTRLLNLTLAETLVDPETGEIIVEKGTVLTHQVMETLAPFIDNGLNSVTYYPSEDGVVTDPMTVQVIKVFSPRDPEREVNVIGNGYPEAAVKTVRPADIIASMSYFLNLMEGI…
Enterococcus faecium	GCF_016415405.1_ASM1641540v1	NusG	lcl|NZ_CP066637.1_prot_WP_002294580.1_2418	MESFEKNWYVLHTYSGYENKVKANIESRAQSMKMADFIFRVVVPEEKETEVKNGKEKEIVHKTFPGYVLVEMIMTDASWYVVRNTPGVTGFVGSHGAGSKPAPLLPEEVNHILRSIGMSLRQNDLEVEVGEVVKIIEGAFAGLEGQVTEVDGEKEKLKVNIDMFGRETSTELDFDQVDKID
Enterococcus faecium	GCF_016415425.1_ASM1641542v1	CroS	lcl|NZ_CP066645.1_prot_WP_002295267.1_2685	MTQDSKRATEKRRRINLTSKEISELLAEGIITIILLLLLNVSILVVISSVINSSPSLTNAIWDSKNIFAERLNTDLFWNGRNFIIPFFFLLDIGVLYWRLIRRYRQMQLRHIISELHYIANGNYDHRIPFELSGDLSRVVTSINGLVDSTVAAIEDERKIEKSKDELITNVSHDIRTPLTSIIGYLGLIEDGQYHSEEDLLKYTHTAYIKAKQMKSLVDDLFEYTKVRQPAVPVNFSAFDMIQLIEQLAADFELEASKKNIQILVQSKVDSLIMDGDTEKLVRVFNNLLTNALKYGKGATKIVIEVERIGSEVVATVKNNGAMIPQQAIDNLFDRFYRVEESRSQATGGTGLGLAIAQSIVALHGGYIYAKSDKQWTSFIMHLPIKKNEKLPIDTQEVI…
Enterococcus faecium	GCF_016415425.1_ASM1641542v1	RpoB	lcl|NZ_CP066645.1_prot_WP_002295964.1_2665	MAGHVVKYGKHRERRSFARISEVLELPNLIEIQTDSYQWFLDEGLREMFEDILPIDDFNGNLSLEFVDYELKEPKYTVAEARAHDANYSAPLHVTLRLTNRETGEIKAQEVFFGDFPLMTEQGTFIINGAERVIVSQLVRSPGVYFHGKVDKNGKEGFGSTVIPNRGAWLEMETDAKDISYVRIDRTRKIPLTVLVRALGFGSDDTIFEIFGDSETLRNTVEKDLHKNASDSRTEEGLKDVYERLRPGEPKTADSSRNLLNARFFDPKRYDLANVGRYKVNKKLDLKTRLLNLTLAETLVDPETGEIIVEKGTVLTHQVMETLAPFIDNGLNSVTYYPSEDGVVTDPMTVQVIKVFSPRDPEREVNVIGNGYPEAAVKTVRPADIIASMSYFLNLMEGI…
Enterococcus faecium	GCF_016415425.1_ASM1641542v1	NusG	lcl|NZ_CP066645.1_prot_WP_002294580.1_2306	MESFEKNWYVLHTYSGYENKVKANIESRAQSMKMADFIFRVVVPEEKETEVKNGKEKEIVHKTFPGYVLVEMIMTDASWYVVRNTPGVTGFVGSHGAGSKPAPLLPEEVNHILRSIGMSLRQNDLEVEVGEVVKIIEGAFAGLEGQVTEVDGEKEKLKVNIDMFGRETSTELDFDQVDKID
Enterococcus faecium	GCF_016415445.1_ASM1641544v1	CroS	lcl|NZ_CP066629.1_prot_WP_002295267.1_2666	MTQDSKRATEKRRRINLTSKEISELLAEGIITIILLLLLNVSILVVISSVINSSPSLTNAIWDSKNIFAERLNTDLFWNGRNFIIPFFFLLDIGVLYWRLIRRYRQMQLRHIISELHYIANGNYDHRIPFELSGDLSRVVTSINGLVDSTVAAIEDERKIEKSKDELITNVSHDIRTPLTSIIGYLGLIEDGQYHSEEDLLKYTHTAYIKAKQMKSLVDDLFEYTKVRQPAVPVNFSAFDMIQLIEQLAADFELEASKKNIQILVQSKVDSLIMDGDTEKLVRVFNNLLTNALKYGKGATKIVIEVERIGSEVVATVKNNGAMIPQQAIDNLFDRFYRVEESRSQATGGTGLGLAIAQSIVALHGGYIYAKSDKQWTSFIMHLPIKKNEKLPIDTQEVI…
Enterococcus faecium	GCF_016415445.1_ASM1641544v1	RpoB	lcl|NZ_CP066629.1_prot_WP_002295964.1_2646	MAGHVVKYGKHRERRSFARISEVLELPNLIEIQTDSYQWFLDEGLREMFEDILPIDDFNGNLSLEFVDYELKEPKYTVAEARAHDANYSAPLHVTLRLTNRETGEIKAQEVFFGDFPLMTEQGTFIINGAERVIVSQLVRSPGVYFHGKVDKNGKEGFGSTVIPNRGAWLEMETDAKDISYVRIDRTRKIPLTVLVRALGFGSDDTIFEIFGDSETLRNTVEKDLHKNASDSRTEEGLKDVYERLRPGEPKTADSSRNLLNARFFDPKRYDLANVGRYKVNKKLDLKTRLLNLTLAETLVDPETGEIIVEKGTVLTHQVMETLAPFIDNGLNSVTYYPSEDGVVTDPMTVQVIKVFSPRDPEREVNVIGNGYPEAAVKTVRPADIIASMSYFLNLMEGI…
Enterococcus faecium	GCF_016415445.1_ASM1641544v1	NusG	lcl|NZ_CP066629.1_prot_WP_002294580.1_2331	MESFEKNWYVLHTYSGYENKVKANIESRAQSMKMADFIFRVVVPEEKETEVKNGKEKEIVHKTFPGYVLVEMIMTDASWYVVRNTPGVTGFVGSHGAGSKPAPLLPEEVNHILRSIGMSLRQNDLEVEVGEVVKIIEGAFAGLEGQVTEVDGEKEKLKVNIDMFGRETSTELDFDQVDKID
Enterococcus faecium	GCF_016415465.1_ASM1641546v1	CroS	lcl|NZ_CP066622.1_prot_WP_002295267.1_2685	MTQDSKRATEKRRRINLTSKEISELLAEGIITIILLLLLNVSILVVISSVINSSPSLTNAIWDSKNIFAERLNTDLFWNGRNFIIPFFFLLDIGVLYWRLIRRYRQMQLRHIISELHYIANGNYDHRIPFELSGDLSRVVTSINGLVDSTVAAIEDERKIEKSKDELITNVSHDIRTPLTSIIGYLGLIEDGQYHSEEDLLKYTHTAYIKAKQMKSLVDDLFEYTKVRQPAVPVNFSAFDMIQLIEQLAADFELEASKKNIQILVQSKVDSLIMDGDTEKLVRVFNNLLTNALKYGKGATKIVIEVERIGSEVVATVKNNGAMIPQQAIDNLFDRFYRVEESRSQATGGTGLGLAIAQSIVALHGGYIYAKSDKQWTSFIMHLPIKKNEKLPIDTQEVI…
Enterococcus faecium	GCF_016415465.1_ASM1641546v1	RpoB	lcl|NZ_CP066622.1_prot_WP_002295964.1_2665	MAGHVVKYGKHRERRSFARISEVLELPNLIEIQTDSYQWFLDEGLREMFEDILPIDDFNGNLSLEFVDYELKEPKYTVAEARAHDANYSAPLHVTLRLTNRETGEIKAQEVFFGDFPLMTEQGTFIINGAERVIVSQLVRSPGVYFHGKVDKNGKEGFGSTVIPNRGAWLEMETDAKDISYVRIDRTRKIPLTVLVRALGFGSDDTIFEIFGDSETLRNTVEKDLHKNASDSRTEEGLKDVYERLRPGEPKTADSSRNLLNARFFDPKRYDLANVGRYKVNKKLDLKTRLLNLTLAETLVDPETGEIIVEKGTVLTHQVMETLAPFIDNGLNSVTYYPSEDGVVTDPMTVQVIKVFSPRDPEREVNVIGNGYPEAAVKTVRPADIIASMSYFLNLMEGI…
Enterococcus faecium	GCF_016415465.1_ASM1641546v1	NusG	lcl|NZ_CP066622.1_prot_WP_002294580.1_2305	MESFEKNWYVLHTYSGYENKVKANIESRAQSMKMADFIFRVVVPEEKETEVKNGKEKEIVHKTFPGYVLVEMIMTDASWYVVRNTPGVTGFVGSHGAGSKPAPLLPEEVNHILRSIGMSLRQNDLEVEVGEVVKIIEGAFAGLEGQVTEVDGEKEKLKVNIDMFGRETSTELDFDQVDKID
Enterococcus faecium	GCF_016415485.1_ASM1641548v1	CroS	lcl|NZ_CP066673.1_prot_WP_002295267.1_2703	MTQDSKRATEKRRRINLTSKEISELLAEGIITIILLLLLNVSILVVISSVINSSPSLTNAIWDSKNIFAERLNTDLFWNGRNFIIPFFFLLDIGVLYWRLIRRYRQMQLRHIISELHYIANGNYDHRIPFELSGDLSRVVTSINGLVDSTVAAIEDERKIEKSKDELITNVSHDIRTPLTSIIGYLGLIEDGQYHSEEDLLKYTHTAYIKAKQMKSLVDDLFEYTKVRQPAVPVNFSAFDMIQLIEQLAADFELEASKKNIQILVQSKVDSLIMDGDTEKLVRVFNNLLTNALKYGKGATKIVIEVERIGSEVVATVKNNGAMIPQQAIDNLFDRFYRVEESRSQATGGTGLGLAIAQSIVALHGGYIYAKSDKQWTSFIMHLPIKKNEKLPIDTQEVI…
Enterococcus faecium	GCF_016415485.1_ASM1641548v1	RpoB	lcl|NZ_CP066673.1_prot_WP_002295964.1_2683	MAGHVVKYGKHRERRSFARISEVLELPNLIEIQTDSYQWFLDEGLREMFEDILPIDDFNGNLSLEFVDYELKEPKYTVAEARAHDANYSAPLHVTLRLTNRETGEIKAQEVFFGDFPLMTEQGTFIINGAERVIVSQLVRSPGVYFHGKVDKNGKEGFGSTVIPNRGAWLEMETDAKDISYVRIDRTRKIPLTVLVRALGFGSDDTIFEIFGDSETLRNTVEKDLHKNASDSRTEEGLKDVYERLRPGEPKTADSSRNLLNARFFDPKRYDLANVGRYKVNKKLDLKTRLLNLTLAETLVDPETGEIIVEKGTVLTHQVMETLAPFIDNGLNSVTYYPSEDGVVTDPMTVQVIKVFSPRDPEREVNVIGNGYPEAAVKTVRPADIIASMSYFLNLMEGI…
Enterococcus faecium	GCF_016415485.1_ASM1641548v1	NusG	lcl|NZ_CP066673.1_prot_WP_002294580.1_2265	MESFEKNWYVLHTYSGYENKVKANIESRAQSMKMADFIFRVVVPEEKETEVKNGKEKEIVHKTFPGYVLVEMIMTDASWYVVRNTPGVTGFVGSHGAGSKPAPLLPEEVNHILRSIGMSLRQNDLEVEVGEVVKIIEGAFAGLEGQVTEVDGEKEKLKVNIDMFGRETSTELDFDQVDKID
Enterococcus faecium	GCF_016415505.1_ASM1641550v1	CroS	lcl|NZ_CP066659.1_prot_WP_002295267.1_2716	MTQDSKRATEKRRRINLTSKEISELLAEGIITIILLLLLNVSILVVISSVINSSPSLTNAIWDSKNIFAERLNTDLFWNGRNFIIPFFFLLDIGVLYWRLIRRYRQMQLRHIISELHYIANGNYDHRIPFELSGDLSRVVTSINGLVDSTVAAIEDERKIEKSKDELITNVSHDIRTPLTSIIGYLGLIEDGQYHSEEDLLKYTHTAYIKAKQMKSLVDDLFEYTKVRQPAVPVNFSAFDMIQLIEQLAADFELEASKKNIQILVQSKVDSLIMDGDTEKLVRVFNNLLTNALKYGKGATKIVIEVERIGSEVVATVKNNGAMIPQQAIDNLFDRFYRVEESRSQATGGTGLGLAIAQSIVALHGGYIYAKSDKQWTSFIMHLPIKKNEKLPIDTQEVI…
Enterococcus faecium	GCF_016415505.1_ASM1641550v1	RpoB	lcl|NZ_CP066659.1_prot_WP_002295964.1_2696	MAGHVVKYGKHRERRSFARISEVLELPNLIEIQTDSYQWFLDEGLREMFEDILPIDDFNGNLSLEFVDYELKEPKYTVAEARAHDANYSAPLHVTLRLTNRETGEIKAQEVFFGDFPLMTEQGTFIINGAERVIVSQLVRSPGVYFHGKVDKNGKEGFGSTVIPNRGAWLEMETDAKDISYVRIDRTRKIPLTVLVRALGFGSDDTIFEIFGDSETLRNTVEKDLHKNASDSRTEEGLKDVYERLRPGEPKTADSSRNLLNARFFDPKRYDLANVGRYKVNKKLDLKTRLLNLTLAETLVDPETGEIIVEKGTVLTHQVMETLAPFIDNGLNSVTYYPSEDGVVTDPMTVQVIKVFSPRDPEREVNVIGNGYPEAAVKTVRPADIIASMSYFLNLMEGI…
Enterococcus faecium	GCF_016415505.1_ASM1641550v1	NusG	lcl|NZ_CP066659.1_prot_WP_002294580.1_2365	MESFEKNWYVLHTYSGYENKVKANIESRAQSMKMADFIFRVVVPEEKETEVKNGKEKEIVHKTFPGYVLVEMIMTDASWYVVRNTPGVTGFVGSHGAGSKPAPLLPEEVNHILRSIGMSLRQNDLEVEVGEVVKIIEGAFAGLEGQVTEVDGEKEKLKVNIDMFGRETSTELDFDQVDKID
Enterococcus faecium	GCF_016415545.1_ASM1641554v1	CroS	lcl|NZ_CP066653.1_prot_WP_002295267.1_2635	MTQDSKRATEKRRRINLTSKEISELLAEGIITIILLLLLNVSILVVISSVINSSPSLTNAIWDSKNIFAERLNTDLFWNGRNFIIPFFFLLDIGVLYWRLIRRYRQMQLRHIISELHYIANGNYDHRIPFELSGDLSRVVTSINGLVDSTVAAIEDERKIEKSKDELITNVSHDIRTPLTSIIGYLGLIEDGQYHSEEDLLKYTHTAYIKAKQMKSLVDDLFEYTKVRQPAVPVNFSAFDMIQLIEQLAADFELEASKKNIQILVQSKVDSLIMDGDTEKLVRVFNNLLTNALKYGKGATKIVIEVERIGSEVVATVKNNGAMIPQQAIDNLFDRFYRVEESRSQATGGTGLGLAIAQSIVALHGGYIYAKSDKQWTSFIMHLPIKKNEKLPIDTQEVI…
Enterococcus faecium	GCF_016415545.1_ASM1641554v1	RpoB	lcl|NZ_CP066653.1_prot_WP_002295964.1_2614	MAGHVVKYGKHRERRSFARISEVLELPNLIEIQTDSYQWFLDEGLREMFEDILPIDDFNGNLSLEFVDYELKEPKYTVAEARAHDANYSAPLHVTLRLTNRETGEIKAQEVFFGDFPLMTEQGTFIINGAERVIVSQLVRSPGVYFHGKVDKNGKEGFGSTVIPNRGAWLEMETDAKDISYVRIDRTRKIPLTVLVRALGFGSDDTIFEIFGDSETLRNTVEKDLHKNASDSRTEEGLKDVYERLRPGEPKTADSSRNLLNARFFDPKRYDLANVGRYKVNKKLDLKTRLLNLTLAETLVDPETGEIIVEKGTVLTHQVMETLAPFIDNGLNSVTYYPSEDGVVTDPMTVQVIKVFSPRDPEREVNVIGNGYPEAAVKTVRPADIIASMSYFLNLMEGI…
Enterococcus faecium	GCF_016415545.1_ASM1641554v1	NusG	lcl|NZ_CP066653.1_prot_WP_002294580.1_2311	MESFEKNWYVLHTYSGYENKVKANIESRAQSMKMADFIFRVVVPEEKETEVKNGKEKEIVHKTFPGYVLVEMIMTDASWYVVRNTPGVTGFVGSHGAGSKPAPLLPEEVNHILRSIGMSLRQNDLEVEVGEVVKIIEGAFAGLEGQVTEVDGEKEKLKVNIDMFGRETSTELDFDQVDKID
Enterococcus faecium	GCF_016415565.1_ASM1641556v1	CroS	lcl|NZ_CP066667.1_prot_WP_002295267.1_2637	MTQDSKRATEKRRRINLTSKEISELLAEGIITIILLLLLNVSILVVISSVINSSPSLTNAIWDSKNIFAERLNTDLFWNGRNFIIPFFFLLDIGVLYWRLIRRYRQMQLRHIISELHYIANGNYDHRIPFELSGDLSRVVTSINGLVDSTVAAIEDERKIEKSKDELITNVSHDIRTPLTSIIGYLGLIEDGQYHSEEDLLKYTHTAYIKAKQMKSLVDDLFEYTKVRQPAVPVNFSAFDMIQLIEQLAADFELEASKKNIQILVQSKVDSLIMDGDTEKLVRVFNNLLTNALKYGKGATKIVIEVERIGSEVVATVKNNGAMIPQQAIDNLFDRFYRVEESRSQATGGTGLGLAIAQSIVALHGGYIYAKSDKQWTSFIMHLPIKKNEKLPIDTQEVI…
Enterococcus faecium	GCF_016415565.1_ASM1641556v1	RpoB	lcl|NZ_CP066667.1_prot_WP_002295964.1_2616	MAGHVVKYGKHRERRSFARISEVLELPNLIEIQTDSYQWFLDEGLREMFEDILPIDDFNGNLSLEFVDYELKEPKYTVAEARAHDANYSAPLHVTLRLTNRETGEIKAQEVFFGDFPLMTEQGTFIINGAERVIVSQLVRSPGVYFHGKVDKNGKEGFGSTVIPNRGAWLEMETDAKDISYVRIDRTRKIPLTVLVRALGFGSDDTIFEIFGDSETLRNTVEKDLHKNASDSRTEEGLKDVYERLRPGEPKTADSSRNLLNARFFDPKRYDLANVGRYKVNKKLDLKTRLLNLTLAETLVDPETGEIIVEKGTVLTHQVMETLAPFIDNGLNSVTYYPSEDGVVTDPMTVQVIKVFSPRDPEREVNVIGNGYPEAAVKTVRPADIIASMSYFLNLMEGI…
Enterococcus faecium	GCF_016415565.1_ASM1641556v1	NusG	lcl|NZ_CP066667.1_prot_WP_002294580.1_2313	MESFEKNWYVLHTYSGYENKVKANIESRAQSMKMADFIFRVVVPEEKETEVKNGKEKEIVHKTFPGYVLVEMIMTDASWYVVRNTPGVTGFVGSHGAGSKPAPLLPEEVNHILRSIGMSLRQNDLEVEVGEVVKIIEGAFAGLEGQVTEVDGEKEKLKVNIDMFGRETSTELDFDQVDKID
Enterococcus faecium	GCF_016743855.1_ASM1674385v1	CroS	lcl|NZ_CP068244.1_prot_WP_002295267.1_2406	MTQDSKRATEKRRRINLTSKEISELLAEGIITIILLLLLNVSILVVISSVINSSPSLTNAIWDSKNIFAERLNTDLFWNGRNFIIPFFFLLDIGVLYWRLIRRYRQMQLRHIISELHYIANGNYDHRIPFELSGDLSRVVTSINGLVDSTVAAIEDERKIEKSKDELITNVSHDIRTPLTSIIGYLGLIEDGQYHSEEDLLKYTHTAYIKAKQMKSLVDDLFEYTKVRQPAVPVNFSAFDMIQLIEQLAADFELEASKKNIQILVQSKVDSLIMDGDTEKLVRVFNNLLTNALKYGKGATKIVIEVERIGSEVVATVKNNGAMIPQQAIDNLFDRFYRVEESRSQATGGTGLGLAIAQSIVALHGGYIYAKSDKQWTSFIMHLPIKKNEKLPIDTQEVI…
Enterococcus faecium	GCF_016743855.1_ASM1674385v1	RpoB	lcl|NZ_CP068244.1_prot_WP_002295964.1_2386	MAGHVVKYGKHRERRSFARISEVLELPNLIEIQTDSYQWFLDEGLREMFEDILPIDDFNGNLSLEFVDYELKEPKYTVAEARAHDANYSAPLHVTLRLTNRETGEIKAQEVFFGDFPLMTEQGTFIINGAERVIVSQLVRSPGVYFHGKVDKNGKEGFGSTVIPNRGAWLEMETDAKDISYVRIDRTRKIPLTVLVRALGFGSDDTIFEIFGDSETLRNTVEKDLHKNASDSRTEEGLKDVYERLRPGEPKTADSSRNLLNARFFDPKRYDLANVGRYKVNKKLDLKTRLLNLTLAETLVDPETGEIIVEKGTVLTHQVMETLAPFIDNGLNSVTYYPSEDGVVTDPMTVQVIKVFSPRDPEREVNVIGNGYPEAAVKTVRPADIIASMSYFLNLMEGI…
Enterococcus faecium	GCF_016743855.1_ASM1674385v1	NusG	lcl|NZ_CP068244.1_prot_WP_002294580.1_2131	MESFEKNWYVLHTYSGYENKVKANIESRAQSMKMADFIFRVVVPEEKETEVKNGKEKEIVHKTFPGYVLVEMIMTDASWYVVRNTPGVTGFVGSHGAGSKPAPLLPEEVNHILRSIGMSLRQNDLEVEVGEVVKIIEGAFAGLEGQVTEVDGEKEKLKVNIDMFGRETSTELDFDQVDKID
Enterococcus faecium	GCF_016864255.1_ASM1686425v1	CroS	lcl|NZ_CP046166.1_prot_WP_002295267.1_2787	MTQDSKRATEKRRRINLTSKEISELLAEGIITIILLLLLNVSILVVISSVINSSPSLTNAIWDSKNIFAERLNTDLFWNGRNFIIPFFFLLDIGVLYWRLIRRYRQMQLRHIISELHYIANGNYDHRIPFELSGDLSRVVTSINGLVDSTVAAIEDERKIEKSKDELITNVSHDIRTPLTSIIGYLGLIEDGQYHSEEDLLKYTHTAYIKAKQMKSLVDDLFEYTKVRQPAVPVNFSAFDMIQLIEQLAADFELEASKKNIQILVQSKVDSLIMDGDTEKLVRVFNNLLTNALKYGKGATKIVIEVERIGSEVVATVKNNGAMIPQQAIDNLFDRFYRVEESRSQATGGTGLGLAIAQSIVALHGGYIYAKSDKQWTSFIMHLPIKKNEKLPIDTQEVI…
Enterococcus faecium	GCF_016864255.1_ASM1686425v1	RpoB	lcl|NZ_CP046166.1_prot_WP_002340554.1_2767	MAGHVVKYGKHRERRSFARISEVLELPNLIEIQTDSYQWFLDEGLREMFEDILPIDDFNGNLSLEFVDYELKEPKYTVAEARAHDANYSAPLHVTLRLTNRETGEIKAQEVFFGDFPLMTEQGTFIINGAERVIVSQLVRSPGVYFHGKVDKNGKEGFGSTVIPNRGAWLEMETDAKDISYVRIDRTRKIPLTVLVRALGFGSDDTIFEIFGDSETLRNTVEKDLHKNASDSRTEEGLKDVYERLRPGEPKTADSSRNLLNARFFDPKRYDLANVGRYKVNKKLDLKTRLLNLTLAETLVDPETGEIIVEKGTVLTHQVMETLAPFIDNGLNSVTYYPSEDGVVTDPMTVQVIKVFSPRDPEREVNVIGNGYPEAAVKTVRPADIIASMSYFLNLMEGI…
Enterococcus faecium	GCF_016864255.1_ASM1686425v1	NusG	lcl|NZ_CP046166.1_prot_WP_002294580.1_2304	MESFEKNWYVLHTYSGYENKVKANIESRAQSMKMADFIFRVVVPEEKETEVKNGKEKEIVHKTFPGYVLVEMIMTDASWYVVRNTPGVTGFVGSHGAGSKPAPLLPEEVNHILRSIGMSLRQNDLEVEVGEVVKIIEGAFAGLEGQVTEVDGEKEKLKVNIDMFGRETSTELDFDQVDKID
Enterococcus faecium	GCA_017301355.1_ASM1730135v1	CroS	lcl|CP071271.1_prot_QSP99929.1_2753	MTQDSKRATEKRRRINLTSKEISELLAEGIITIILLLLLNVSILVVISSVINSSPSLTNAIWDSKNIFAERLNTDLFWNGRNFIIPFFFLLDIGVLYWRLIRRYRQMQLRHIISELHYIANGNYDHRIPFELSGDLSRVVTSINGLVDSTVAAIEDERKIEKSKDELITNVSHDIRTPLTSIIGYLGLIEDGQYHSEEDLLKYTHTAYIKAKQMKSLVDDLFEYTKVRQPAVPVNFSAFDMIQLIEQLAADFELEASKKNIQILVQSKVDSLIMDGDTEKLVRVFNNLLTNALKYGKGATKIVIEVERIGSEVVATVKNNGAMIPQQAIDNLFDRFYRVEESRSQATGGTGLGLAIAQSIVALHGGYIYAKSDKQWTSFIMHLPIKKNEKLPIDTQEVI…
Enterococcus faecium	GCA_017301355.1_ASM1730135v1	RpoB	lcl|CP071271.1_prot_QSP99909.1_2731	MAGHVVKYGKHRERRSFARISEVLELPNLIEIQTDSYQWFLDEGLREMFEDILPIDDFNGNLSLEFVDYELKEPKYTVAEARAHDANYSAPLHVTLRLTNRETGEIKAQEVFFGDFPLMTEQGTFIINGAERVIVSQLVRSPGVYFHGKVDKNGKEGFGSTVIPNRGAWLEMETDAKDISYVRIDRTRKIPLTVLVRALGFGSDDTIFEIFGDSETLRNTVEKDLHKNASDSRTEEGLKDVYERLRPGEPKTADSSRNLLNARFFDPKRYDLANVGRYKVNKKLDLKTRLLNLTLAETLVDPETGEIIVEKGTVLTHQVMETLAPFIDNGLNSVTYYPSEDGVVTDPMTVQVIKVFSPRDPEREVNVIGNGYPEAAVKTVRPADIIASMSYFLNLMEGI…
Enterococcus faecium	GCA_017301355.1_ASM1730135v1	NusG	lcl|CP071271.1_prot_QSP99612.1_2398	MESFEKNWYVLHTYSGYENKVKANIESRAQSMKMADFIFRVVVPEEKETEVKNGKEKEIVHKTFPGYVLVEMIMTDASWYVVRNTPGVTGFVGSHGAGSKPAPLLPEEVNHILRSIGMSLRQNDLEVEVGEVVKIIEGAFAGLEGQVTEVDGEKEKLKVNIDMFGRETSTELDFDQVDKID
Enterococcus faecium	GCF_017584065.1_ASM1758406v1	CroS	lcl|NZ_CP071931.1_prot_WP_002295267.1_2684	MTQDSKRATEKRRRINLTSKEISELLAEGIITIILLLLLNVSILVVISSVINSSPSLTNAIWDSKNIFAERLNTDLFWNGRNFIIPFFFLLDIGVLYWRLIRRYRQMQLRHIISELHYIANGNYDHRIPFELSGDLSRVVTSINGLVDSTVAAIEDERKIEKSKDELITNVSHDIRTPLTSIIGYLGLIEDGQYHSEEDLLKYTHTAYIKAKQMKSLVDDLFEYTKVRQPAVPVNFSAFDMIQLIEQLAADFELEASKKNIQILVQSKVDSLIMDGDTEKLVRVFNNLLTNALKYGKGATKIVIEVERIGSEVVATVKNNGAMIPQQAIDNLFDRFYRVEESRSQATGGTGLGLAIAQSIVALHGGYIYAKSDKQWTSFIMHLPIKKNEKLPIDTQEVI…
Enterococcus faecium	GCF_017584065.1_ASM1758406v1	RpoB	lcl|NZ_CP071931.1_prot_WP_002295964.1_2663	MAGHVVKYGKHRERRSFARISEVLELPNLIEIQTDSYQWFLDEGLREMFEDILPIDDFNGNLSLEFVDYELKEPKYTVAEARAHDANYSAPLHVTLRLTNRETGEIKAQEVFFGDFPLMTEQGTFIINGAERVIVSQLVRSPGVYFHGKVDKNGKEGFGSTVIPNRGAWLEMETDAKDISYVRIDRTRKIPLTVLVRALGFGSDDTIFEIFGDSETLRNTVEKDLHKNASDSRTEEGLKDVYERLRPGEPKTADSSRNLLNARFFDPKRYDLANVGRYKVNKKLDLKTRLLNLTLAETLVDPETGEIIVEKGTVLTHQVMETLAPFIDNGLNSVTYYPSEDGVVTDPMTVQVIKVFSPRDPEREVNVIGNGYPEAAVKTVRPADIIASMSYFLNLMEGI…
Enterococcus faecium	GCF_017584065.1_ASM1758406v1	NusG	lcl|NZ_CP071931.1_prot_WP_002294580.1_2326	MESFEKNWYVLHTYSGYENKVKANIESRAQSMKMADFIFRVVVPEEKETEVKNGKEKEIVHKTFPGYVLVEMIMTDASWYVVRNTPGVTGFVGSHGAGSKPAPLLPEEVNHILRSIGMSLRQNDLEVEVGEVVKIIEGAFAGLEGQVTEVDGEKEKLKVNIDMFGRETSTELDFDQVDKID
Enterococcus faecium	GCF_017603725.1_ASM1760372v1	CroS	lcl|NZ_CP071958.1_prot_WP_002295267.1_2552	MTQDSKRATEKRRRINLTSKEISELLAEGIITIILLLLLNVSILVVISSVINSSPSLTNAIWDSKNIFAERLNTDLFWNGRNFIIPFFFLLDIGVLYWRLIRRYRQMQLRHIISELHYIANGNYDHRIPFELSGDLSRVVTSINGLVDSTVAAIEDERKIEKSKDELITNVSHDIRTPLTSIIGYLGLIEDGQYHSEEDLLKYTHTAYIKAKQMKSLVDDLFEYTKVRQPAVPVNFSAFDMIQLIEQLAADFELEASKKNIQILVQSKVDSLIMDGDTEKLVRVFNNLLTNALKYGKGATKIVIEVERIGSEVVATVKNNGAMIPQQAIDNLFDRFYRVEESRSQATGGTGLGLAIAQSIVALHGGYIYAKSDKQWTSFIMHLPIKKNEKLPIDTQEVI…
Enterococcus faecium	GCF_017603725.1_ASM1760372v1	RpoB	lcl|NZ_CP071958.1_prot_WP_010730598.1_2532	MAGHVVKYGKHRERRSFARISEVLELPNLIEIQTDSYQWFLDEGLREMFEDILPIDDFNGNLSLEFVDYELKEPKYTVAEARAHDANYSAPLHVTLRLTNRETGEIKAQEVFFGDFPLMTEQGTFIINGAERVIVSQLVRSPGVYFHGKVDKNGKEGFGSTVIPNRGAWLEMETDAKDISYVRIDRTRKIPLTVLVRALGFGSDDTIFEIFGDSETLRNTVEKDLHKNASDSRTEEGLKDVYERLRPGEPKTADSSRNLLNARFFDPKRYDLANVGRYKVNKKLDLKTRLLNLTLAETLVDPETGEIIVEKGTVLTHQVMETLAPFIDNGLNSVTYYPSEDGVVTDPMTVQVIKVFSPRDPEREVNVIGNGYPEAAVKTVRPADIIASMSYFLNLMEGI…
Enterococcus faecium	GCF_017603725.1_ASM1760372v1	NusG	lcl|NZ_CP071958.1_prot_WP_002294580.1_2275	MESFEKNWYVLHTYSGYENKVKANIESRAQSMKMADFIFRVVVPEEKETEVKNGKEKEIVHKTFPGYVLVEMIMTDASWYVVRNTPGVTGFVGSHGAGSKPAPLLPEEVNHILRSIGMSLRQNDLEVEVGEVVKIIEGAFAGLEGQVTEVDGEKEKLKVNIDMFGRETSTELDFDQVDKID
Enterococcus faecium	GCF_017815655.1_ASM1781565v1	CroS	lcl|NZ_CP072579.1_prot_WP_002295267.1_2662	MTQDSKRATEKRRRINLTSKEISELLAEGIITIILLLLLNVSILVVISSVINSSPSLTNAIWDSKNIFAERLNTDLFWNGRNFIIPFFFLLDIGVLYWRLIRRYRQMQLRHIISELHYIANGNYDHRIPFELSGDLSRVVTSINGLVDSTVAAIEDERKIEKSKDELITNVSHDIRTPLTSIIGYLGLIEDGQYHSEEDLLKYTHTAYIKAKQMKSLVDDLFEYTKVRQPAVPVNFSAFDMIQLIEQLAADFELEASKKNIQILVQSKVDSLIMDGDTEKLVRVFNNLLTNALKYGKGATKIVIEVERIGSEVVATVKNNGAMIPQQAIDNLFDRFYRVEESRSQATGGTGLGLAIAQSIVALHGGYIYAKSDKQWTSFIMHLPIKKNEKLPIDTQEVI…
Enterococcus faecium	GCF_017815655.1_ASM1781565v1	RpoB	lcl|NZ_CP072579.1_prot_WP_002340554.1_2642	MAGHVVKYGKHRERRSFARISEVLELPNLIEIQTDSYQWFLDEGLREMFEDILPIDDFNGNLSLEFVDYELKEPKYTVAEARAHDANYSAPLHVTLRLTNRETGEIKAQEVFFGDFPLMTEQGTFIINGAERVIVSQLVRSPGVYFHGKVDKNGKEGFGSTVIPNRGAWLEMETDAKDISYVRIDRTRKIPLTVLVRALGFGSDDTIFEIFGDSETLRNTVEKDLHKNASDSRTEEGLKDVYERLRPGEPKTADSSRNLLNARFFDPKRYDLANVGRYKVNKKLDLKTRLLNLTLAETLVDPETGEIIVEKGTVLTHQVMETLAPFIDNGLNSVTYYPSEDGVVTDPMTVQVIKVFSPRDPEREVNVIGNGYPEAAVKTVRPADIIASMSYFLNLMEGI…
Enterococcus faecium	GCF_017815655.1_ASM1781565v1	NusG	lcl|NZ_CP072579.1_prot_WP_002294580.1_2312	MESFEKNWYVLHTYSGYENKVKANIESRAQSMKMADFIFRVVVPEEKETEVKNGKEKEIVHKTFPGYVLVEMIMTDASWYVVRNTPGVTGFVGSHGAGSKPAPLLPEEVNHILRSIGMSLRQNDLEVEVGEVVKIIEGAFAGLEGQVTEVDGEKEKLKVNIDMFGRETSTELDFDQVDKID
Enterococcus faecium	GCF_017815675.1_ASM1781567v1	CroS	lcl|NZ_CP072567.1_prot_WP_002295267.1_2607	MTQDSKRATEKRRRINLTSKEISELLAEGIITIILLLLLNVSILVVISSVINSSPSLTNAIWDSKNIFAERLNTDLFWNGRNFIIPFFFLLDIGVLYWRLIRRYRQMQLRHIISELHYIANGNYDHRIPFELSGDLSRVVTSINGLVDSTVAAIEDERKIEKSKDELITNVSHDIRTPLTSIIGYLGLIEDGQYHSEEDLLKYTHTAYIKAKQMKSLVDDLFEYTKVRQPAVPVNFSAFDMIQLIEQLAADFELEASKKNIQILVQSKVDSLIMDGDTEKLVRVFNNLLTNALKYGKGATKIVIEVERIGSEVVATVKNNGAMIPQQAIDNLFDRFYRVEESRSQATGGTGLGLAIAQSIVALHGGYIYAKSDKQWTSFIMHLPIKKNEKLPIDTQEVI…
Enterococcus faecium	GCF_017815675.1_ASM1781567v1	RpoB	lcl|NZ_CP072567.1_prot_WP_002295964.1_2587	MAGHVVKYGKHRERRSFARISEVLELPNLIEIQTDSYQWFLDEGLREMFEDILPIDDFNGNLSLEFVDYELKEPKYTVAEARAHDANYSAPLHVTLRLTNRETGEIKAQEVFFGDFPLMTEQGTFIINGAERVIVSQLVRSPGVYFHGKVDKNGKEGFGSTVIPNRGAWLEMETDAKDISYVRIDRTRKIPLTVLVRALGFGSDDTIFEIFGDSETLRNTVEKDLHKNASDSRTEEGLKDVYERLRPGEPKTADSSRNLLNARFFDPKRYDLANVGRYKVNKKLDLKTRLLNLTLAETLVDPETGEIIVEKGTVLTHQVMETLAPFIDNGLNSVTYYPSEDGVVTDPMTVQVIKVFSPRDPEREVNVIGNGYPEAAVKTVRPADIIASMSYFLNLMEGI…
Enterococcus faecium	GCF_017815675.1_ASM1781567v1	NusG	lcl|NZ_CP072567.1_prot_WP_002294580.1_2243	MESFEKNWYVLHTYSGYENKVKANIESRAQSMKMADFIFRVVVPEEKETEVKNGKEKEIVHKTFPGYVLVEMIMTDASWYVVRNTPGVTGFVGSHGAGSKPAPLLPEEVNHILRSIGMSLRQNDLEVEVGEVVKIIEGAFAGLEGQVTEVDGEKEKLKVNIDMFGRETSTELDFDQVDKID
Enterococcus faecium	GCF_017815695.1_ASM1781569v1	CroS	lcl|NZ_CP072586.1_prot_WP_002295267.1_2617	MTQDSKRATEKRRRINLTSKEISELLAEGIITIILLLLLNVSILVVISSVINSSPSLTNAIWDSKNIFAERLNTDLFWNGRNFIIPFFFLLDIGVLYWRLIRRYRQMQLRHIISELHYIANGNYDHRIPFELSGDLSRVVTSINGLVDSTVAAIEDERKIEKSKDELITNVSHDIRTPLTSIIGYLGLIEDGQYHSEEDLLKYTHTAYIKAKQMKSLVDDLFEYTKVRQPAVPVNFSAFDMIQLIEQLAADFELEASKKNIQILVQSKVDSLIMDGDTEKLVRVFNNLLTNALKYGKGATKIVIEVERIGSEVVATVKNNGAMIPQQAIDNLFDRFYRVEESRSQATGGTGLGLAIAQSIVALHGGYIYAKSDKQWTSFIMHLPIKKNEKLPIDTQEVI…
Enterococcus faecium	GCF_017815695.1_ASM1781569v1	RpoB	lcl|NZ_CP072586.1_prot_WP_002340554.1_2597	MAGHVVKYGKHRERRSFARISEVLELPNLIEIQTDSYQWFLDEGLREMFEDILPIDDFNGNLSLEFVDYELKEPKYTVAEARAHDANYSAPLHVTLRLTNRETGEIKAQEVFFGDFPLMTEQGTFIINGAERVIVSQLVRSPGVYFHGKVDKNGKEGFGSTVIPNRGAWLEMETDAKDISYVRIDRTRKIPLTVLVRALGFGSDDTIFEIFGDSETLRNTVEKDLHKNASDSRTEEGLKDVYERLRPGEPKTADSSRNLLNARFFDPKRYDLANVGRYKVNKKLDLKTRLLNLTLAETLVDPETGEIIVEKGTVLTHQVMETLAPFIDNGLNSVTYYPSEDGVVTDPMTVQVIKVFSPRDPEREVNVIGNGYPEAAVKTVRPADIIASMSYFLNLMEGI…
Enterococcus faecium	GCF_017815695.1_ASM1781569v1	NusG	lcl|NZ_CP072586.1_prot_WP_002294580.1_2252	MESFEKNWYVLHTYSGYENKVKANIESRAQSMKMADFIFRVVVPEEKETEVKNGKEKEIVHKTFPGYVLVEMIMTDASWYVVRNTPGVTGFVGSHGAGSKPAPLLPEEVNHILRSIGMSLRQNDLEVEVGEVVKIIEGAFAGLEGQVTEVDGEKEKLKVNIDMFGRETSTELDFDQVDKID
Enterococcus faecium	GCF_017897965.1_ASM1789796v1	CroS	lcl|NZ_CP072731.1_prot_WP_002295267.1_2688	MTQDSKRATEKRRRINLTSKEISELLAEGIITIILLLLLNVSILVVISSVINSSPSLTNAIWDSKNIFAERLNTDLFWNGRNFIIPFFFLLDIGVLYWRLIRRYRQMQLRHIISELHYIANGNYDHRIPFELSGDLSRVVTSINGLVDSTVAAIEDERKIEKSKDELITNVSHDIRTPLTSIIGYLGLIEDGQYHSEEDLLKYTHTAYIKAKQMKSLVDDLFEYTKVRQPAVPVNFSAFDMIQLIEQLAADFELEASKKNIQILVQSKVDSLIMDGDTEKLVRVFNNLLTNALKYGKGATKIVIEVERIGSEVVATVKNNGAMIPQQAIDNLFDRFYRVEESRSQATGGTGLGLAIAQSIVALHGGYIYAKSDKQWTSFIMHLPIKKNEKLPIDTQEVI…
Enterococcus faecium	GCF_017897965.1_ASM1789796v1	RpoB	lcl|NZ_CP072731.1_prot_WP_002340554.1_2668	MAGHVVKYGKHRERRSFARISEVLELPNLIEIQTDSYQWFLDEGLREMFEDILPIDDFNGNLSLEFVDYELKEPKYTVAEARAHDANYSAPLHVTLRLTNRETGEIKAQEVFFGDFPLMTEQGTFIINGAERVIVSQLVRSPGVYFHGKVDKNGKEGFGSTVIPNRGAWLEMETDAKDISYVRIDRTRKIPLTVLVRALGFGSDDTIFEIFGDSETLRNTVEKDLHKNASDSRTEEGLKDVYERLRPGEPKTADSSRNLLNARFFDPKRYDLANVGRYKVNKKLDLKTRLLNLTLAETLVDPETGEIIVEKGTVLTHQVMETLAPFIDNGLNSVTYYPSEDGVVTDPMTVQVIKVFSPRDPEREVNVIGNGYPEAAVKTVRPADIIASMSYFLNLMEGI…
Enterococcus faecium	GCF_017897965.1_ASM1789796v1	NusG	lcl|NZ_CP072731.1_prot_WP_002294580.1_2319	MESFEKNWYVLHTYSGYENKVKANIESRAQSMKMADFIFRVVVPEEKETEVKNGKEKEIVHKTFPGYVLVEMIMTDASWYVVRNTPGVTGFVGSHGAGSKPAPLLPEEVNHILRSIGMSLRQNDLEVEVGEVVKIIEGAFAGLEGQVTEVDGEKEKLKVNIDMFGRETSTELDFDQVDKID
Enterococcus faecium	GCF_017898005.1_ASM1789800v1	CroS	lcl|NZ_CP072720.1_prot_WP_002295267.1_2688	MTQDSKRATEKRRRINLTSKEISELLAEGIITIILLLLLNVSILVVISSVINSSPSLTNAIWDSKNIFAERLNTDLFWNGRNFIIPFFFLLDIGVLYWRLIRRYRQMQLRHIISELHYIANGNYDHRIPFELSGDLSRVVTSINGLVDSTVAAIEDERKIEKSKDELITNVSHDIRTPLTSIIGYLGLIEDGQYHSEEDLLKYTHTAYIKAKQMKSLVDDLFEYTKVRQPAVPVNFSAFDMIQLIEQLAADFELEASKKNIQILVQSKVDSLIMDGDTEKLVRVFNNLLTNALKYGKGATKIVIEVERIGSEVVATVKNNGAMIPQQAIDNLFDRFYRVEESRSQATGGTGLGLAIAQSIVALHGGYIYAKSDKQWTSFIMHLPIKKNEKLPIDTQEVI…
Enterococcus faecium	GCF_017898005.1_ASM1789800v1	RpoB	lcl|NZ_CP072720.1_prot_WP_002340554.1_2668	MAGHVVKYGKHRERRSFARISEVLELPNLIEIQTDSYQWFLDEGLREMFEDILPIDDFNGNLSLEFVDYELKEPKYTVAEARAHDANYSAPLHVTLRLTNRETGEIKAQEVFFGDFPLMTEQGTFIINGAERVIVSQLVRSPGVYFHGKVDKNGKEGFGSTVIPNRGAWLEMETDAKDISYVRIDRTRKIPLTVLVRALGFGSDDTIFEIFGDSETLRNTVEKDLHKNASDSRTEEGLKDVYERLRPGEPKTADSSRNLLNARFFDPKRYDLANVGRYKVNKKLDLKTRLLNLTLAETLVDPETGEIIVEKGTVLTHQVMETLAPFIDNGLNSVTYYPSEDGVVTDPMTVQVIKVFSPRDPEREVNVIGNGYPEAAVKTVRPADIIASMSYFLNLMEGI…
Enterococcus faecium	GCF_017898005.1_ASM1789800v1	NusG	lcl|NZ_CP072720.1_prot_WP_002294580.1_2319	MESFEKNWYVLHTYSGYENKVKANIESRAQSMKMADFIFRVVVPEEKETEVKNGKEKEIVHKTFPGYVLVEMIMTDASWYVVRNTPGVTGFVGSHGAGSKPAPLLPEEVNHILRSIGMSLRQNDLEVEVGEVVKIIEGAFAGLEGQVTEVDGEKEKLKVNIDMFGRETSTELDFDQVDKID
Enterococcus faecium	GCF_017898025.1_ASM1789802v1	CroS	lcl|NZ_CP072707.1_prot_WP_002295267.1_1167	MTQDSKRATEKRRRINLTSKEISELLAEGIITIILLLLLNVSILVVISSVINSSPSLTNAIWDSKNIFAERLNTDLFWNGRNFIIPFFFLLDIGVLYWRLIRRYRQMQLRHIISELHYIANGNYDHRIPFELSGDLSRVVTSINGLVDSTVAAIEDERKIEKSKDELITNVSHDIRTPLTSIIGYLGLIEDGQYHSEEDLLKYTHTAYIKAKQMKSLVDDLFEYTKVRQPAVPVNFSAFDMIQLIEQLAADFELEASKKNIQILVQSKVDSLIMDGDTEKLVRVFNNLLTNALKYGKGATKIVIEVERIGSEVVATVKNNGAMIPQQAIDNLFDRFYRVEESRSQATGGTGLGLAIAQSIVALHGGYIYAKSDKQWTSFIMHLPIKKNEKLPIDTQEVI…
Enterococcus faecium	GCF_017898025.1_ASM1789802v1	RpoB	lcl|NZ_CP072707.1_prot_WP_002295964.1_1147	MAGHVVKYGKHRERRSFARISEVLELPNLIEIQTDSYQWFLDEGLREMFEDILPIDDFNGNLSLEFVDYELKEPKYTVAEARAHDANYSAPLHVTLRLTNRETGEIKAQEVFFGDFPLMTEQGTFIINGAERVIVSQLVRSPGVYFHGKVDKNGKEGFGSTVIPNRGAWLEMETDAKDISYVRIDRTRKIPLTVLVRALGFGSDDTIFEIFGDSETLRNTVEKDLHKNASDSRTEEGLKDVYERLRPGEPKTADSSRNLLNARFFDPKRYDLANVGRYKVNKKLDLKTRLLNLTLAETLVDPETGEIIVEKGTVLTHQVMETLAPFIDNGLNSVTYYPSEDGVVTDPMTVQVIKVFSPRDPEREVNVIGNGYPEAAVKTVRPADIIASMSYFLNLMEGI…
Enterococcus faecium	GCF_017898025.1_ASM1789802v1	NusG	lcl|NZ_CP072707.1_prot_WP_002294580.1_817	MESFEKNWYVLHTYSGYENKVKANIESRAQSMKMADFIFRVVVPEEKETEVKNGKEKEIVHKTFPGYVLVEMIMTDASWYVVRNTPGVTGFVGSHGAGSKPAPLLPEEVNHILRSIGMSLRQNDLEVEVGEVVKIIEGAFAGLEGQVTEVDGEKEKLKVNIDMFGRETSTELDFDQVDKID
Enterococcus faecium	GCF_018219285.1_ASM1821928v1	CroS	lcl|NZ_CP064406.1_prot_WP_002295267.1_2535	MTQDSKRATEKRRRINLTSKEISELLAEGIITIILLLLLNVSILVVISSVINSSPSLTNAIWDSKNIFAERLNTDLFWNGRNFIIPFFFLLDIGVLYWRLIRRYRQMQLRHIISELHYIANGNYDHRIPFELSGDLSRVVTSINGLVDSTVAAIEDERKIEKSKDELITNVSHDIRTPLTSIIGYLGLIEDGQYHSEEDLLKYTHTAYIKAKQMKSLVDDLFEYTKVRQPAVPVNFSAFDMIQLIEQLAADFELEASKKNIQILVQSKVDSLIMDGDTEKLVRVFNNLLTNALKYGKGATKIVIEVERIGSEVVATVKNNGAMIPQQAIDNLFDRFYRVEESRSQATGGTGLGLAIAQSIVALHGGYIYAKSDKQWTSFIMHLPIKKNEKLPIDTQEVI…
Enterococcus faecium	GCF_018219285.1_ASM1821928v1	RpoB	lcl|NZ_CP064406.1_prot_WP_002295964.1_2514	MAGHVVKYGKHRERRSFARISEVLELPNLIEIQTDSYQWFLDEGLREMFEDILPIDDFNGNLSLEFVDYELKEPKYTVAEARAHDANYSAPLHVTLRLTNRETGEIKAQEVFFGDFPLMTEQGTFIINGAERVIVSQLVRSPGVYFHGKVDKNGKEGFGSTVIPNRGAWLEMETDAKDISYVRIDRTRKIPLTVLVRALGFGSDDTIFEIFGDSETLRNTVEKDLHKNASDSRTEEGLKDVYERLRPGEPKTADSSRNLLNARFFDPKRYDLANVGRYKVNKKLDLKTRLLNLTLAETLVDPETGEIIVEKGTVLTHQVMETLAPFIDNGLNSVTYYPSEDGVVTDPMTVQVIKVFSPRDPEREVNVIGNGYPEAAVKTVRPADIIASMSYFLNLMEGI…
Enterococcus faecium	GCF_018219285.1_ASM1821928v1	NusG	lcl|NZ_CP064406.1_prot_WP_002294580.1_2272	MESFEKNWYVLHTYSGYENKVKANIESRAQSMKMADFIFRVVVPEEKETEVKNGKEKEIVHKTFPGYVLVEMIMTDASWYVVRNTPGVTGFVGSHGAGSKPAPLLPEEVNHILRSIGMSLRQNDLEVEVGEVVKIIEGAFAGLEGQVTEVDGEKEKLKVNIDMFGRETSTELDFDQVDKID
Enterococcus faecium	GCF_018219325.1_ASM1821932v1	CroS	lcl|NZ_CP064424.1_prot_WP_002295267.1_2627	MTQDSKRATEKRRRINLTSKEISELLAEGIITIILLLLLNVSILVVISSVINSSPSLTNAIWDSKNIFAERLNTDLFWNGRNFIIPFFFLLDIGVLYWRLIRRYRQMQLRHIISELHYIANGNYDHRIPFELSGDLSRVVTSINGLVDSTVAAIEDERKIEKSKDELITNVSHDIRTPLTSIIGYLGLIEDGQYHSEEDLLKYTHTAYIKAKQMKSLVDDLFEYTKVRQPAVPVNFSAFDMIQLIEQLAADFELEASKKNIQILVQSKVDSLIMDGDTEKLVRVFNNLLTNALKYGKGATKIVIEVERIGSEVVATVKNNGAMIPQQAIDNLFDRFYRVEESRSQATGGTGLGLAIAQSIVALHGGYIYAKSDKQWTSFIMHLPIKKNEKLPIDTQEVI…
Enterococcus faecium	GCF_018219325.1_ASM1821932v1	RpoB	lcl|NZ_CP064424.1_prot_WP_002295964.1_2607	MAGHVVKYGKHRERRSFARISEVLELPNLIEIQTDSYQWFLDEGLREMFEDILPIDDFNGNLSLEFVDYELKEPKYTVAEARAHDANYSAPLHVTLRLTNRETGEIKAQEVFFGDFPLMTEQGTFIINGAERVIVSQLVRSPGVYFHGKVDKNGKEGFGSTVIPNRGAWLEMETDAKDISYVRIDRTRKIPLTVLVRALGFGSDDTIFEIFGDSETLRNTVEKDLHKNASDSRTEEGLKDVYERLRPGEPKTADSSRNLLNARFFDPKRYDLANVGRYKVNKKLDLKTRLLNLTLAETLVDPETGEIIVEKGTVLTHQVMETLAPFIDNGLNSVTYYPSEDGVVTDPMTVQVIKVFSPRDPEREVNVIGNGYPEAAVKTVRPADIIASMSYFLNLMEGI…
Enterococcus faecium	GCF_018219325.1_ASM1821932v1	NusG	lcl|NZ_CP064424.1_prot_WP_002294580.1_2248	MESFEKNWYVLHTYSGYENKVKANIESRAQSMKMADFIFRVVVPEEKETEVKNGKEKEIVHKTFPGYVLVEMIMTDASWYVVRNTPGVTGFVGSHGAGSKPAPLLPEEVNHILRSIGMSLRQNDLEVEVGEVVKIIEGAFAGLEGQVTEVDGEKEKLKVNIDMFGRETSTELDFDQVDKID
Enterococcus faecium	GCF_018279145.1_ASM1827914v1	CroS	lcl|NZ_CP047326.1_prot_WP_002295267.1_885	MTQDSKRATEKRRRINLTSKEISELLAEGIITIILLLLLNVSILVVISSVINSSPSLTNAIWDSKNIFAERLNTDLFWNGRNFIIPFFFLLDIGVLYWRLIRRYRQMQLRHIISELHYIANGNYDHRIPFELSGDLSRVVTSINGLVDSTVAAIEDERKIEKSKDELITNVSHDIRTPLTSIIGYLGLIEDGQYHSEEDLLKYTHTAYIKAKQMKSLVDDLFEYTKVRQPAVPVNFSAFDMIQLIEQLAADFELEASKKNIQILVQSKVDSLIMDGDTEKLVRVFNNLLTNALKYGKGATKIVIEVERIGSEVVATVKNNGAMIPQQAIDNLFDRFYRVEESRSQATGGTGLGLAIAQSIVALHGGYIYAKSDKQWTSFIMHLPIKKNEKLPIDTQEVI…
Enterococcus faecium	GCF_018279145.1_ASM1827914v1	RpoB	lcl|NZ_CP047326.1_prot_WP_002295964.1_905	MAGHVVKYGKHRERRSFARISEVLELPNLIEIQTDSYQWFLDEGLREMFEDILPIDDFNGNLSLEFVDYELKEPKYTVAEARAHDANYSAPLHVTLRLTNRETGEIKAQEVFFGDFPLMTEQGTFIINGAERVIVSQLVRSPGVYFHGKVDKNGKEGFGSTVIPNRGAWLEMETDAKDISYVRIDRTRKIPLTVLVRALGFGSDDTIFEIFGDSETLRNTVEKDLHKNASDSRTEEGLKDVYERLRPGEPKTADSSRNLLNARFFDPKRYDLANVGRYKVNKKLDLKTRLLNLTLAETLVDPETGEIIVEKGTVLTHQVMETLAPFIDNGLNSVTYYPSEDGVVTDPMTVQVIKVFSPRDPEREVNVIGNGYPEAAVKTVRPADIIASMSYFLNLMEGI…
Enterococcus faecium	GCF_018279145.1_ASM1827914v1	NusG	lcl|NZ_CP047326.1_prot_WP_002294580.1_1159	MESFEKNWYVLHTYSGYENKVKANIESRAQSMKMADFIFRVVVPEEKETEVKNGKEKEIVHKTFPGYVLVEMIMTDASWYVVRNTPGVTGFVGSHGAGSKPAPLLPEEVNHILRSIGMSLRQNDLEVEVGEVVKIIEGAFAGLEGQVTEVDGEKEKLKVNIDMFGRETSTELDFDQVDKID
Enterococcus faecium	GCF_018516845.1_ASM1851684v1	CroS	lcl|NZ_CP065752.1_prot_WP_002295267.1_2391	MTQDSKRATEKRRRINLTSKEISELLAEGIITIILLLLLNVSILVVISSVINSSPSLTNAIWDSKNIFAERLNTDLFWNGRNFIIPFFFLLDIGVLYWRLIRRYRQMQLRHIISELHYIANGNYDHRIPFELSGDLSRVVTSINGLVDSTVAAIEDERKIEKSKDELITNVSHDIRTPLTSIIGYLGLIEDGQYHSEEDLLKYTHTAYIKAKQMKSLVDDLFEYTKVRQPAVPVNFSAFDMIQLIEQLAADFELEASKKNIQILVQSKVDSLIMDGDTEKLVRVFNNLLTNALKYGKGATKIVIEVERIGSEVVATVKNNGAMIPQQAIDNLFDRFYRVEESRSQATGGTGLGLAIAQSIVALHGGYIYAKSDKQWTSFIMHLPIKKNEKLPIDTQEVI…
Enterococcus faecium	GCF_018516845.1_ASM1851684v1	RpoB	lcl|NZ_CP065752.1_prot_WP_002295964.1_2371	MAGHVVKYGKHRERRSFARISEVLELPNLIEIQTDSYQWFLDEGLREMFEDILPIDDFNGNLSLEFVDYELKEPKYTVAEARAHDANYSAPLHVTLRLTNRETGEIKAQEVFFGDFPLMTEQGTFIINGAERVIVSQLVRSPGVYFHGKVDKNGKEGFGSTVIPNRGAWLEMETDAKDISYVRIDRTRKIPLTVLVRALGFGSDDTIFEIFGDSETLRNTVEKDLHKNASDSRTEEGLKDVYERLRPGEPKTADSSRNLLNARFFDPKRYDLANVGRYKVNKKLDLKTRLLNLTLAETLVDPETGEIIVEKGTVLTHQVMETLAPFIDNGLNSVTYYPSEDGVVTDPMTVQVIKVFSPRDPEREVNVIGNGYPEAAVKTVRPADIIASMSYFLNLMEGI…
Enterococcus faecium	GCF_018516845.1_ASM1851684v1	NusG	lcl|NZ_CP065752.1_prot_WP_002294580.1_2100	MESFEKNWYVLHTYSGYENKVKANIESRAQSMKMADFIFRVVVPEEKETEVKNGKEKEIVHKTFPGYVLVEMIMTDASWYVVRNTPGVTGFVGSHGAGSKPAPLLPEEVNHILRSIGMSLRQNDLEVEVGEVVKIIEGAFAGLEGQVTEVDGEKEKLKVNIDMFGRETSTELDFDQVDKID
Enterococcus faecium	GCF_018516925.1_ASM1851692v1	CroS	lcl|NZ_CP065754.1_prot_WP_002295267.1_2472	MTQDSKRATEKRRRINLTSKEISELLAEGIITIILLLLLNVSILVVISSVINSSPSLTNAIWDSKNIFAERLNTDLFWNGRNFIIPFFFLLDIGVLYWRLIRRYRQMQLRHIISELHYIANGNYDHRIPFELSGDLSRVVTSINGLVDSTVAAIEDERKIEKSKDELITNVSHDIRTPLTSIIGYLGLIEDGQYHSEEDLLKYTHTAYIKAKQMKSLVDDLFEYTKVRQPAVPVNFSAFDMIQLIEQLAADFELEASKKNIQILVQSKVDSLIMDGDTEKLVRVFNNLLTNALKYGKGATKIVIEVERIGSEVVATVKNNGAMIPQQAIDNLFDRFYRVEESRSQATGGTGLGLAIAQSIVALHGGYIYAKSDKQWTSFIMHLPIKKNEKLPIDTQEVI…
Enterococcus faecium	GCF_018516925.1_ASM1851692v1	RpoB	lcl|NZ_CP065754.1_prot_WP_002295964.1_2452	MAGHVVKYGKHRERRSFARISEVLELPNLIEIQTDSYQWFLDEGLREMFEDILPIDDFNGNLSLEFVDYELKEPKYTVAEARAHDANYSAPLHVTLRLTNRETGEIKAQEVFFGDFPLMTEQGTFIINGAERVIVSQLVRSPGVYFHGKVDKNGKEGFGSTVIPNRGAWLEMETDAKDISYVRIDRTRKIPLTVLVRALGFGSDDTIFEIFGDSETLRNTVEKDLHKNASDSRTEEGLKDVYERLRPGEPKTADSSRNLLNARFFDPKRYDLANVGRYKVNKKLDLKTRLLNLTLAETLVDPETGEIIVEKGTVLTHQVMETLAPFIDNGLNSVTYYPSEDGVVTDPMTVQVIKVFSPRDPEREVNVIGNGYPEAAVKTVRPADIIASMSYFLNLMEGI…
Enterococcus faecium	GCF_018516925.1_ASM1851692v1	NusG	lcl|NZ_CP065754.1_prot_WP_002294580.1_2176	MESFEKNWYVLHTYSGYENKVKANIESRAQSMKMADFIFRVVVPEEKETEVKNGKEKEIVHKTFPGYVLVEMIMTDASWYVVRNTPGVTGFVGSHGAGSKPAPLLPEEVNHILRSIGMSLRQNDLEVEVGEVVKIIEGAFAGLEGQVTEVDGEKEKLKVNIDMFGRETSTELDFDQVDKID
Enterococcus faecium	GCA_018517025.1_ASM1851702v1	CroS	lcl|CP065764.1_prot_QVW97201.1_2321	MTQDSKRATEKRRRINLTSKEISELLAEGIITIILLLLLNVSILVVISSVINSSPSLTNAIWDSKNIFAERLNTDLFWNGRNFIIPFFFLLDIGVLYWRLIRRYRQMQLRHIISELHYIANGNYDHRIPFELSGDLSRVVTSINGLVDSTVAAIEDERKIEKSKDELITNVSHDIRTPLTSIIGYLGLIEDGQYHSEEDLLKYTHTAYIKAKQMKSLVDDLFEYTKVRQPAVPVNFSAFDMIQLIEQLAADFELEASKKNIQILVQSKVDSLIMDGDTEKLVRVFNNLLTNALKYGKGATKIVIEVERIGSEVVATVKNNGAMIPQQAIDNLFDRFYRVEESRSQATGGTGLGLAIAQSIVALHGGYIYAKSDKQWTSFIMHLPIKKNEKLPIDTQEVI…
Enterococcus faecium	GCA_018517025.1_ASM1851702v1	RpoB	lcl|CP065764.1_prot_QVW97221.1_2341	MAGHVVKYGKHRERRSFARISEVLELPNLIEIQTDSYQWFLDEGLREMFEDILPIDDFNGNLSLEFVDYELKEPKYTVAEARAHDANYSAPLHVTLRLTNRETGEIKAQEVFFGDFPLMTEQGTFIINGAERVIVSQLVRSPGVYFHGKVDKNGKEGFGSTVIPNRGAWLEMETDAKDISYVRIDRTRKIPLTVLVRALGFGSDDTIFEIFGDSETLRNTVEKDLHKNASDSRTEEGLKDVYERLRPGEPKTADSSRNLLNARFFDPKRYDLANVGRYKVNKKLDLKTRLLNLTLAETLVDPETGEIIVEKGTVLTHQVMETLAPFIDNGLNSVTYYPSEDGVVTDPMTVQVIKVFSPRDPEREVNVIGNGYPEAAVKTVRPADIIASMSYFLNLMEGI…
Enterococcus faecium	GCA_018517025.1_ASM1851702v1	NusG	lcl|CP065764.1_prot_QVW97504.1_84	MESFEKNWYVLHTYSGYENKVKANIESRAQSMKMADFIFRVVVPEEKETEVKNGKEKEIVHKTFPGYVLVEMIMTDASWYVVRNTPGVTGFVGSHGAGSKPAPLLPEEVNHILRSIGMSLRQNDLEVEVGEVVKIIEGAFAGLEGQVTEVDGEKEKLKVNIDMFGRETSTELDFDQVDKID
Enterococcus faecium	GCF_018517045.1_ASM1851704v1	CroS	lcl|NZ_CP065767.1_prot_WP_002295267.1_2566	MTQDSKRATEKRRRINLTSKEISELLAEGIITIILLLLLNVSILVVISSVINSSPSLTNAIWDSKNIFAERLNTDLFWNGRNFIIPFFFLLDIGVLYWRLIRRYRQMQLRHIISELHYIANGNYDHRIPFELSGDLSRVVTSINGLVDSTVAAIEDERKIEKSKDELITNVSHDIRTPLTSIIGYLGLIEDGQYHSEEDLLKYTHTAYIKAKQMKSLVDDLFEYTKVRQPAVPVNFSAFDMIQLIEQLAADFELEASKKNIQILVQSKVDSLIMDGDTEKLVRVFNNLLTNALKYGKGATKIVIEVERIGSEVVATVKNNGAMIPQQAIDNLFDRFYRVEESRSQATGGTGLGLAIAQSIVALHGGYIYAKSDKQWTSFIMHLPIKKNEKLPIDTQEVI…
Enterococcus faecium	GCF_018517045.1_ASM1851704v1	RpoB	lcl|NZ_CP065767.1_prot_WP_002295964.1_2546	MAGHVVKYGKHRERRSFARISEVLELPNLIEIQTDSYQWFLDEGLREMFEDILPIDDFNGNLSLEFVDYELKEPKYTVAEARAHDANYSAPLHVTLRLTNRETGEIKAQEVFFGDFPLMTEQGTFIINGAERVIVSQLVRSPGVYFHGKVDKNGKEGFGSTVIPNRGAWLEMETDAKDISYVRIDRTRKIPLTVLVRALGFGSDDTIFEIFGDSETLRNTVEKDLHKNASDSRTEEGLKDVYERLRPGEPKTADSSRNLLNARFFDPKRYDLANVGRYKVNKKLDLKTRLLNLTLAETLVDPETGEIIVEKGTVLTHQVMETLAPFIDNGLNSVTYYPSEDGVVTDPMTVQVIKVFSPRDPEREVNVIGNGYPEAAVKTVRPADIIASMSYFLNLMEGI…
Enterococcus faecium	GCF_018517045.1_ASM1851704v1	NusG	lcl|NZ_CP065767.1_prot_WP_002294580.1_2246	MESFEKNWYVLHTYSGYENKVKANIESRAQSMKMADFIFRVVVPEEKETEVKNGKEKEIVHKTFPGYVLVEMIMTDASWYVVRNTPGVTGFVGSHGAGSKPAPLLPEEVNHILRSIGMSLRQNDLEVEVGEVVKIIEGAFAGLEGQVTEVDGEKEKLKVNIDMFGRETSTELDFDQVDKID
Enterococcus faecium	GCF_018517065.1_ASM1851706v1	CroS	lcl|NZ_CP065770.1_prot_WP_002295267.1_2489	MTQDSKRATEKRRRINLTSKEISELLAEGIITIILLLLLNVSILVVISSVINSSPSLTNAIWDSKNIFAERLNTDLFWNGRNFIIPFFFLLDIGVLYWRLIRRYRQMQLRHIISELHYIANGNYDHRIPFELSGDLSRVVTSINGLVDSTVAAIEDERKIEKSKDELITNVSHDIRTPLTSIIGYLGLIEDGQYHSEEDLLKYTHTAYIKAKQMKSLVDDLFEYTKVRQPAVPVNFSAFDMIQLIEQLAADFELEASKKNIQILVQSKVDSLIMDGDTEKLVRVFNNLLTNALKYGKGATKIVIEVERIGSEVVATVKNNGAMIPQQAIDNLFDRFYRVEESRSQATGGTGLGLAIAQSIVALHGGYIYAKSDKQWTSFIMHLPIKKNEKLPIDTQEVI…
Enterococcus faecium	GCF_018517065.1_ASM1851706v1	RpoB	lcl|NZ_CP065770.1_prot_WP_002295964.1_2469	MAGHVVKYGKHRERRSFARISEVLELPNLIEIQTDSYQWFLDEGLREMFEDILPIDDFNGNLSLEFVDYELKEPKYTVAEARAHDANYSAPLHVTLRLTNRETGEIKAQEVFFGDFPLMTEQGTFIINGAERVIVSQLVRSPGVYFHGKVDKNGKEGFGSTVIPNRGAWLEMETDAKDISYVRIDRTRKIPLTVLVRALGFGSDDTIFEIFGDSETLRNTVEKDLHKNASDSRTEEGLKDVYERLRPGEPKTADSSRNLLNARFFDPKRYDLANVGRYKVNKKLDLKTRLLNLTLAETLVDPETGEIIVEKGTVLTHQVMETLAPFIDNGLNSVTYYPSEDGVVTDPMTVQVIKVFSPRDPEREVNVIGNGYPEAAVKTVRPADIIASMSYFLNLMEGI…
Enterococcus faecium	GCF_018517065.1_ASM1851706v1	NusG	lcl|NZ_CP065770.1_prot_WP_002294580.1_2206	MESFEKNWYVLHTYSGYENKVKANIESRAQSMKMADFIFRVVVPEEKETEVKNGKEKEIVHKTFPGYVLVEMIMTDASWYVVRNTPGVTGFVGSHGAGSKPAPLLPEEVNHILRSIGMSLRQNDLEVEVGEVVKIIEGAFAGLEGQVTEVDGEKEKLKVNIDMFGRETSTELDFDQVDKID
Enterococcus faecium	GCF_018517085.1_ASM1851708v1	CroS	lcl|NZ_CP065773.1_prot_WP_002295267.1_2345	MTQDSKRATEKRRRINLTSKEISELLAEGIITIILLLLLNVSILVVISSVINSSPSLTNAIWDSKNIFAERLNTDLFWNGRNFIIPFFFLLDIGVLYWRLIRRYRQMQLRHIISELHYIANGNYDHRIPFELSGDLSRVVTSINGLVDSTVAAIEDERKIEKSKDELITNVSHDIRTPLTSIIGYLGLIEDGQYHSEEDLLKYTHTAYIKAKQMKSLVDDLFEYTKVRQPAVPVNFSAFDMIQLIEQLAADFELEASKKNIQILVQSKVDSLIMDGDTEKLVRVFNNLLTNALKYGKGATKIVIEVERIGSEVVATVKNNGAMIPQQAIDNLFDRFYRVEESRSQATGGTGLGLAIAQSIVALHGGYIYAKSDKQWTSFIMHLPIKKNEKLPIDTQEVI…
Enterococcus faecium	GCF_018517085.1_ASM1851708v1	RpoB	lcl|NZ_CP065773.1_prot_WP_002295964.1_2325	MAGHVVKYGKHRERRSFARISEVLELPNLIEIQTDSYQWFLDEGLREMFEDILPIDDFNGNLSLEFVDYELKEPKYTVAEARAHDANYSAPLHVTLRLTNRETGEIKAQEVFFGDFPLMTEQGTFIINGAERVIVSQLVRSPGVYFHGKVDKNGKEGFGSTVIPNRGAWLEMETDAKDISYVRIDRTRKIPLTVLVRALGFGSDDTIFEIFGDSETLRNTVEKDLHKNASDSRTEEGLKDVYERLRPGEPKTADSSRNLLNARFFDPKRYDLANVGRYKVNKKLDLKTRLLNLTLAETLVDPETGEIIVEKGTVLTHQVMETLAPFIDNGLNSVTYYPSEDGVVTDPMTVQVIKVFSPRDPEREVNVIGNGYPEAAVKTVRPADIIASMSYFLNLMEGI…
Enterococcus faecium	GCF_018517085.1_ASM1851708v1	NusG	lcl|NZ_CP065773.1_prot_WP_002294580.1_2073	MESFEKNWYVLHTYSGYENKVKANIESRAQSMKMADFIFRVVVPEEKETEVKNGKEKEIVHKTFPGYVLVEMIMTDASWYVVRNTPGVTGFVGSHGAGSKPAPLLPEEVNHILRSIGMSLRQNDLEVEVGEVVKIIEGAFAGLEGQVTEVDGEKEKLKVNIDMFGRETSTELDFDQVDKID
Enterococcus faecium	GCF_018517105.1_ASM1851710v1	CroS	lcl|NZ_CP065777.1_prot_WP_002295267.1_2549	MTQDSKRATEKRRRINLTSKEISELLAEGIITIILLLLLNVSILVVISSVINSSPSLTNAIWDSKNIFAERLNTDLFWNGRNFIIPFFFLLDIGVLYWRLIRRYRQMQLRHIISELHYIANGNYDHRIPFELSGDLSRVVTSINGLVDSTVAAIEDERKIEKSKDELITNVSHDIRTPLTSIIGYLGLIEDGQYHSEEDLLKYTHTAYIKAKQMKSLVDDLFEYTKVRQPAVPVNFSAFDMIQLIEQLAADFELEASKKNIQILVQSKVDSLIMDGDTEKLVRVFNNLLTNALKYGKGATKIVIEVERIGSEVVATVKNNGAMIPQQAIDNLFDRFYRVEESRSQATGGTGLGLAIAQSIVALHGGYIYAKSDKQWTSFIMHLPIKKNEKLPIDTQEVI…
Enterococcus faecium	GCF_018517105.1_ASM1851710v1	RpoB	lcl|NZ_CP065777.1_prot_WP_002295964.1_2529	MAGHVVKYGKHRERRSFARISEVLELPNLIEIQTDSYQWFLDEGLREMFEDILPIDDFNGNLSLEFVDYELKEPKYTVAEARAHDANYSAPLHVTLRLTNRETGEIKAQEVFFGDFPLMTEQGTFIINGAERVIVSQLVRSPGVYFHGKVDKNGKEGFGSTVIPNRGAWLEMETDAKDISYVRIDRTRKIPLTVLVRALGFGSDDTIFEIFGDSETLRNTVEKDLHKNASDSRTEEGLKDVYERLRPGEPKTADSSRNLLNARFFDPKRYDLANVGRYKVNKKLDLKTRLLNLTLAETLVDPETGEIIVEKGTVLTHQVMETLAPFIDNGLNSVTYYPSEDGVVTDPMTVQVIKVFSPRDPEREVNVIGNGYPEAAVKTVRPADIIASMSYFLNLMEGI…
Enterococcus faecium	GCF_018517105.1_ASM1851710v1	NusG	lcl|NZ_CP065777.1_prot_WP_002294580.1_2239	MESFEKNWYVLHTYSGYENKVKANIESRAQSMKMADFIFRVVVPEEKETEVKNGKEKEIVHKTFPGYVLVEMIMTDASWYVVRNTPGVTGFVGSHGAGSKPAPLLPEEVNHILRSIGMSLRQNDLEVEVGEVVKIIEGAFAGLEGQVTEVDGEKEKLKVNIDMFGRETSTELDFDQVDKID
Enterococcus faecium	GCA_018517145.1_ASM1851714v1	CroS	lcl|CP066205.1_prot_QVX02363.1_426	MTQDSKRATEKRRRINLTSKEISELLAEGIITIILLLLLNVSILVVISSVINSSPSLTNAIWDSKNIFAERLNTDLFWNGRNFIIPFFFLLDIGVLYWRLIRRYRQMQLRHIISELHYIANGNYDHRIPFELSGDLSRVVTSINGLVDSTVAAIEDERKIEKSKDELITNVSHDIRTPLTSIIGYLGLIEDGQYHSEEDLLKYTHTAYIKAKQMKSLVDDLFEYTKVRQPAVPVNFSAFDMIQLIEQLAADFELEASKKNIQILVQSKVDSLIMDGDTEKLVRVFNNLLTNALKYGKGATKIVIEVERIGSEVVATVKNNGAMIPQQAIDNLFDRFYRVEESRSQATGGTGLGLAIAQSIVALHGGYIYAKSDKQWTSFIMHLPIKKNEKLPIDTQEVI…
Enterococcus faecium	GCA_018517145.1_ASM1851714v1	RpoB	lcl|CP066205.1_prot_QVX02381.1_446	MAGHVVKYGKHRERRSFARISEVLELPNLIEIQTDSYQWFLDEGLREMFEDILPIDDFNGNLSLEFVDYELKEPKYTVAEARAHDANYSAPLHVTLRLTNRETGEIKAQEVFFGDFPLMTEQGTFIINGAERVIVSQLVRSPGVYFHGKVDKNGKEGFGSTVIPNRGAWLEMETDAKDISYVRIDRTRKIPLTVLVRALGFGSDDTIFEIFGDSETLRNTVEKDLHKNASDSRTEEGLKDVYERLRPGEPKTADSSRNLLNARFFDPKRYDLANVGRYKVNKKLDLKTRLLNLTLAETLVDPETGEIIVEKGTVLTHQVMETLAPFIDNGLNSVTYYPSEDGVVTDPMTVQVIKVFSPRDPEREVNVIGNGYPEAAVKTVRPADIIASMSYFLNLMEGI…
Enterococcus faecium	GCA_018517145.1_ASM1851714v1	NusG	lcl|CP066205.1_prot_QVX02600.1_707	MESFEKNWYVLHTYSGYENKVKANIESRAQSMKMADFIFRVVVPEEKETEVKNGKEKEIVHKTFPGYVLVEMIMTDASWYVVRNTPGVTGFVGSHGAGSKPAPLLPEEVNHILRSIGMSLRQNDLEVEVGEVVKIIEGAFAGLEGQVTEVDGEKEKLKVNIDMFGRETSTELDFDQVDKID
Enterococcus faecium	GCA_018517165.1_ASM1851716v1	CroS
Enterococcus faecium	GCA_018517165.1_ASM1851716v1	RpoB	lcl|CP066212.1_prot_QVW99867.1_167	MAGHVVKYGKHRERRSFARISEVLELPNLIEIQTDSYQWFLDEGLREMFEDILPIDDFNGNLSLEFVDYELKEPKYTVAEARAHDANYSAPLHVTLRLTNRETGEIKAQEVFFGDFPLMTEQGTFIINGAERVIVSQLVRSPGVYFHGKVDKNGKEGFGSTVIPNRGAWLEMETDAKDISYVRIDRTRKIPLTVLVRALGFGSDDTIFEIFGDSETLRNTVEKDLHKNASDSRTEEGLKDVYERLRPGEPKTADSSRNLLNARFFDPKRYDLANVGRYKVNKKLDLKTRLLNLTLAETLVDPETGEIIVEKGTVLTHQVMETLAPFIDNGLNSVTYYPSEDGVVTDPMTVQVIKVFSPRDPEREVNVIGNGYPEAAVKTVRPADIIASMSYFLNLMEGI…
Enterococcus faecium	GCA_018517165.1_ASM1851716v1	NusG	lcl|CP066212.1_prot_QVX00108.1_467	MESFEKNWYVLHTYSGYENKVKANIESRAQSMKMADFIFRVVVPEEKETEVKNGKEKEIVHKTFPGYVLVEMIMTDASWYVVRNTPGVTGFVGSHGAGSKPAPLLPEEVNHILRSIGMSLRQNDLEVEVGEVVKIIEGAFAGLEGQVTEVDGEKEKLKVNIDMFGRETSTELDFDQVDKID
Enterococcus faecium	GCF_018517185.1_ASM1851718v1	CroS	lcl|NZ_CP066215.1_prot_WP_002295267.1_2496	MTQDSKRATEKRRRINLTSKEISELLAEGIITIILLLLLNVSILVVISSVINSSPSLTNAIWDSKNIFAERLNTDLFWNGRNFIIPFFFLLDIGVLYWRLIRRYRQMQLRHIISELHYIANGNYDHRIPFELSGDLSRVVTSINGLVDSTVAAIEDERKIEKSKDELITNVSHDIRTPLTSIIGYLGLIEDGQYHSEEDLLKYTHTAYIKAKQMKSLVDDLFEYTKVRQPAVPVNFSAFDMIQLIEQLAADFELEASKKNIQILVQSKVDSLIMDGDTEKLVRVFNNLLTNALKYGKGATKIVIEVERIGSEVVATVKNNGAMIPQQAIDNLFDRFYRVEESRSQATGGTGLGLAIAQSIVALHGGYIYAKSDKQWTSFIMHLPIKKNEKLPIDTQEVI…
Enterococcus faecium	GCF_018517185.1_ASM1851718v1	RpoB	lcl|NZ_CP066215.1_prot_WP_002295964.1_2475	MAGHVVKYGKHRERRSFARISEVLELPNLIEIQTDSYQWFLDEGLREMFEDILPIDDFNGNLSLEFVDYELKEPKYTVAEARAHDANYSAPLHVTLRLTNRETGEIKAQEVFFGDFPLMTEQGTFIINGAERVIVSQLVRSPGVYFHGKVDKNGKEGFGSTVIPNRGAWLEMETDAKDISYVRIDRTRKIPLTVLVRALGFGSDDTIFEIFGDSETLRNTVEKDLHKNASDSRTEEGLKDVYERLRPGEPKTADSSRNLLNARFFDPKRYDLANVGRYKVNKKLDLKTRLLNLTLAETLVDPETGEIIVEKGTVLTHQVMETLAPFIDNGLNSVTYYPSEDGVVTDPMTVQVIKVFSPRDPEREVNVIGNGYPEAAVKTVRPADIIASMSYFLNLMEGI…
Enterococcus faecium	GCF_018517185.1_ASM1851718v1	NusG	lcl|NZ_CP066215.1_prot_WP_002294580.1_2206	MESFEKNWYVLHTYSGYENKVKANIESRAQSMKMADFIFRVVVPEEKETEVKNGKEKEIVHKTFPGYVLVEMIMTDASWYVVRNTPGVTGFVGSHGAGSKPAPLLPEEVNHILRSIGMSLRQNDLEVEVGEVVKIIEGAFAGLEGQVTEVDGEKEKLKVNIDMFGRETSTELDFDQVDKID
Enterococcus faecium	GCF_019175425.1_ASM1917542v1	CroS	lcl|NZ_CP072878.1_prot_WP_002295267.1_2450	MTQDSKRATEKRRRINLTSKEISELLAEGIITIILLLLLNVSILVVISSVINSSPSLTNAIWDSKNIFAERLNTDLFWNGRNFIIPFFFLLDIGVLYWRLIRRYRQMQLRHIISELHYIANGNYDHRIPFELSGDLSRVVTSINGLVDSTVAAIEDERKIEKSKDELITNVSHDIRTPLTSIIGYLGLIEDGQYHSEEDLLKYTHTAYIKAKQMKSLVDDLFEYTKVRQPAVPVNFSAFDMIQLIEQLAADFELEASKKNIQILVQSKVDSLIMDGDTEKLVRVFNNLLTNALKYGKGATKIVIEVERIGSEVVATVKNNGAMIPQQAIDNLFDRFYRVEESRSQATGGTGLGLAIAQSIVALHGGYIYAKSDKQWTSFIMHLPIKKNEKLPIDTQEVI…
Enterococcus faecium	GCF_019175425.1_ASM1917542v1	RpoB	lcl|NZ_CP072878.1_prot_WP_002295964.1_2430	MAGHVVKYGKHRERRSFARISEVLELPNLIEIQTDSYQWFLDEGLREMFEDILPIDDFNGNLSLEFVDYELKEPKYTVAEARAHDANYSAPLHVTLRLTNRETGEIKAQEVFFGDFPLMTEQGTFIINGAERVIVSQLVRSPGVYFHGKVDKNGKEGFGSTVIPNRGAWLEMETDAKDISYVRIDRTRKIPLTVLVRALGFGSDDTIFEIFGDSETLRNTVEKDLHKNASDSRTEEGLKDVYERLRPGEPKTADSSRNLLNARFFDPKRYDLANVGRYKVNKKLDLKTRLLNLTLAETLVDPETGEIIVEKGTVLTHQVMETLAPFIDNGLNSVTYYPSEDGVVTDPMTVQVIKVFSPRDPEREVNVIGNGYPEAAVKTVRPADIIASMSYFLNLMEGI…
Enterococcus faecium	GCF_019175425.1_ASM1917542v1	NusG	lcl|NZ_CP072878.1_prot_WP_002294580.1_2176	MESFEKNWYVLHTYSGYENKVKANIESRAQSMKMADFIFRVVVPEEKETEVKNGKEKEIVHKTFPGYVLVEMIMTDASWYVVRNTPGVTGFVGSHGAGSKPAPLLPEEVNHILRSIGMSLRQNDLEVEVGEVVKIIEGAFAGLEGQVTEVDGEKEKLKVNIDMFGRETSTELDFDQVDKID
Enterococcus faecium	GCF_019175445.1_ASM1917544v1	CroS	lcl|NZ_CP072881.1_prot_WP_002326377.1_2256	MTQDSKRATEKRRRINLTSKEISELLAEGIITIILLFLLNVSILVVISSVINSSPSLTNAIWDSKNIFAERLNTDLFWNGRNFIIPFFFLLDIGVLYWRLIRRYRQMQLRHIISELHYIANGNYDHRIPFELSGDLSRVVTSINGLVDSTVAAIEDERKIEKSKDELITNVSHDIRTPLTSIIGYLGLIEDGQYHSEEDLLKYTHTAYIKAKQMKSLVDDLFEYTKVRQPAVPVNFSAFDMIQLIEQLAADFELEASKKNIQILVQSKVDSLIMDGDTEKLVRVFNNLLTNALKYGKGATKIVIEVERIGSEVVATVKNNGAMIPQQAIDNLFDRFYRVEESRSQATGGTGLGLAIAQSIVALHGGYIYAKSDKQWTSFIMHLPIKKNEKLPIDTQEVI…
Enterococcus faecium	GCF_019175445.1_ASM1917544v1	RpoB	lcl|NZ_CP072881.1_prot_WP_002295964.1_2233	MAGHVVKYGKHRERRSFARISEVLELPNLIEIQTDSYQWFLDEGLREMFEDILPIDDFNGNLSLEFVDYELKEPKYTVAEARAHDANYSAPLHVTLRLTNRETGEIKAQEVFFGDFPLMTEQGTFIINGAERVIVSQLVRSPGVYFHGKVDKNGKEGFGSTVIPNRGAWLEMETDAKDISYVRIDRTRKIPLTVLVRALGFGSDDTIFEIFGDSETLRNTVEKDLHKNASDSRTEEGLKDVYERLRPGEPKTADSSRNLLNARFFDPKRYDLANVGRYKVNKKLDLKTRLLNLTLAETLVDPETGEIIVEKGTVLTHQVMETLAPFIDNGLNSVTYYPSEDGVVTDPMTVQVIKVFSPRDPEREVNVIGNGYPEAAVKTVRPADIIASMSYFLNLMEGI…
Enterococcus faecium	GCF_019175445.1_ASM1917544v1	NusG	lcl|NZ_CP072881.1_prot_WP_002294580.1_1993	MESFEKNWYVLHTYSGYENKVKANIESRAQSMKMADFIFRVVVPEEKETEVKNGKEKEIVHKTFPGYVLVEMIMTDASWYVVRNTPGVTGFVGSHGAGSKPAPLLPEEVNHILRSIGMSLRQNDLEVEVGEVVKIIEGAFAGLEGQVTEVDGEKEKLKVNIDMFGRETSTELDFDQVDKID
Enterococcus faecium	GCF_019175465.1_ASM1917546v1	CroS	lcl|NZ_CP072884.1_prot_WP_002334278.1_2413	MTQDSKRATEKRRRINLTSKEISELLAEGIITIILLLLLNVSILVVISSVINSSPSLTNAIWDSKNIFAERLNTDLFWNGRNFIIPFFFLLDIGVLYWRLIRRYRQMQLRHIISELHYIANGNYDHRIPFELSGDLSRVVTSINGLVDSTVAAIEDERKIEKSKDELITNVSHDIRTPLTSIIGYLGLIEDGQYHSEEDLLKYTHTAYIKAKQMKSLVDDLFEYTKVRQPAVPVNFSAFDMIQLIEQLAADFELEASKKNIQILVQSKVDSLIMDGDTEKLVRVFNNLLTNALKYGKGATKIVIEVERIGSEVVATVKNNGAMIPQQAIDNLFDRFYRVEESRSQATGGTGLGLAIAQSIVALHGGYIYAKSDKQWTSFIMHLPIKKNEKLPIDTQEVI…
Enterococcus faecium	GCF_019175465.1_ASM1917546v1	RpoB	lcl|NZ_CP072884.1_prot_WP_002295964.1_2393	MAGHVVKYGKHRERRSFARISEVLELPNLIEIQTDSYQWFLDEGLREMFEDILPIDDFNGNLSLEFVDYELKEPKYTVAEARAHDANYSAPLHVTLRLTNRETGEIKAQEVFFGDFPLMTEQGTFIINGAERVIVSQLVRSPGVYFHGKVDKNGKEGFGSTVIPNRGAWLEMETDAKDISYVRIDRTRKIPLTVLVRALGFGSDDTIFEIFGDSETLRNTVEKDLHKNASDSRTEEGLKDVYERLRPGEPKTADSSRNLLNARFFDPKRYDLANVGRYKVNKKLDLKTRLLNLTLAETLVDPETGEIIVEKGTVLTHQVMETLAPFIDNGLNSVTYYPSEDGVVTDPMTVQVIKVFSPRDPEREVNVIGNGYPEAAVKTVRPADIIASMSYFLNLMEGI…
Enterococcus faecium	GCF_019175465.1_ASM1917546v1	NusG	lcl|NZ_CP072884.1_prot_WP_002294580.1_2139	MESFEKNWYVLHTYSGYENKVKANIESRAQSMKMADFIFRVVVPEEKETEVKNGKEKEIVHKTFPGYVLVEMIMTDASWYVVRNTPGVTGFVGSHGAGSKPAPLLPEEVNHILRSIGMSLRQNDLEVEVGEVVKIIEGAFAGLEGQVTEVDGEKEKLKVNIDMFGRETSTELDFDQVDKID
Enterococcus faecium	GCF_019175525.1_ASM1917552v1	CroS	lcl|NZ_CP072894.1_prot_WP_002295267.1_2419	MTQDSKRATEKRRRINLTSKEISELLAEGIITIILLLLLNVSILVVISSVINSSPSLTNAIWDSKNIFAERLNTDLFWNGRNFIIPFFFLLDIGVLYWRLIRRYRQMQLRHIISELHYIANGNYDHRIPFELSGDLSRVVTSINGLVDSTVAAIEDERKIEKSKDELITNVSHDIRTPLTSIIGYLGLIEDGQYHSEEDLLKYTHTAYIKAKQMKSLVDDLFEYTKVRQPAVPVNFSAFDMIQLIEQLAADFELEASKKNIQILVQSKVDSLIMDGDTEKLVRVFNNLLTNALKYGKGATKIVIEVERIGSEVVATVKNNGAMIPQQAIDNLFDRFYRVEESRSQATGGTGLGLAIAQSIVALHGGYIYAKSDKQWTSFIMHLPIKKNEKLPIDTQEVI…
Enterococcus faecium	GCF_019175525.1_ASM1917552v1	RpoB	lcl|NZ_CP072894.1_prot_WP_002295964.1_2399	MAGHVVKYGKHRERRSFARISEVLELPNLIEIQTDSYQWFLDEGLREMFEDILPIDDFNGNLSLEFVDYELKEPKYTVAEARAHDANYSAPLHVTLRLTNRETGEIKAQEVFFGDFPLMTEQGTFIINGAERVIVSQLVRSPGVYFHGKVDKNGKEGFGSTVIPNRGAWLEMETDAKDISYVRIDRTRKIPLTVLVRALGFGSDDTIFEIFGDSETLRNTVEKDLHKNASDSRTEEGLKDVYERLRPGEPKTADSSRNLLNARFFDPKRYDLANVGRYKVNKKLDLKTRLLNLTLAETLVDPETGEIIVEKGTVLTHQVMETLAPFIDNGLNSVTYYPSEDGVVTDPMTVQVIKVFSPRDPEREVNVIGNGYPEAAVKTVRPADIIASMSYFLNLMEGI…
Enterococcus faecium	GCF_019175525.1_ASM1917552v1	NusG	lcl|NZ_CP072894.1_prot_WP_002294580.1_379	MESFEKNWYVLHTYSGYENKVKANIESRAQSMKMADFIFRVVVPEEKETEVKNGKEKEIVHKTFPGYVLVEMIMTDASWYVVRNTPGVTGFVGSHGAGSKPAPLLPEEVNHILRSIGMSLRQNDLEVEVGEVVKIIEGAFAGLEGQVTEVDGEKEKLKVNIDMFGRETSTELDFDQVDKID
Enterococcus faecium	GCF_019356355.1_ASM1935635v1	CroS	lcl|NZ_CP079927.1_prot_WP_002295267.1_2498	MTQDSKRATEKRRRINLTSKEISELLAEGIITIILLLLLNVSILVVISSVINSSPSLTNAIWDSKNIFAERLNTDLFWNGRNFIIPFFFLLDIGVLYWRLIRRYRQMQLRHIISELHYIANGNYDHRIPFELSGDLSRVVTSINGLVDSTVAAIEDERKIEKSKDELITNVSHDIRTPLTSIIGYLGLIEDGQYHSEEDLLKYTHTAYIKAKQMKSLVDDLFEYTKVRQPAVPVNFSAFDMIQLIEQLAADFELEASKKNIQILVQSKVDSLIMDGDTEKLVRVFNNLLTNALKYGKGATKIVIEVERIGSEVVATVKNNGAMIPQQAIDNLFDRFYRVEESRSQATGGTGLGLAIAQSIVALHGGYIYAKSDKQWTSFIMHLPIKKNEKLPIDTQEVI…
Enterococcus faecium	GCF_019356355.1_ASM1935635v1	RpoB	lcl|NZ_CP079927.1_prot_WP_002295964.1_2478	MAGHVVKYGKHRERRSFARISEVLELPNLIEIQTDSYQWFLDEGLREMFEDILPIDDFNGNLSLEFVDYELKEPKYTVAEARAHDANYSAPLHVTLRLTNRETGEIKAQEVFFGDFPLMTEQGTFIINGAERVIVSQLVRSPGVYFHGKVDKNGKEGFGSTVIPNRGAWLEMETDAKDISYVRIDRTRKIPLTVLVRALGFGSDDTIFEIFGDSETLRNTVEKDLHKNASDSRTEEGLKDVYERLRPGEPKTADSSRNLLNARFFDPKRYDLANVGRYKVNKKLDLKTRLLNLTLAETLVDPETGEIIVEKGTVLTHQVMETLAPFIDNGLNSVTYYPSEDGVVTDPMTVQVIKVFSPRDPEREVNVIGNGYPEAAVKTVRPADIIASMSYFLNLMEGI…
Enterococcus faecium	GCF_019356355.1_ASM1935635v1	NusG	lcl|NZ_CP079927.1_prot_WP_002294580.1_2186	MESFEKNWYVLHTYSGYENKVKANIESRAQSMKMADFIFRVVVPEEKETEVKNGKEKEIVHKTFPGYVLVEMIMTDASWYVVRNTPGVTGFVGSHGAGSKPAPLLPEEVNHILRSIGMSLRQNDLEVEVGEVVKIIEGAFAGLEGQVTEVDGEKEKLKVNIDMFGRETSTELDFDQVDKID
Enterococcus faecium	GCF_019456555.1_ASM1945655v1	CroS	lcl|NZ_CP074105.1_prot_WP_002295267.1_2247	MTQDSKRATEKRRRINLTSKEISELLAEGIITIILLLLLNVSILVVISSVINSSPSLTNAIWDSKNIFAERLNTDLFWNGRNFIIPFFFLLDIGVLYWRLIRRYRQMQLRHIISELHYIANGNYDHRIPFELSGDLSRVVTSINGLVDSTVAAIEDERKIEKSKDELITNVSHDIRTPLTSIIGYLGLIEDGQYHSEEDLLKYTHTAYIKAKQMKSLVDDLFEYTKVRQPAVPVNFSAFDMIQLIEQLAADFELEASKKNIQILVQSKVDSLIMDGDTEKLVRVFNNLLTNALKYGKGATKIVIEVERIGSEVVATVKNNGAMIPQQAIDNLFDRFYRVEESRSQATGGTGLGLAIAQSIVALHGGYIYAKSDKQWTSFIMHLPIKKNEKLPIDTQEVI…
Enterococcus faecium	GCF_019456555.1_ASM1945655v1	RpoB	lcl|NZ_CP074105.1_prot_WP_002295964.1_2227	MAGHVVKYGKHRERRSFARISEVLELPNLIEIQTDSYQWFLDEGLREMFEDILPIDDFNGNLSLEFVDYELKEPKYTVAEARAHDANYSAPLHVTLRLTNRETGEIKAQEVFFGDFPLMTEQGTFIINGAERVIVSQLVRSPGVYFHGKVDKNGKEGFGSTVIPNRGAWLEMETDAKDISYVRIDRTRKIPLTVLVRALGFGSDDTIFEIFGDSETLRNTVEKDLHKNASDSRTEEGLKDVYERLRPGEPKTADSSRNLLNARFFDPKRYDLANVGRYKVNKKLDLKTRLLNLTLAETLVDPETGEIIVEKGTVLTHQVMETLAPFIDNGLNSVTYYPSEDGVVTDPMTVQVIKVFSPRDPEREVNVIGNGYPEAAVKTVRPADIIASMSYFLNLMEGI…
Enterococcus faecium	GCF_019456555.1_ASM1945655v1	NusG	lcl|NZ_CP074105.1_prot_WP_002294580.1_1972	MESFEKNWYVLHTYSGYENKVKANIESRAQSMKMADFIFRVVVPEEKETEVKNGKEKEIVHKTFPGYVLVEMIMTDASWYVVRNTPGVTGFVGSHGAGSKPAPLLPEEVNHILRSIGMSLRQNDLEVEVGEVVKIIEGAFAGLEGQVTEVDGEKEKLKVNIDMFGRETSTELDFDQVDKID
Enterococcus faecium	GCF_019456575.1_ASM1945657v1	CroS	lcl|NZ_CP074107.1_prot_WP_002295267.1_2245	MTQDSKRATEKRRRINLTSKEISELLAEGIITIILLLLLNVSILVVISSVINSSPSLTNAIWDSKNIFAERLNTDLFWNGRNFIIPFFFLLDIGVLYWRLIRRYRQMQLRHIISELHYIANGNYDHRIPFELSGDLSRVVTSINGLVDSTVAAIEDERKIEKSKDELITNVSHDIRTPLTSIIGYLGLIEDGQYHSEEDLLKYTHTAYIKAKQMKSLVDDLFEYTKVRQPAVPVNFSAFDMIQLIEQLAADFELEASKKNIQILVQSKVDSLIMDGDTEKLVRVFNNLLTNALKYGKGATKIVIEVERIGSEVVATVKNNGAMIPQQAIDNLFDRFYRVEESRSQATGGTGLGLAIAQSIVALHGGYIYAKSDKQWTSFIMHLPIKKNEKLPIDTQEVI…
Enterococcus faecium	GCF_019456575.1_ASM1945657v1	RpoB	lcl|NZ_CP074107.1_prot_WP_002295964.1_2225	MAGHVVKYGKHRERRSFARISEVLELPNLIEIQTDSYQWFLDEGLREMFEDILPIDDFNGNLSLEFVDYELKEPKYTVAEARAHDANYSAPLHVTLRLTNRETGEIKAQEVFFGDFPLMTEQGTFIINGAERVIVSQLVRSPGVYFHGKVDKNGKEGFGSTVIPNRGAWLEMETDAKDISYVRIDRTRKIPLTVLVRALGFGSDDTIFEIFGDSETLRNTVEKDLHKNASDSRTEEGLKDVYERLRPGEPKTADSSRNLLNARFFDPKRYDLANVGRYKVNKKLDLKTRLLNLTLAETLVDPETGEIIVEKGTVLTHQVMETLAPFIDNGLNSVTYYPSEDGVVTDPMTVQVIKVFSPRDPEREVNVIGNGYPEAAVKTVRPADIIASMSYFLNLMEGI…
Enterococcus faecium	GCF_019456575.1_ASM1945657v1	NusG	lcl|NZ_CP074107.1_prot_WP_002294580.1_1972	MESFEKNWYVLHTYSGYENKVKANIESRAQSMKMADFIFRVVVPEEKETEVKNGKEKEIVHKTFPGYVLVEMIMTDASWYVVRNTPGVTGFVGSHGAGSKPAPLLPEEVNHILRSIGMSLRQNDLEVEVGEVVKIIEGAFAGLEGQVTEVDGEKEKLKVNIDMFGRETSTELDFDQVDKID
Enterococcus faecium	GCF_019456595.1_ASM1945659v1	CroS	lcl|NZ_CP074109.1_prot_WP_002295267.1_2247	MTQDSKRATEKRRRINLTSKEISELLAEGIITIILLLLLNVSILVVISSVINSSPSLTNAIWDSKNIFAERLNTDLFWNGRNFIIPFFFLLDIGVLYWRLIRRYRQMQLRHIISELHYIANGNYDHRIPFELSGDLSRVVTSINGLVDSTVAAIEDERKIEKSKDELITNVSHDIRTPLTSIIGYLGLIEDGQYHSEEDLLKYTHTAYIKAKQMKSLVDDLFEYTKVRQPAVPVNFSAFDMIQLIEQLAADFELEASKKNIQILVQSKVDSLIMDGDTEKLVRVFNNLLTNALKYGKGATKIVIEVERIGSEVVATVKNNGAMIPQQAIDNLFDRFYRVEESRSQATGGTGLGLAIAQSIVALHGGYIYAKSDKQWTSFIMHLPIKKNEKLPIDTQEVI…
Enterococcus faecium	GCF_019456595.1_ASM1945659v1	RpoB	lcl|NZ_CP074109.1_prot_WP_002295964.1_2227	MAGHVVKYGKHRERRSFARISEVLELPNLIEIQTDSYQWFLDEGLREMFEDILPIDDFNGNLSLEFVDYELKEPKYTVAEARAHDANYSAPLHVTLRLTNRETGEIKAQEVFFGDFPLMTEQGTFIINGAERVIVSQLVRSPGVYFHGKVDKNGKEGFGSTVIPNRGAWLEMETDAKDISYVRIDRTRKIPLTVLVRALGFGSDDTIFEIFGDSETLRNTVEKDLHKNASDSRTEEGLKDVYERLRPGEPKTADSSRNLLNARFFDPKRYDLANVGRYKVNKKLDLKTRLLNLTLAETLVDPETGEIIVEKGTVLTHQVMETLAPFIDNGLNSVTYYPSEDGVVTDPMTVQVIKVFSPRDPEREVNVIGNGYPEAAVKTVRPADIIASMSYFLNLMEGI…
Enterococcus faecium	GCF_019456595.1_ASM1945659v1	NusG	lcl|NZ_CP074109.1_prot_WP_002294580.1_1973	MESFEKNWYVLHTYSGYENKVKANIESRAQSMKMADFIFRVVVPEEKETEVKNGKEKEIVHKTFPGYVLVEMIMTDASWYVVRNTPGVTGFVGSHGAGSKPAPLLPEEVNHILRSIGMSLRQNDLEVEVGEVVKIIEGAFAGLEGQVTEVDGEKEKLKVNIDMFGRETSTELDFDQVDKID
Enterococcus faecium	GCA_019774555.1_ASM1977455v1	CroS	lcl|CP081504.1_prot_QZK96953.1_2328	MTQDSKRATEKRRRINLTSKEISELLAEGIITIILLLLLNVSILVVISSVINSSPSLTNAIWDSKNIFAERLNTDLFWNGRNFIIPFFFLLDIGVLYWRLIRRYRQMQLRHIISELHYIANGNYDHRIPFELSGDLSRVVTSINGLVDSTVAAIEDERKIEKSKDELITNVSHDIRTPLTSIIGYLGLIEDGQYHSEEDLLKYTHTAYIKAKQMKSLVDDLFEYTKVRQPAVPVNFSAFDMIQLIEQLAADFELEASKKNIQILVQSKVDSLIMDGDTEKLVRVFNNLLTNALKYGKGATKIVIEVERIGSEVVATVKNNGAMIPQQAIDNLFDRFYRVEESRSQATGGTGLGLAIAQSIVALHGGYIYAKSDKQWTSFIMHLPIKKNEKLPIDTQEVI…
Enterococcus faecium	GCA_019774555.1_ASM1977455v1	RpoB	lcl|CP081504.1_prot_QZK95777.1_2306	MAGHVVKYGKHRERRSFARISEVLELPNLIEIQTDSYQWFLDEGLREMFEDILPIDDFNGNLSLEFVDYELKEPKYTVAEARAHDANYSAPLHVTLRLTNRETGEIKAQEVFFGDFPLMTEQGTFIINGAERVIVSQLVRSPGVYFHGKVDKNGKEGFGSTVIPNRGAWLEMETDAKDISYVRIDRTRKIPLTVLVRALGFGSDDTIFEIFGDSETLRNTVEKDLHKNASDSRTEEGLKDVYERLRPGEPKTADSSRNLLNARFFDPKRYDLANVGRYKVNKKLDLKTRLLNLTLAETLVDPETGEIIVEKGTVLTHQVMETLAPFIDNGLNSVTYYPSEDGVVTDPMTVQVIKVFSPRDPEREVNVIGNGYPEAAVKTVRPADIIASMSYFLNLMEGI…
Enterococcus faecium	GCA_019774555.1_ASM1977455v1	NusG	lcl|CP081504.1_prot_QZK95533.1_2048	MESFEKNWYVLHTYSGYENKVKANIESRAQSMKMADFIFRVVVPEEKETEVKNGKEKEIVHKTFPGYVLVEMIMTDASWYVVRNTPGVTGFVGSHGAGSKPAPLLPEEVNHILRSIGMSLRQNDLEVEVGEVVKIIEGAFAGLEGQVTEVDGEKEKLKVNIDMFGRETSTELDFDQVDKID
Enterococcus faecium	GCF_019977495.1_ASM1997749v1	CroS	lcl|NZ_AP024831.1_prot_WP_002295267.1_2840	MTQDSKRATEKRRRINLTSKEISELLAEGIITIILLLLLNVSILVVISSVINSSPSLTNAIWDSKNIFAERLNTDLFWNGRNFIIPFFFLLDIGVLYWRLIRRYRQMQLRHIISELHYIANGNYDHRIPFELSGDLSRVVTSINGLVDSTVAAIEDERKIEKSKDELITNVSHDIRTPLTSIIGYLGLIEDGQYHSEEDLLKYTHTAYIKAKQMKSLVDDLFEYTKVRQPAVPVNFSAFDMIQLIEQLAADFELEASKKNIQILVQSKVDSLIMDGDTEKLVRVFNNLLTNALKYGKGATKIVIEVERIGSEVVATVKNNGAMIPQQAIDNLFDRFYRVEESRSQATGGTGLGLAIAQSIVALHGGYIYAKSDKQWTSFIMHLPIKKNEKLPIDTQEVI…
Enterococcus faecium	GCF_019977495.1_ASM1997749v1	RpoB	lcl|NZ_AP024831.1_prot_WP_002295964.1_2820	MAGHVVKYGKHRERRSFARISEVLELPNLIEIQTDSYQWFLDEGLREMFEDILPIDDFNGNLSLEFVDYELKEPKYTVAEARAHDANYSAPLHVTLRLTNRETGEIKAQEVFFGDFPLMTEQGTFIINGAERVIVSQLVRSPGVYFHGKVDKNGKEGFGSTVIPNRGAWLEMETDAKDISYVRIDRTRKIPLTVLVRALGFGSDDTIFEIFGDSETLRNTVEKDLHKNASDSRTEEGLKDVYERLRPGEPKTADSSRNLLNARFFDPKRYDLANVGRYKVNKKLDLKTRLLNLTLAETLVDPETGEIIVEKGTVLTHQVMETLAPFIDNGLNSVTYYPSEDGVVTDPMTVQVIKVFSPRDPEREVNVIGNGYPEAAVKTVRPADIIASMSYFLNLMEGI…
Enterococcus faecium	GCF_019977495.1_ASM1997749v1	NusG	lcl|NZ_AP024831.1_prot_WP_002294580.1_2247	MESFEKNWYVLHTYSGYENKVKANIESRAQSMKMADFIFRVVVPEEKETEVKNGKEKEIVHKTFPGYVLVEMIMTDASWYVVRNTPGVTGFVGSHGAGSKPAPLLPEEVNHILRSIGMSLRQNDLEVEVGEVVKIIEGAFAGLEGQVTEVDGEKEKLKVNIDMFGRETSTELDFDQVDKID
Enterococcus faecium	GCF_019977575.1_ASM1997757v1	CroS	lcl|NZ_AP024837.1_prot_WP_002295267.1_2887	MTQDSKRATEKRRRINLTSKEISELLAEGIITIILLLLLNVSILVVISSVINSSPSLTNAIWDSKNIFAERLNTDLFWNGRNFIIPFFFLLDIGVLYWRLIRRYRQMQLRHIISELHYIANGNYDHRIPFELSGDLSRVVTSINGLVDSTVAAIEDERKIEKSKDELITNVSHDIRTPLTSIIGYLGLIEDGQYHSEEDLLKYTHTAYIKAKQMKSLVDDLFEYTKVRQPAVPVNFSAFDMIQLIEQLAADFELEASKKNIQILVQSKVDSLIMDGDTEKLVRVFNNLLTNALKYGKGATKIVIEVERIGSEVVATVKNNGAMIPQQAIDNLFDRFYRVEESRSQATGGTGLGLAIAQSIVALHGGYIYAKSDKQWTSFIMHLPIKKNEKLPIDTQEVI…
Enterococcus faecium	GCF_019977575.1_ASM1997757v1	RpoB	lcl|NZ_AP024837.1_prot_WP_002295964.1_2867	MAGHVVKYGKHRERRSFARISEVLELPNLIEIQTDSYQWFLDEGLREMFEDILPIDDFNGNLSLEFVDYELKEPKYTVAEARAHDANYSAPLHVTLRLTNRETGEIKAQEVFFGDFPLMTEQGTFIINGAERVIVSQLVRSPGVYFHGKVDKNGKEGFGSTVIPNRGAWLEMETDAKDISYVRIDRTRKIPLTVLVRALGFGSDDTIFEIFGDSETLRNTVEKDLHKNASDSRTEEGLKDVYERLRPGEPKTADSSRNLLNARFFDPKRYDLANVGRYKVNKKLDLKTRLLNLTLAETLVDPETGEIIVEKGTVLTHQVMETLAPFIDNGLNSVTYYPSEDGVVTDPMTVQVIKVFSPRDPEREVNVIGNGYPEAAVKTVRPADIIASMSYFLNLMEGI…
Enterococcus faecium	GCF_019977575.1_ASM1997757v1	NusG	lcl|NZ_AP024837.1_prot_WP_002294580.1_2247	MESFEKNWYVLHTYSGYENKVKANIESRAQSMKMADFIFRVVVPEEKETEVKNGKEKEIVHKTFPGYVLVEMIMTDASWYVVRNTPGVTGFVGSHGAGSKPAPLLPEEVNHILRSIGMSLRQNDLEVEVGEVVKIIEGAFAGLEGQVTEVDGEKEKLKVNIDMFGRETSTELDFDQVDKID
Enterococcus faecium	GCF_020162155.1_ASM2016215v1	CroS	lcl|NZ_CP083912.1_prot_WP_002295267.1_2566	MTQDSKRATEKRRRINLTSKEISELLAEGIITIILLLLLNVSILVVISSVINSSPSLTNAIWDSKNIFAERLNTDLFWNGRNFIIPFFFLLDIGVLYWRLIRRYRQMQLRHIISELHYIANGNYDHRIPFELSGDLSRVVTSINGLVDSTVAAIEDERKIEKSKDELITNVSHDIRTPLTSIIGYLGLIEDGQYHSEEDLLKYTHTAYIKAKQMKSLVDDLFEYTKVRQPAVPVNFSAFDMIQLIEQLAADFELEASKKNIQILVQSKVDSLIMDGDTEKLVRVFNNLLTNALKYGKGATKIVIEVERIGSEVVATVKNNGAMIPQQAIDNLFDRFYRVEESRSQATGGTGLGLAIAQSIVALHGGYIYAKSDKQWTSFIMHLPIKKNEKLPIDTQEVI…
Enterococcus faecium	GCF_020162155.1_ASM2016215v1	RpoB	lcl|NZ_CP083912.1_prot_WP_002295964.1_2546	MAGHVVKYGKHRERRSFARISEVLELPNLIEIQTDSYQWFLDEGLREMFEDILPIDDFNGNLSLEFVDYELKEPKYTVAEARAHDANYSAPLHVTLRLTNRETGEIKAQEVFFGDFPLMTEQGTFIINGAERVIVSQLVRSPGVYFHGKVDKNGKEGFGSTVIPNRGAWLEMETDAKDISYVRIDRTRKIPLTVLVRALGFGSDDTIFEIFGDSETLRNTVEKDLHKNASDSRTEEGLKDVYERLRPGEPKTADSSRNLLNARFFDPKRYDLANVGRYKVNKKLDLKTRLLNLTLAETLVDPETGEIIVEKGTVLTHQVMETLAPFIDNGLNSVTYYPSEDGVVTDPMTVQVIKVFSPRDPEREVNVIGNGYPEAAVKTVRPADIIASMSYFLNLMEGI…
Enterococcus faecium	GCF_020162155.1_ASM2016215v1	NusG	lcl|NZ_CP083912.1_prot_WP_002294580.1_412	MESFEKNWYVLHTYSGYENKVKANIESRAQSMKMADFIFRVVVPEEKETEVKNGKEKEIVHKTFPGYVLVEMIMTDASWYVVRNTPGVTGFVGSHGAGSKPAPLLPEEVNHILRSIGMSLRQNDLEVEVGEVVKIIEGAFAGLEGQVTEVDGEKEKLKVNIDMFGRETSTELDFDQVDKID
Enterococcus faecium	GCF_020162175.1_ASM2016217v1	CroS	lcl|NZ_CP083920.1_prot_WP_002295267.1_2548	MTQDSKRATEKRRRINLTSKEISELLAEGIITIILLLLLNVSILVVISSVINSSPSLTNAIWDSKNIFAERLNTDLFWNGRNFIIPFFFLLDIGVLYWRLIRRYRQMQLRHIISELHYIANGNYDHRIPFELSGDLSRVVTSINGLVDSTVAAIEDERKIEKSKDELITNVSHDIRTPLTSIIGYLGLIEDGQYHSEEDLLKYTHTAYIKAKQMKSLVDDLFEYTKVRQPAVPVNFSAFDMIQLIEQLAADFELEASKKNIQILVQSKVDSLIMDGDTEKLVRVFNNLLTNALKYGKGATKIVIEVERIGSEVVATVKNNGAMIPQQAIDNLFDRFYRVEESRSQATGGTGLGLAIAQSIVALHGGYIYAKSDKQWTSFIMHLPIKKNEKLPIDTQEVI…
Enterococcus faecium	GCF_020162175.1_ASM2016217v1	RpoB	lcl|NZ_CP083920.1_prot_WP_002295964.1_2528	MAGHVVKYGKHRERRSFARISEVLELPNLIEIQTDSYQWFLDEGLREMFEDILPIDDFNGNLSLEFVDYELKEPKYTVAEARAHDANYSAPLHVTLRLTNRETGEIKAQEVFFGDFPLMTEQGTFIINGAERVIVSQLVRSPGVYFHGKVDKNGKEGFGSTVIPNRGAWLEMETDAKDISYVRIDRTRKIPLTVLVRALGFGSDDTIFEIFGDSETLRNTVEKDLHKNASDSRTEEGLKDVYERLRPGEPKTADSSRNLLNARFFDPKRYDLANVGRYKVNKKLDLKTRLLNLTLAETLVDPETGEIIVEKGTVLTHQVMETLAPFIDNGLNSVTYYPSEDGVVTDPMTVQVIKVFSPRDPEREVNVIGNGYPEAAVKTVRPADIIASMSYFLNLMEGI…
Enterococcus faecium	GCF_020162175.1_ASM2016217v1	NusG	lcl|NZ_CP083920.1_prot_WP_002294580.1_411	MESFEKNWYVLHTYSGYENKVKANIESRAQSMKMADFIFRVVVPEEKETEVKNGKEKEIVHKTFPGYVLVEMIMTDASWYVVRNTPGVTGFVGSHGAGSKPAPLLPEEVNHILRSIGMSLRQNDLEVEVGEVVKIIEGAFAGLEGQVTEVDGEKEKLKVNIDMFGRETSTELDFDQVDKID
Enterococcus faecium	GCF_020221735.2_ASM2022173v2	CroS	lcl|NZ_CP084178.1_prot_WP_002295267.1_2525	MTQDSKRATEKRRRINLTSKEISELLAEGIITIILLLLLNVSILVVISSVINSSPSLTNAIWDSKNIFAERLNTDLFWNGRNFIIPFFFLLDIGVLYWRLIRRYRQMQLRHIISELHYIANGNYDHRIPFELSGDLSRVVTSINGLVDSTVAAIEDERKIEKSKDELITNVSHDIRTPLTSIIGYLGLIEDGQYHSEEDLLKYTHTAYIKAKQMKSLVDDLFEYTKVRQPAVPVNFSAFDMIQLIEQLAADFELEASKKNIQILVQSKVDSLIMDGDTEKLVRVFNNLLTNALKYGKGATKIVIEVERIGSEVVATVKNNGAMIPQQAIDNLFDRFYRVEESRSQATGGTGLGLAIAQSIVALHGGYIYAKSDKQWTSFIMHLPIKKNEKLPIDTQEVI…
Enterococcus faecium	GCF_020221735.2_ASM2022173v2	RpoB	lcl|NZ_CP084178.1_prot_WP_002340554.1_2505	MAGHVVKYGKHRERRSFARISEVLELPNLIEIQTDSYQWFLDEGLREMFEDILPIDDFNGNLSLEFVDYELKEPKYTVAEARAHDANYSAPLHVTLRLTNRETGEIKAQEVFFGDFPLMTEQGTFIINGAERVIVSQLVRSPGVYFHGKVDKNGKEGFGSTVIPNRGAWLEMETDAKDISYVRIDRTRKIPLTVLVRALGFGSDDTIFEIFGDSETLRNTVEKDLHKNASDSRTEEGLKDVYERLRPGEPKTADSSRNLLNARFFDPKRYDLANVGRYKVNKKLDLKTRLLNLTLAETLVDPETGEIIVEKGTVLTHQVMETLAPFIDNGLNSVTYYPSEDGVVTDPMTVQVIKVFSPRDPEREVNVIGNGYPEAAVKTVRPADIIASMSYFLNLMEGI…
Enterococcus faecium	GCF_020221735.2_ASM2022173v2	NusG	lcl|NZ_CP084178.1_prot_WP_002294580.1_2133	MESFEKNWYVLHTYSGYENKVKANIESRAQSMKMADFIFRVVVPEEKETEVKNGKEKEIVHKTFPGYVLVEMIMTDASWYVVRNTPGVTGFVGSHGAGSKPAPLLPEEVNHILRSIGMSLRQNDLEVEVGEVVKIIEGAFAGLEGQVTEVDGEKEKLKVNIDMFGRETSTELDFDQVDKID
Enterococcus faecium	GCF_020736585.1_ASM2073658v1	CroS	lcl|NZ_CP085894.1_prot_WP_002295267.1_2632	MTQDSKRATEKRRRINLTSKEISELLAEGIITIILLLLLNVSILVVISSVINSSPSLTNAIWDSKNIFAERLNTDLFWNGRNFIIPFFFLLDIGVLYWRLIRRYRQMQLRHIISELHYIANGNYDHRIPFELSGDLSRVVTSINGLVDSTVAAIEDERKIEKSKDELITNVSHDIRTPLTSIIGYLGLIEDGQYHSEEDLLKYTHTAYIKAKQMKSLVDDLFEYTKVRQPAVPVNFSAFDMIQLIEQLAADFELEASKKNIQILVQSKVDSLIMDGDTEKLVRVFNNLLTNALKYGKGATKIVIEVERIGSEVVATVKNNGAMIPQQAIDNLFDRFYRVEESRSQATGGTGLGLAIAQSIVALHGGYIYAKSDKQWTSFIMHLPIKKNEKLPIDTQEVI…
Enterococcus faecium	GCF_020736585.1_ASM2073658v1	RpoB	lcl|NZ_CP085894.1_prot_WP_002295964.1_2612	MAGHVVKYGKHRERRSFARISEVLELPNLIEIQTDSYQWFLDEGLREMFEDILPIDDFNGNLSLEFVDYELKEPKYTVAEARAHDANYSAPLHVTLRLTNRETGEIKAQEVFFGDFPLMTEQGTFIINGAERVIVSQLVRSPGVYFHGKVDKNGKEGFGSTVIPNRGAWLEMETDAKDISYVRIDRTRKIPLTVLVRALGFGSDDTIFEIFGDSETLRNTVEKDLHKNASDSRTEEGLKDVYERLRPGEPKTADSSRNLLNARFFDPKRYDLANVGRYKVNKKLDLKTRLLNLTLAETLVDPETGEIIVEKGTVLTHQVMETLAPFIDNGLNSVTYYPSEDGVVTDPMTVQVIKVFSPRDPEREVNVIGNGYPEAAVKTVRPADIIASMSYFLNLMEGI…
Enterococcus faecium	GCF_020736585.1_ASM2073658v1	NusG	lcl|NZ_CP085894.1_prot_WP_002294580.1_2225	MESFEKNWYVLHTYSGYENKVKANIESRAQSMKMADFIFRVVVPEEKETEVKNGKEKEIVHKTFPGYVLVEMIMTDASWYVVRNTPGVTGFVGSHGAGSKPAPLLPEEVNHILRSIGMSLRQNDLEVEVGEVVKIIEGAFAGLEGQVTEVDGEKEKLKVNIDMFGRETSTELDFDQVDKID
Enterococcus faecium	GCF_020736625.1_ASM2073662v1	CroS	lcl|NZ_CP085906.1_prot_WP_002295267.1_2636	MTQDSKRATEKRRRINLTSKEISELLAEGIITIILLLLLNVSILVVISSVINSSPSLTNAIWDSKNIFAERLNTDLFWNGRNFIIPFFFLLDIGVLYWRLIRRYRQMQLRHIISELHYIANGNYDHRIPFELSGDLSRVVTSINGLVDSTVAAIEDERKIEKSKDELITNVSHDIRTPLTSIIGYLGLIEDGQYHSEEDLLKYTHTAYIKAKQMKSLVDDLFEYTKVRQPAVPVNFSAFDMIQLIEQLAADFELEASKKNIQILVQSKVDSLIMDGDTEKLVRVFNNLLTNALKYGKGATKIVIEVERIGSEVVATVKNNGAMIPQQAIDNLFDRFYRVEESRSQATGGTGLGLAIAQSIVALHGGYIYAKSDKQWTSFIMHLPIKKNEKLPIDTQEVI…
Enterococcus faecium	GCF_020736625.1_ASM2073662v1	RpoB	lcl|NZ_CP085906.1_prot_WP_002295964.1_2616	MAGHVVKYGKHRERRSFARISEVLELPNLIEIQTDSYQWFLDEGLREMFEDILPIDDFNGNLSLEFVDYELKEPKYTVAEARAHDANYSAPLHVTLRLTNRETGEIKAQEVFFGDFPLMTEQGTFIINGAERVIVSQLVRSPGVYFHGKVDKNGKEGFGSTVIPNRGAWLEMETDAKDISYVRIDRTRKIPLTVLVRALGFGSDDTIFEIFGDSETLRNTVEKDLHKNASDSRTEEGLKDVYERLRPGEPKTADSSRNLLNARFFDPKRYDLANVGRYKVNKKLDLKTRLLNLTLAETLVDPETGEIIVEKGTVLTHQVMETLAPFIDNGLNSVTYYPSEDGVVTDPMTVQVIKVFSPRDPEREVNVIGNGYPEAAVKTVRPADIIASMSYFLNLMEGI…
Enterococcus faecium	GCF_020736625.1_ASM2073662v1	NusG	lcl|NZ_CP085906.1_prot_WP_002294580.1_2229	MESFEKNWYVLHTYSGYENKVKANIESRAQSMKMADFIFRVVVPEEKETEVKNGKEKEIVHKTFPGYVLVEMIMTDASWYVVRNTPGVTGFVGSHGAGSKPAPLLPEEVNHILRSIGMSLRQNDLEVEVGEVVKIIEGAFAGLEGQVTEVDGEKEKLKVNIDMFGRETSTELDFDQVDKID
Enterococcus faecium	GCF_021172105.3_ASM2117210v3	CroS	lcl|NZ_CP089092.2_prot_WP_002295267.1_1081	MTQDSKRATEKRRRINLTSKEISELLAEGIITIILLLLLNVSILVVISSVINSSPSLTNAIWDSKNIFAERLNTDLFWNGRNFIIPFFFLLDIGVLYWRLIRRYRQMQLRHIISELHYIANGNYDHRIPFELSGDLSRVVTSINGLVDSTVAAIEDERKIEKSKDELITNVSHDIRTPLTSIIGYLGLIEDGQYHSEEDLLKYTHTAYIKAKQMKSLVDDLFEYTKVRQPAVPVNFSAFDMIQLIEQLAADFELEASKKNIQILVQSKVDSLIMDGDTEKLVRVFNNLLTNALKYGKGATKIVIEVERIGSEVVATVKNNGAMIPQQAIDNLFDRFYRVEESRSQATGGTGLGLAIAQSIVALHGGYIYAKSDKQWTSFIMHLPIKKNEKLPIDTQEVI…
Enterococcus faecium	GCF_021172105.3_ASM2117210v3	RpoB	lcl|NZ_CP089092.2_prot_WP_002295964.1_1061	MAGHVVKYGKHRERRSFARISEVLELPNLIEIQTDSYQWFLDEGLREMFEDILPIDDFNGNLSLEFVDYELKEPKYTVAEARAHDANYSAPLHVTLRLTNRETGEIKAQEVFFGDFPLMTEQGTFIINGAERVIVSQLVRSPGVYFHGKVDKNGKEGFGSTVIPNRGAWLEMETDAKDISYVRIDRTRKIPLTVLVRALGFGSDDTIFEIFGDSETLRNTVEKDLHKNASDSRTEEGLKDVYERLRPGEPKTADSSRNLLNARFFDPKRYDLANVGRYKVNKKLDLKTRLLNLTLAETLVDPETGEIIVEKGTVLTHQVMETLAPFIDNGLNSVTYYPSEDGVVTDPMTVQVIKVFSPRDPEREVNVIGNGYPEAAVKTVRPADIIASMSYFLNLMEGI…
Enterococcus faecium	GCF_021172105.3_ASM2117210v3	NusG	lcl|NZ_CP089092.2_prot_WP_002294580.1_728	MESFEKNWYVLHTYSGYENKVKANIESRAQSMKMADFIFRVVVPEEKETEVKNGKEKEIVHKTFPGYVLVEMIMTDASWYVVRNTPGVTGFVGSHGAGSKPAPLLPEEVNHILRSIGMSLRQNDLEVEVGEVVKIIEGAFAGLEGQVTEVDGEKEKLKVNIDMFGRETSTELDFDQVDKID
Enterococcus faecium	GCF_021228615.1_ASM2122861v1	CroS	lcl|NZ_CP089319.1_prot_WP_002295267.1_2669	MTQDSKRATEKRRRINLTSKEISELLAEGIITIILLLLLNVSILVVISSVINSSPSLTNAIWDSKNIFAERLNTDLFWNGRNFIIPFFFLLDIGVLYWRLIRRYRQMQLRHIISELHYIANGNYDHRIPFELSGDLSRVVTSINGLVDSTVAAIEDERKIEKSKDELITNVSHDIRTPLTSIIGYLGLIEDGQYHSEEDLLKYTHTAYIKAKQMKSLVDDLFEYTKVRQPAVPVNFSAFDMIQLIEQLAADFELEASKKNIQILVQSKVDSLIMDGDTEKLVRVFNNLLTNALKYGKGATKIVIEVERIGSEVVATVKNNGAMIPQQAIDNLFDRFYRVEESRSQATGGTGLGLAIAQSIVALHGGYIYAKSDKQWTSFIMHLPIKKNEKLPIDTQEVI…
Enterococcus faecium	GCF_021228615.1_ASM2122861v1	RpoB	lcl|NZ_CP089319.1_prot_WP_232407641.1_2649	MAGHVVKYGKHRERRSFARISEVLELPNLIEIQTDSYQWFLDEGLREMFEDILPIDDFNGNLSLEFVDYELKEPKYTVAEARAHDANYSAPLHVTLRLTNRETGEIKAQEVFFGDFPLMTEQGTFIINGAERVIVSQLVRSPGVYFHGKVDKNGKEGFGSTVIPNRGAWLEMETDAKDISYVRIDRTRKIPLTVLVRALGFGSDDTIFEIFGDSETLRNTVEKDLHKNASDSRTEEGLKDVYERLRPGEPKTADSSRNLLNARFFDPKRYDLANVGRYKVNKKLDLKTRLLNLTLAETLVDPETGEIIVEKGTVLTHQVMETLAPFIDNGLNSVTYYPSEDGVVTDPMTVQVIKVFSPRDPEREVNVIGNGYPEAAVKTVRPADIIASMSYFLNLMEGI…
Enterococcus faecium	GCF_021228615.1_ASM2122861v1	NusG	lcl|NZ_CP089319.1_prot_WP_002294580.1_2278	MESFEKNWYVLHTYSGYENKVKANIESRAQSMKMADFIFRVVVPEEKETEVKNGKEKEIVHKTFPGYVLVEMIMTDASWYVVRNTPGVTGFVGSHGAGSKPAPLLPEEVNHILRSIGMSLRQNDLEVEVGEVVKIIEGAFAGLEGQVTEVDGEKEKLKVNIDMFGRETSTELDFDQVDKID
Enterococcus faecium	GCF_021560195.1_ASM2156019v1	CroS	lcl|NZ_CP091100.1_prot_WP_002295267.1_1671	MTQDSKRATEKRRRINLTSKEISELLAEGIITIILLLLLNVSILVVISSVINSSPSLTNAIWDSKNIFAERLNTDLFWNGRNFIIPFFFLLDIGVLYWRLIRRYRQMQLRHIISELHYIANGNYDHRIPFELSGDLSRVVTSINGLVDSTVAAIEDERKIEKSKDELITNVSHDIRTPLTSIIGYLGLIEDGQYHSEEDLLKYTHTAYIKAKQMKSLVDDLFEYTKVRQPAVPVNFSAFDMIQLIEQLAADFELEASKKNIQILVQSKVDSLIMDGDTEKLVRVFNNLLTNALKYGKGATKIVIEVERIGSEVVATVKNNGAMIPQQAIDNLFDRFYRVEESRSQATGGTGLGLAIAQSIVALHGGYIYAKSDKQWTSFIMHLPIKKNEKLPIDTQEVI…
Enterococcus faecium	GCF_021560195.1_ASM2156019v1	RpoB	lcl|NZ_CP091100.1_prot_WP_002295964.1_1651	MAGHVVKYGKHRERRSFARISEVLELPNLIEIQTDSYQWFLDEGLREMFEDILPIDDFNGNLSLEFVDYELKEPKYTVAEARAHDANYSAPLHVTLRLTNRETGEIKAQEVFFGDFPLMTEQGTFIINGAERVIVSQLVRSPGVYFHGKVDKNGKEGFGSTVIPNRGAWLEMETDAKDISYVRIDRTRKIPLTVLVRALGFGSDDTIFEIFGDSETLRNTVEKDLHKNASDSRTEEGLKDVYERLRPGEPKTADSSRNLLNARFFDPKRYDLANVGRYKVNKKLDLKTRLLNLTLAETLVDPETGEIIVEKGTVLTHQVMETLAPFIDNGLNSVTYYPSEDGVVTDPMTVQVIKVFSPRDPEREVNVIGNGYPEAAVKTVRPADIIASMSYFLNLMEGI…
Enterococcus faecium	GCF_021560195.1_ASM2156019v1	NusG	lcl|NZ_CP091100.1_prot_WP_002294580.1_1406	MESFEKNWYVLHTYSGYENKVKANIESRAQSMKMADFIFRVVVPEEKETEVKNGKEKEIVHKTFPGYVLVEMIMTDASWYVVRNTPGVTGFVGSHGAGSKPAPLLPEEVNHILRSIGMSLRQNDLEVEVGEVVKIIEGAFAGLEGQVTEVDGEKEKLKVNIDMFGRETSTELDFDQVDKID
Enterococcus faecium	GCF_021713095.1_ASM2171309v1	CroS	lcl|NZ_CP091301.1_prot_WP_002295267.1_1877	MTQDSKRATEKRRRINLTSKEISELLAEGIITIILLLLLNVSILVVISSVINSSPSLTNAIWDSKNIFAERLNTDLFWNGRNFIIPFFFLLDIGVLYWRLIRRYRQMQLRHIISELHYIANGNYDHRIPFELSGDLSRVVTSINGLVDSTVAAIEDERKIEKSKDELITNVSHDIRTPLTSIIGYLGLIEDGQYHSEEDLLKYTHTAYIKAKQMKSLVDDLFEYTKVRQPAVPVNFSAFDMIQLIEQLAADFELEASKKNIQILVQSKVDSLIMDGDTEKLVRVFNNLLTNALKYGKGATKIVIEVERIGSEVVATVKNNGAMIPQQAIDNLFDRFYRVEESRSQATGGTGLGLAIAQSIVALHGGYIYAKSDKQWTSFIMHLPIKKNEKLPIDTQEVI…
Enterococcus faecium	GCF_021713095.1_ASM2171309v1	RpoB	lcl|NZ_CP091301.1_prot_WP_002295964.1_1857	MAGHVVKYGKHRERRSFARISEVLELPNLIEIQTDSYQWFLDEGLREMFEDILPIDDFNGNLSLEFVDYELKEPKYTVAEARAHDANYSAPLHVTLRLTNRETGEIKAQEVFFGDFPLMTEQGTFIINGAERVIVSQLVRSPGVYFHGKVDKNGKEGFGSTVIPNRGAWLEMETDAKDISYVRIDRTRKIPLTVLVRALGFGSDDTIFEIFGDSETLRNTVEKDLHKNASDSRTEEGLKDVYERLRPGEPKTADSSRNLLNARFFDPKRYDLANVGRYKVNKKLDLKTRLLNLTLAETLVDPETGEIIVEKGTVLTHQVMETLAPFIDNGLNSVTYYPSEDGVVTDPMTVQVIKVFSPRDPEREVNVIGNGYPEAAVKTVRPADIIASMSYFLNLMEGI…
Enterococcus faecium	GCF_021713095.1_ASM2171309v1	NusG	lcl|NZ_CP091301.1_prot_WP_002294580.1_1531	MESFEKNWYVLHTYSGYENKVKANIESRAQSMKMADFIFRVVVPEEKETEVKNGKEKEIVHKTFPGYVLVEMIMTDASWYVVRNTPGVTGFVGSHGAGSKPAPLLPEEVNHILRSIGMSLRQNDLEVEVGEVVKIIEGAFAGLEGQVTEVDGEKEKLKVNIDMFGRETSTELDFDQVDKID
Enterococcus faecium	GCF_021899455.1_ASM2189945v1	CroS	lcl|NZ_CP091577.1_prot_WP_002295267.1_2058	MTQDSKRATEKRRRINLTSKEISELLAEGIITIILLLLLNVSILVVISSVINSSPSLTNAIWDSKNIFAERLNTDLFWNGRNFIIPFFFLLDIGVLYWRLIRRYRQMQLRHIISELHYIANGNYDHRIPFELSGDLSRVVTSINGLVDSTVAAIEDERKIEKSKDELITNVSHDIRTPLTSIIGYLGLIEDGQYHSEEDLLKYTHTAYIKAKQMKSLVDDLFEYTKVRQPAVPVNFSAFDMIQLIEQLAADFELEASKKNIQILVQSKVDSLIMDGDTEKLVRVFNNLLTNALKYGKGATKIVIEVERIGSEVVATVKNNGAMIPQQAIDNLFDRFYRVEESRSQATGGTGLGLAIAQSIVALHGGYIYAKSDKQWTSFIMHLPIKKNEKLPIDTQEVI…
Enterococcus faecium	GCF_021899455.1_ASM2189945v1	RpoB	lcl|NZ_CP091577.1_prot_WP_002295964.1_2078	MAGHVVKYGKHRERRSFARISEVLELPNLIEIQTDSYQWFLDEGLREMFEDILPIDDFNGNLSLEFVDYELKEPKYTVAEARAHDANYSAPLHVTLRLTNRETGEIKAQEVFFGDFPLMTEQGTFIINGAERVIVSQLVRSPGVYFHGKVDKNGKEGFGSTVIPNRGAWLEMETDAKDISYVRIDRTRKIPLTVLVRALGFGSDDTIFEIFGDSETLRNTVEKDLHKNASDSRTEEGLKDVYERLRPGEPKTADSSRNLLNARFFDPKRYDLANVGRYKVNKKLDLKTRLLNLTLAETLVDPETGEIIVEKGTVLTHQVMETLAPFIDNGLNSVTYYPSEDGVVTDPMTVQVIKVFSPRDPEREVNVIGNGYPEAAVKTVRPADIIASMSYFLNLMEGI…
Enterococcus faecium	GCF_021899455.1_ASM2189945v1	NusG	lcl|NZ_CP091577.1_prot_WP_002294580.1_2383	MESFEKNWYVLHTYSGYENKVKANIESRAQSMKMADFIFRVVVPEEKETEVKNGKEKEIVHKTFPGYVLVEMIMTDASWYVVRNTPGVTGFVGSHGAGSKPAPLLPEEVNHILRSIGMSLRQNDLEVEVGEVVKIIEGAFAGLEGQVTEVDGEKEKLKVNIDMFGRETSTELDFDQVDKID
Enterococcus faecium	GCF_022647825.1_ASM2264782v1	CroS	lcl|NZ_CP076471.1_prot_WP_002295267.1_2656	MTQDSKRATEKRRRINLTSKEISELLAEGIITIILLLLLNVSILVVISSVINSSPSLTNAIWDSKNIFAERLNTDLFWNGRNFIIPFFFLLDIGVLYWRLIRRYRQMQLRHIISELHYIANGNYDHRIPFELSGDLSRVVTSINGLVDSTVAAIEDERKIEKSKDELITNVSHDIRTPLTSIIGYLGLIEDGQYHSEEDLLKYTHTAYIKAKQMKSLVDDLFEYTKVRQPAVPVNFSAFDMIQLIEQLAADFELEASKKNIQILVQSKVDSLIMDGDTEKLVRVFNNLLTNALKYGKGATKIVIEVERIGSEVVATVKNNGAMIPQQAIDNLFDRFYRVEESRSQATGGTGLGLAIAQSIVALHGGYIYAKSDKQWTSFIMHLPIKKNEKLPIDTQEVI…
Enterococcus faecium	GCF_022647825.1_ASM2264782v1	RpoB	lcl|NZ_CP076471.1_prot_WP_002295964.1_2634	MAGHVVKYGKHRERRSFARISEVLELPNLIEIQTDSYQWFLDEGLREMFEDILPIDDFNGNLSLEFVDYELKEPKYTVAEARAHDANYSAPLHVTLRLTNRETGEIKAQEVFFGDFPLMTEQGTFIINGAERVIVSQLVRSPGVYFHGKVDKNGKEGFGSTVIPNRGAWLEMETDAKDISYVRIDRTRKIPLTVLVRALGFGSDDTIFEIFGDSETLRNTVEKDLHKNASDSRTEEGLKDVYERLRPGEPKTADSSRNLLNARFFDPKRYDLANVGRYKVNKKLDLKTRLLNLTLAETLVDPETGEIIVEKGTVLTHQVMETLAPFIDNGLNSVTYYPSEDGVVTDPMTVQVIKVFSPRDPEREVNVIGNGYPEAAVKTVRPADIIASMSYFLNLMEGI…
Enterococcus faecium	GCF_022647825.1_ASM2264782v1	NusG	lcl|NZ_CP076471.1_prot_WP_002294580.1_2254	MESFEKNWYVLHTYSGYENKVKANIESRAQSMKMADFIFRVVVPEEKETEVKNGKEKEIVHKTFPGYVLVEMIMTDASWYVVRNTPGVTGFVGSHGAGSKPAPLLPEEVNHILRSIGMSLRQNDLEVEVGEVVKIIEGAFAGLEGQVTEVDGEKEKLKVNIDMFGRETSTELDFDQVDKID
Enterococcus faecium	GCF_022647945.1_ASM2264794v1	CroS	lcl|NZ_CP076477.1_prot_WP_002295267.1_2658	MTQDSKRATEKRRRINLTSKEISELLAEGIITIILLLLLNVSILVVISSVINSSPSLTNAIWDSKNIFAERLNTDLFWNGRNFIIPFFFLLDIGVLYWRLIRRYRQMQLRHIISELHYIANGNYDHRIPFELSGDLSRVVTSINGLVDSTVAAIEDERKIEKSKDELITNVSHDIRTPLTSIIGYLGLIEDGQYHSEEDLLKYTHTAYIKAKQMKSLVDDLFEYTKVRQPAVPVNFSAFDMIQLIEQLAADFELEASKKNIQILVQSKVDSLIMDGDTEKLVRVFNNLLTNALKYGKGATKIVIEVERIGSEVVATVKNNGAMIPQQAIDNLFDRFYRVEESRSQATGGTGLGLAIAQSIVALHGGYIYAKSDKQWTSFIMHLPIKKNEKLPIDTQEVI…
Enterococcus faecium	GCF_022647945.1_ASM2264794v1	RpoB	lcl|NZ_CP076477.1_prot_WP_002295964.1_2636	MAGHVVKYGKHRERRSFARISEVLELPNLIEIQTDSYQWFLDEGLREMFEDILPIDDFNGNLSLEFVDYELKEPKYTVAEARAHDANYSAPLHVTLRLTNRETGEIKAQEVFFGDFPLMTEQGTFIINGAERVIVSQLVRSPGVYFHGKVDKNGKEGFGSTVIPNRGAWLEMETDAKDISYVRIDRTRKIPLTVLVRALGFGSDDTIFEIFGDSETLRNTVEKDLHKNASDSRTEEGLKDVYERLRPGEPKTADSSRNLLNARFFDPKRYDLANVGRYKVNKKLDLKTRLLNLTLAETLVDPETGEIIVEKGTVLTHQVMETLAPFIDNGLNSVTYYPSEDGVVTDPMTVQVIKVFSPRDPEREVNVIGNGYPEAAVKTVRPADIIASMSYFLNLMEGI…
Enterococcus faecium	GCF_022647945.1_ASM2264794v1	NusG	lcl|NZ_CP076477.1_prot_WP_002294580.1_2256	MESFEKNWYVLHTYSGYENKVKANIESRAQSMKMADFIFRVVVPEEKETEVKNGKEKEIVHKTFPGYVLVEMIMTDASWYVVRNTPGVTGFVGSHGAGSKPAPLLPEEVNHILRSIGMSLRQNDLEVEVGEVVKIIEGAFAGLEGQVTEVDGEKEKLKVNIDMFGRETSTELDFDQVDKID
Enterococcus faecium	GCF_022648125.1_ASM2264812v1	CroS	lcl|NZ_CP076483.1_prot_WP_002295267.1_2658	MTQDSKRATEKRRRINLTSKEISELLAEGIITIILLLLLNVSILVVISSVINSSPSLTNAIWDSKNIFAERLNTDLFWNGRNFIIPFFFLLDIGVLYWRLIRRYRQMQLRHIISELHYIANGNYDHRIPFELSGDLSRVVTSINGLVDSTVAAIEDERKIEKSKDELITNVSHDIRTPLTSIIGYLGLIEDGQYHSEEDLLKYTHTAYIKAKQMKSLVDDLFEYTKVRQPAVPVNFSAFDMIQLIEQLAADFELEASKKNIQILVQSKVDSLIMDGDTEKLVRVFNNLLTNALKYGKGATKIVIEVERIGSEVVATVKNNGAMIPQQAIDNLFDRFYRVEESRSQATGGTGLGLAIAQSIVALHGGYIYAKSDKQWTSFIMHLPIKKNEKLPIDTQEVI…
Enterococcus faecium	GCF_022648125.1_ASM2264812v1	RpoB	lcl|NZ_CP076483.1_prot_WP_002295964.1_2636	MAGHVVKYGKHRERRSFARISEVLELPNLIEIQTDSYQWFLDEGLREMFEDILPIDDFNGNLSLEFVDYELKEPKYTVAEARAHDANYSAPLHVTLRLTNRETGEIKAQEVFFGDFPLMTEQGTFIINGAERVIVSQLVRSPGVYFHGKVDKNGKEGFGSTVIPNRGAWLEMETDAKDISYVRIDRTRKIPLTVLVRALGFGSDDTIFEIFGDSETLRNTVEKDLHKNASDSRTEEGLKDVYERLRPGEPKTADSSRNLLNARFFDPKRYDLANVGRYKVNKKLDLKTRLLNLTLAETLVDPETGEIIVEKGTVLTHQVMETLAPFIDNGLNSVTYYPSEDGVVTDPMTVQVIKVFSPRDPEREVNVIGNGYPEAAVKTVRPADIIASMSYFLNLMEGI…
Enterococcus faecium	GCF_022648125.1_ASM2264812v1	NusG	lcl|NZ_CP076483.1_prot_WP_002294580.1_2257	MESFEKNWYVLHTYSGYENKVKANIESRAQSMKMADFIFRVVVPEEKETEVKNGKEKEIVHKTFPGYVLVEMIMTDASWYVVRNTPGVTGFVGSHGAGSKPAPLLPEEVNHILRSIGMSLRQNDLEVEVGEVVKIIEGAFAGLEGQVTEVDGEKEKLKVNIDMFGRETSTELDFDQVDKID
Enterococcus faecium	GCF_022691445.1_ASM2269144v1	CroS	lcl|NZ_CP092569.1_prot_WP_002295267.1_2640	MTQDSKRATEKRRRINLTSKEISELLAEGIITIILLLLLNVSILVVISSVINSSPSLTNAIWDSKNIFAERLNTDLFWNGRNFIIPFFFLLDIGVLYWRLIRRYRQMQLRHIISELHYIANGNYDHRIPFELSGDLSRVVTSINGLVDSTVAAIEDERKIEKSKDELITNVSHDIRTPLTSIIGYLGLIEDGQYHSEEDLLKYTHTAYIKAKQMKSLVDDLFEYTKVRQPAVPVNFSAFDMIQLIEQLAADFELEASKKNIQILVQSKVDSLIMDGDTEKLVRVFNNLLTNALKYGKGATKIVIEVERIGSEVVATVKNNGAMIPQQAIDNLFDRFYRVEESRSQATGGTGLGLAIAQSIVALHGGYIYAKSDKQWTSFIMHLPIKKNEKLPIDTQEVI…
Enterococcus faecium	GCF_022691445.1_ASM2269144v1	RpoB	lcl|NZ_CP092569.1_prot_WP_002295964.1_2619	MAGHVVKYGKHRERRSFARISEVLELPNLIEIQTDSYQWFLDEGLREMFEDILPIDDFNGNLSLEFVDYELKEPKYTVAEARAHDANYSAPLHVTLRLTNRETGEIKAQEVFFGDFPLMTEQGTFIINGAERVIVSQLVRSPGVYFHGKVDKNGKEGFGSTVIPNRGAWLEMETDAKDISYVRIDRTRKIPLTVLVRALGFGSDDTIFEIFGDSETLRNTVEKDLHKNASDSRTEEGLKDVYERLRPGEPKTADSSRNLLNARFFDPKRYDLANVGRYKVNKKLDLKTRLLNLTLAETLVDPETGEIIVEKGTVLTHQVMETLAPFIDNGLNSVTYYPSEDGVVTDPMTVQVIKVFSPRDPEREVNVIGNGYPEAAVKTVRPADIIASMSYFLNLMEGI…
Enterococcus faecium	GCF_022691445.1_ASM2269144v1	NusG	lcl|NZ_CP092569.1_prot_WP_002294580.1_2297	MESFEKNWYVLHTYSGYENKVKANIESRAQSMKMADFIFRVVVPEEKETEVKNGKEKEIVHKTFPGYVLVEMIMTDASWYVVRNTPGVTGFVGSHGAGSKPAPLLPEEVNHILRSIGMSLRQNDLEVEVGEVVKIIEGAFAGLEGQVTEVDGEKEKLKVNIDMFGRETSTELDFDQVDKID
Enterococcus faecium	GCF_022699225.1_ASM2269922v1	CroS	lcl|NZ_CP093941.1_prot_WP_002295267.1_2646	MTQDSKRATEKRRRINLTSKEISELLAEGIITIILLLLLNVSILVVISSVINSSPSLTNAIWDSKNIFAERLNTDLFWNGRNFIIPFFFLLDIGVLYWRLIRRYRQMQLRHIISELHYIANGNYDHRIPFELSGDLSRVVTSINGLVDSTVAAIEDERKIEKSKDELITNVSHDIRTPLTSIIGYLGLIEDGQYHSEEDLLKYTHTAYIKAKQMKSLVDDLFEYTKVRQPAVPVNFSAFDMIQLIEQLAADFELEASKKNIQILVQSKVDSLIMDGDTEKLVRVFNNLLTNALKYGKGATKIVIEVERIGSEVVATVKNNGAMIPQQAIDNLFDRFYRVEESRSQATGGTGLGLAIAQSIVALHGGYIYAKSDKQWTSFIMHLPIKKNEKLPIDTQEVI…
Enterococcus faecium	GCF_022699225.1_ASM2269922v1	RpoB	lcl|NZ_CP093941.1_prot_WP_002295964.1_2626	MAGHVVKYGKHRERRSFARISEVLELPNLIEIQTDSYQWFLDEGLREMFEDILPIDDFNGNLSLEFVDYELKEPKYTVAEARAHDANYSAPLHVTLRLTNRETGEIKAQEVFFGDFPLMTEQGTFIINGAERVIVSQLVRSPGVYFHGKVDKNGKEGFGSTVIPNRGAWLEMETDAKDISYVRIDRTRKIPLTVLVRALGFGSDDTIFEIFGDSETLRNTVEKDLHKNASDSRTEEGLKDVYERLRPGEPKTADSSRNLLNARFFDPKRYDLANVGRYKVNKKLDLKTRLLNLTLAETLVDPETGEIIVEKGTVLTHQVMETLAPFIDNGLNSVTYYPSEDGVVTDPMTVQVIKVFSPRDPEREVNVIGNGYPEAAVKTVRPADIIASMSYFLNLMEGI…
Enterococcus faecium	GCF_022699225.1_ASM2269922v1	NusG	lcl|NZ_CP093941.1_prot_WP_002294580.1_2228	MESFEKNWYVLHTYSGYENKVKANIESRAQSMKMADFIFRVVVPEEKETEVKNGKEKEIVHKTFPGYVLVEMIMTDASWYVVRNTPGVTGFVGSHGAGSKPAPLLPEEVNHILRSIGMSLRQNDLEVEVGEVVKIIEGAFAGLEGQVTEVDGEKEKLKVNIDMFGRETSTELDFDQVDKID
Enterococcus faecium	GCF_022699545.1_ASM2269954v1	CroS	lcl|NZ_CP093953.1_prot_WP_002295267.1_2716	MTQDSKRATEKRRRINLTSKEISELLAEGIITIILLLLLNVSILVVISSVINSSPSLTNAIWDSKNIFAERLNTDLFWNGRNFIIPFFFLLDIGVLYWRLIRRYRQMQLRHIISELHYIANGNYDHRIPFELSGDLSRVVTSINGLVDSTVAAIEDERKIEKSKDELITNVSHDIRTPLTSIIGYLGLIEDGQYHSEEDLLKYTHTAYIKAKQMKSLVDDLFEYTKVRQPAVPVNFSAFDMIQLIEQLAADFELEASKKNIQILVQSKVDSLIMDGDTEKLVRVFNNLLTNALKYGKGATKIVIEVERIGSEVVATVKNNGAMIPQQAIDNLFDRFYRVEESRSQATGGTGLGLAIAQSIVALHGGYIYAKSDKQWTSFIMHLPIKKNEKLPIDTQEVI…
Enterococcus faecium	GCF_022699545.1_ASM2269954v1	RpoB	lcl|NZ_CP093953.1_prot_WP_002295964.1_2696	MAGHVVKYGKHRERRSFARISEVLELPNLIEIQTDSYQWFLDEGLREMFEDILPIDDFNGNLSLEFVDYELKEPKYTVAEARAHDANYSAPLHVTLRLTNRETGEIKAQEVFFGDFPLMTEQGTFIINGAERVIVSQLVRSPGVYFHGKVDKNGKEGFGSTVIPNRGAWLEMETDAKDISYVRIDRTRKIPLTVLVRALGFGSDDTIFEIFGDSETLRNTVEKDLHKNASDSRTEEGLKDVYERLRPGEPKTADSSRNLLNARFFDPKRYDLANVGRYKVNKKLDLKTRLLNLTLAETLVDPETGEIIVEKGTVLTHQVMETLAPFIDNGLNSVTYYPSEDGVVTDPMTVQVIKVFSPRDPEREVNVIGNGYPEAAVKTVRPADIIASMSYFLNLMEGI…
Enterococcus faecium	GCF_022699545.1_ASM2269954v1	NusG	lcl|NZ_CP093953.1_prot_WP_002294580.1_2368	MESFEKNWYVLHTYSGYENKVKANIESRAQSMKMADFIFRVVVPEEKETEVKNGKEKEIVHKTFPGYVLVEMIMTDASWYVVRNTPGVTGFVGSHGAGSKPAPLLPEEVNHILRSIGMSLRQNDLEVEVGEVVKIIEGAFAGLEGQVTEVDGEKEKLKVNIDMFGRETSTELDFDQVDKID
Enterococcus faecium	GCF_022699565.1_ASM2269956v1	CroS	lcl|NZ_CP093947.1_prot_WP_002295267.1_2778	MTQDSKRATEKRRRINLTSKEISELLAEGIITIILLLLLNVSILVVISSVINSSPSLTNAIWDSKNIFAERLNTDLFWNGRNFIIPFFFLLDIGVLYWRLIRRYRQMQLRHIISELHYIANGNYDHRIPFELSGDLSRVVTSINGLVDSTVAAIEDERKIEKSKDELITNVSHDIRTPLTSIIGYLGLIEDGQYHSEEDLLKYTHTAYIKAKQMKSLVDDLFEYTKVRQPAVPVNFSAFDMIQLIEQLAADFELEASKKNIQILVQSKVDSLIMDGDTEKLVRVFNNLLTNALKYGKGATKIVIEVERIGSEVVATVKNNGAMIPQQAIDNLFDRFYRVEESRSQATGGTGLGLAIAQSIVALHGGYIYAKSDKQWTSFIMHLPIKKNEKLPIDTQEVI…
Enterococcus faecium	GCF_022699565.1_ASM2269956v1	RpoB	lcl|NZ_CP093947.1_prot_WP_002295964.1_2758	MAGHVVKYGKHRERRSFARISEVLELPNLIEIQTDSYQWFLDEGLREMFEDILPIDDFNGNLSLEFVDYELKEPKYTVAEARAHDANYSAPLHVTLRLTNRETGEIKAQEVFFGDFPLMTEQGTFIINGAERVIVSQLVRSPGVYFHGKVDKNGKEGFGSTVIPNRGAWLEMETDAKDISYVRIDRTRKIPLTVLVRALGFGSDDTIFEIFGDSETLRNTVEKDLHKNASDSRTEEGLKDVYERLRPGEPKTADSSRNLLNARFFDPKRYDLANVGRYKVNKKLDLKTRLLNLTLAETLVDPETGEIIVEKGTVLTHQVMETLAPFIDNGLNSVTYYPSEDGVVTDPMTVQVIKVFSPRDPEREVNVIGNGYPEAAVKTVRPADIIASMSYFLNLMEGI…
Enterococcus faecium	GCF_022699565.1_ASM2269956v1	NusG	lcl|NZ_CP093947.1_prot_WP_002294580.1_2430	MESFEKNWYVLHTYSGYENKVKANIESRAQSMKMADFIFRVVVPEEKETEVKNGKEKEIVHKTFPGYVLVEMIMTDASWYVVRNTPGVTGFVGSHGAGSKPAPLLPEEVNHILRSIGMSLRQNDLEVEVGEVVKIIEGAFAGLEGQVTEVDGEKEKLKVNIDMFGRETSTELDFDQVDKID
Enterococcus faecium	GCF_022749455.1_ASM2274945v1	CroS	lcl|NZ_CP094230.1_prot_WP_002295267.1_2680	MTQDSKRATEKRRRINLTSKEISELLAEGIITIILLLLLNVSILVVISSVINSSPSLTNAIWDSKNIFAERLNTDLFWNGRNFIIPFFFLLDIGVLYWRLIRRYRQMQLRHIISELHYIANGNYDHRIPFELSGDLSRVVTSINGLVDSTVAAIEDERKIEKSKDELITNVSHDIRTPLTSIIGYLGLIEDGQYHSEEDLLKYTHTAYIKAKQMKSLVDDLFEYTKVRQPAVPVNFSAFDMIQLIEQLAADFELEASKKNIQILVQSKVDSLIMDGDTEKLVRVFNNLLTNALKYGKGATKIVIEVERIGSEVVATVKNNGAMIPQQAIDNLFDRFYRVEESRSQATGGTGLGLAIAQSIVALHGGYIYAKSDKQWTSFIMHLPIKKNEKLPIDTQEVI…
Enterococcus faecium	GCF_022749455.1_ASM2274945v1	RpoB	lcl|NZ_CP094230.1_prot_WP_002295964.1_2660	MAGHVVKYGKHRERRSFARISEVLELPNLIEIQTDSYQWFLDEGLREMFEDILPIDDFNGNLSLEFVDYELKEPKYTVAEARAHDANYSAPLHVTLRLTNRETGEIKAQEVFFGDFPLMTEQGTFIINGAERVIVSQLVRSPGVYFHGKVDKNGKEGFGSTVIPNRGAWLEMETDAKDISYVRIDRTRKIPLTVLVRALGFGSDDTIFEIFGDSETLRNTVEKDLHKNASDSRTEEGLKDVYERLRPGEPKTADSSRNLLNARFFDPKRYDLANVGRYKVNKKLDLKTRLLNLTLAETLVDPETGEIIVEKGTVLTHQVMETLAPFIDNGLNSVTYYPSEDGVVTDPMTVQVIKVFSPRDPEREVNVIGNGYPEAAVKTVRPADIIASMSYFLNLMEGI…
Enterococcus faecium	GCF_022749455.1_ASM2274945v1	NusG	lcl|NZ_CP094230.1_prot_WP_002294580.1_2331	MESFEKNWYVLHTYSGYENKVKANIESRAQSMKMADFIFRVVVPEEKETEVKNGKEKEIVHKTFPGYVLVEMIMTDASWYVVRNTPGVTGFVGSHGAGSKPAPLLPEEVNHILRSIGMSLRQNDLEVEVGEVVKIIEGAFAGLEGQVTEVDGEKEKLKVNIDMFGRETSTELDFDQVDKID
Enterococcus faecium	GCF_023182815.2_ASM2318281v2	CroS	lcl|NZ_CP110294.1_prot_WP_002334278.1_2455	MTQDSKRATEKRRRINLTSKEISELLAEGIITIILLLLLNVSILVVISSVINSSPSLTNAIWDSKNIFAERLNTDLFWNGRNFIIPFFFLLDIGVLYWRLIRRYRQMQLRHIISELHYIANGNYDHRIPFELSGDLSRVVTSINGLVDSTVAAIEDERKIEKSKDELITNVSHDIRTPLTSIIGYLGLIEDGQYHSEEDLLKYTHTAYIKAKQMKSLVDDLFEYTKVRQPAVPVNFSAFDMIQLIEQLAADFELEASKKNIQILVQSKVDSLIMDGDTEKLVRVFNNLLTNALKYGKGATKIVIEVERIGSEVVATVKNNGAMIPQQAIDNLFDRFYRVEESRSQATGGTGLGLAIAQSIVALHGGYIYAKSDKQWTSFIMHLPIKKNEKLPIDTQEVI…
Enterococcus faecium	GCF_023182815.2_ASM2318281v2	RpoB	lcl|NZ_CP110294.1_prot_WP_002295964.1_2435	MAGHVVKYGKHRERRSFARISEVLELPNLIEIQTDSYQWFLDEGLREMFEDILPIDDFNGNLSLEFVDYELKEPKYTVAEARAHDANYSAPLHVTLRLTNRETGEIKAQEVFFGDFPLMTEQGTFIINGAERVIVSQLVRSPGVYFHGKVDKNGKEGFGSTVIPNRGAWLEMETDAKDISYVRIDRTRKIPLTVLVRALGFGSDDTIFEIFGDSETLRNTVEKDLHKNASDSRTEEGLKDVYERLRPGEPKTADSSRNLLNARFFDPKRYDLANVGRYKVNKKLDLKTRLLNLTLAETLVDPETGEIIVEKGTVLTHQVMETLAPFIDNGLNSVTYYPSEDGVVTDPMTVQVIKVFSPRDPEREVNVIGNGYPEAAVKTVRPADIIASMSYFLNLMEGI…
Enterococcus faecium	GCF_023182815.2_ASM2318281v2	NusG	lcl|NZ_CP110294.1_prot_WP_002294580.1_2142	MESFEKNWYVLHTYSGYENKVKANIESRAQSMKMADFIFRVVVPEEKETEVKNGKEKEIVHKTFPGYVLVEMIMTDASWYVVRNTPGVTGFVGSHGAGSKPAPLLPEEVNHILRSIGMSLRQNDLEVEVGEVVKIIEGAFAGLEGQVTEVDGEKEKLKVNIDMFGRETSTELDFDQVDKID
Enterococcus faecium	GCF_023182835.2_ASM2318283v2	CroS	lcl|NZ_CP110360.1_prot_WP_002295267.1_2520	MTQDSKRATEKRRRINLTSKEISELLAEGIITIILLLLLNVSILVVISSVINSSPSLTNAIWDSKNIFAERLNTDLFWNGRNFIIPFFFLLDIGVLYWRLIRRYRQMQLRHIISELHYIANGNYDHRIPFELSGDLSRVVTSINGLVDSTVAAIEDERKIEKSKDELITNVSHDIRTPLTSIIGYLGLIEDGQYHSEEDLLKYTHTAYIKAKQMKSLVDDLFEYTKVRQPAVPVNFSAFDMIQLIEQLAADFELEASKKNIQILVQSKVDSLIMDGDTEKLVRVFNNLLTNALKYGKGATKIVIEVERIGSEVVATVKNNGAMIPQQAIDNLFDRFYRVEESRSQATGGTGLGLAIAQSIVALHGGYIYAKSDKQWTSFIMHLPIKKNEKLPIDTQEVI…
Enterococcus faecium	GCF_023182835.2_ASM2318283v2	RpoB	lcl|NZ_CP110360.1_prot_WP_002295964.1_2500	MAGHVVKYGKHRERRSFARISEVLELPNLIEIQTDSYQWFLDEGLREMFEDILPIDDFNGNLSLEFVDYELKEPKYTVAEARAHDANYSAPLHVTLRLTNRETGEIKAQEVFFGDFPLMTEQGTFIINGAERVIVSQLVRSPGVYFHGKVDKNGKEGFGSTVIPNRGAWLEMETDAKDISYVRIDRTRKIPLTVLVRALGFGSDDTIFEIFGDSETLRNTVEKDLHKNASDSRTEEGLKDVYERLRPGEPKTADSSRNLLNARFFDPKRYDLANVGRYKVNKKLDLKTRLLNLTLAETLVDPETGEIIVEKGTVLTHQVMETLAPFIDNGLNSVTYYPSEDGVVTDPMTVQVIKVFSPRDPEREVNVIGNGYPEAAVKTVRPADIIASMSYFLNLMEGI…
Enterococcus faecium	GCF_023182835.2_ASM2318283v2	NusG	lcl|NZ_CP110360.1_prot_WP_002294580.1_2214	MESFEKNWYVLHTYSGYENKVKANIESRAQSMKMADFIFRVVVPEEKETEVKNGKEKEIVHKTFPGYVLVEMIMTDASWYVVRNTPGVTGFVGSHGAGSKPAPLLPEEVNHILRSIGMSLRQNDLEVEVGEVVKIIEGAFAGLEGQVTEVDGEKEKLKVNIDMFGRETSTELDFDQVDKID
Enterococcus faecium	GCF_023204955.1_ASM2320495v1	CroS	lcl|NZ_CP096211.1_prot_WP_002295267.1_2788	MTQDSKRATEKRRRINLTSKEISELLAEGIITIILLLLLNVSILVVISSVINSSPSLTNAIWDSKNIFAERLNTDLFWNGRNFIIPFFFLLDIGVLYWRLIRRYRQMQLRHIISELHYIANGNYDHRIPFELSGDLSRVVTSINGLVDSTVAAIEDERKIEKSKDELITNVSHDIRTPLTSIIGYLGLIEDGQYHSEEDLLKYTHTAYIKAKQMKSLVDDLFEYTKVRQPAVPVNFSAFDMIQLIEQLAADFELEASKKNIQILVQSKVDSLIMDGDTEKLVRVFNNLLTNALKYGKGATKIVIEVERIGSEVVATVKNNGAMIPQQAIDNLFDRFYRVEESRSQATGGTGLGLAIAQSIVALHGGYIYAKSDKQWTSFIMHLPIKKNEKLPIDTQEVI…
Enterococcus faecium	GCF_023204955.1_ASM2320495v1	RpoB	lcl|NZ_CP096211.1_prot_WP_002295964.1_2768	MAGHVVKYGKHRERRSFARISEVLELPNLIEIQTDSYQWFLDEGLREMFEDILPIDDFNGNLSLEFVDYELKEPKYTVAEARAHDANYSAPLHVTLRLTNRETGEIKAQEVFFGDFPLMTEQGTFIINGAERVIVSQLVRSPGVYFHGKVDKNGKEGFGSTVIPNRGAWLEMETDAKDISYVRIDRTRKIPLTVLVRALGFGSDDTIFEIFGDSETLRNTVEKDLHKNASDSRTEEGLKDVYERLRPGEPKTADSSRNLLNARFFDPKRYDLANVGRYKVNKKLDLKTRLLNLTLAETLVDPETGEIIVEKGTVLTHQVMETLAPFIDNGLNSVTYYPSEDGVVTDPMTVQVIKVFSPRDPEREVNVIGNGYPEAAVKTVRPADIIASMSYFLNLMEGI…
Enterococcus faecium	GCF_023204955.1_ASM2320495v1	NusG	lcl|NZ_CP096211.1_prot_WP_002294580.1_2430	MESFEKNWYVLHTYSGYENKVKANIESRAQSMKMADFIFRVVVPEEKETEVKNGKEKEIVHKTFPGYVLVEMIMTDASWYVVRNTPGVTGFVGSHGAGSKPAPLLPEEVNHILRSIGMSLRQNDLEVEVGEVVKIIEGAFAGLEGQVTEVDGEKEKLKVNIDMFGRETSTELDFDQVDKID
Enterococcus faecium	GCF_023204975.1_ASM2320497v1	CroS	lcl|NZ_CP096219.1_prot_WP_002295267.1_2588	MTQDSKRATEKRRRINLTSKEISELLAEGIITIILLLLLNVSILVVISSVINSSPSLTNAIWDSKNIFAERLNTDLFWNGRNFIIPFFFLLDIGVLYWRLIRRYRQMQLRHIISELHYIANGNYDHRIPFELSGDLSRVVTSINGLVDSTVAAIEDERKIEKSKDELITNVSHDIRTPLTSIIGYLGLIEDGQYHSEEDLLKYTHTAYIKAKQMKSLVDDLFEYTKVRQPAVPVNFSAFDMIQLIEQLAADFELEASKKNIQILVQSKVDSLIMDGDTEKLVRVFNNLLTNALKYGKGATKIVIEVERIGSEVVATVKNNGAMIPQQAIDNLFDRFYRVEESRSQATGGTGLGLAIAQSIVALHGGYIYAKSDKQWTSFIMHLPIKKNEKLPIDTQEVI…
Enterococcus faecium	GCF_023204975.1_ASM2320497v1	RpoB	lcl|NZ_CP096219.1_prot_WP_002295964.1_2567	MAGHVVKYGKHRERRSFARISEVLELPNLIEIQTDSYQWFLDEGLREMFEDILPIDDFNGNLSLEFVDYELKEPKYTVAEARAHDANYSAPLHVTLRLTNRETGEIKAQEVFFGDFPLMTEQGTFIINGAERVIVSQLVRSPGVYFHGKVDKNGKEGFGSTVIPNRGAWLEMETDAKDISYVRIDRTRKIPLTVLVRALGFGSDDTIFEIFGDSETLRNTVEKDLHKNASDSRTEEGLKDVYERLRPGEPKTADSSRNLLNARFFDPKRYDLANVGRYKVNKKLDLKTRLLNLTLAETLVDPETGEIIVEKGTVLTHQVMETLAPFIDNGLNSVTYYPSEDGVVTDPMTVQVIKVFSPRDPEREVNVIGNGYPEAAVKTVRPADIIASMSYFLNLMEGI…
Enterococcus faecium	GCF_023204975.1_ASM2320497v1	NusG	lcl|NZ_CP096219.1_prot_WP_002294580.1_2201	MESFEKNWYVLHTYSGYENKVKANIESRAQSMKMADFIFRVVVPEEKETEVKNGKEKEIVHKTFPGYVLVEMIMTDASWYVVRNTPGVTGFVGSHGAGSKPAPLLPEEVNHILRSIGMSLRQNDLEVEVGEVVKIIEGAFAGLEGQVTEVDGEKEKLKVNIDMFGRETSTELDFDQVDKID
Enterococcus faecium	GCF_023299325.1_ASM2329932v1	CroS	lcl|NZ_CP097014.1_prot_WP_002295267.1_2438	MTQDSKRATEKRRRINLTSKEISELLAEGIITIILLLLLNVSILVVISSVINSSPSLTNAIWDSKNIFAERLNTDLFWNGRNFIIPFFFLLDIGVLYWRLIRRYRQMQLRHIISELHYIANGNYDHRIPFELSGDLSRVVTSINGLVDSTVAAIEDERKIEKSKDELITNVSHDIRTPLTSIIGYLGLIEDGQYHSEEDLLKYTHTAYIKAKQMKSLVDDLFEYTKVRQPAVPVNFSAFDMIQLIEQLAADFELEASKKNIQILVQSKVDSLIMDGDTEKLVRVFNNLLTNALKYGKGATKIVIEVERIGSEVVATVKNNGAMIPQQAIDNLFDRFYRVEESRSQATGGTGLGLAIAQSIVALHGGYIYAKSDKQWTSFIMHLPIKKNEKLPIDTQEVI…
Enterococcus faecium	GCF_023299325.1_ASM2329932v1	RpoB	lcl|NZ_CP097014.1_prot_WP_002295964.1_2418	MAGHVVKYGKHRERRSFARISEVLELPNLIEIQTDSYQWFLDEGLREMFEDILPIDDFNGNLSLEFVDYELKEPKYTVAEARAHDANYSAPLHVTLRLTNRETGEIKAQEVFFGDFPLMTEQGTFIINGAERVIVSQLVRSPGVYFHGKVDKNGKEGFGSTVIPNRGAWLEMETDAKDISYVRIDRTRKIPLTVLVRALGFGSDDTIFEIFGDSETLRNTVEKDLHKNASDSRTEEGLKDVYERLRPGEPKTADSSRNLLNARFFDPKRYDLANVGRYKVNKKLDLKTRLLNLTLAETLVDPETGEIIVEKGTVLTHQVMETLAPFIDNGLNSVTYYPSEDGVVTDPMTVQVIKVFSPRDPEREVNVIGNGYPEAAVKTVRPADIIASMSYFLNLMEGI…
Enterococcus faecium	GCF_023299325.1_ASM2329932v1	NusG	lcl|NZ_CP097014.1_prot_WP_002294580.1_2162	MESFEKNWYVLHTYSGYENKVKANIESRAQSMKMADFIFRVVVPEEKETEVKNGKEKEIVHKTFPGYVLVEMIMTDASWYVVRNTPGVTGFVGSHGAGSKPAPLLPEEVNHILRSIGMSLRQNDLEVEVGEVVKIIEGAFAGLEGQVTEVDGEKEKLKVNIDMFGRETSTELDFDQVDKID
Enterococcus faecium	GCF_023299725.1_ASM2329972v1	CroS	lcl|NZ_CP097022.1_prot_WP_002295267.1_2543	MTQDSKRATEKRRRINLTSKEISELLAEGIITIILLLLLNVSILVVISSVINSSPSLTNAIWDSKNIFAERLNTDLFWNGRNFIIPFFFLLDIGVLYWRLIRRYRQMQLRHIISELHYIANGNYDHRIPFELSGDLSRVVTSINGLVDSTVAAIEDERKIEKSKDELITNVSHDIRTPLTSIIGYLGLIEDGQYHSEEDLLKYTHTAYIKAKQMKSLVDDLFEYTKVRQPAVPVNFSAFDMIQLIEQLAADFELEASKKNIQILVQSKVDSLIMDGDTEKLVRVFNNLLTNALKYGKGATKIVIEVERIGSEVVATVKNNGAMIPQQAIDNLFDRFYRVEESRSQATGGTGLGLAIAQSIVALHGGYIYAKSDKQWTSFIMHLPIKKNEKLPIDTQEVI…
Enterococcus faecium	GCF_023299725.1_ASM2329972v1	RpoB	lcl|NZ_CP097022.1_prot_WP_002295964.1_2520	MAGHVVKYGKHRERRSFARISEVLELPNLIEIQTDSYQWFLDEGLREMFEDILPIDDFNGNLSLEFVDYELKEPKYTVAEARAHDANYSAPLHVTLRLTNRETGEIKAQEVFFGDFPLMTEQGTFIINGAERVIVSQLVRSPGVYFHGKVDKNGKEGFGSTVIPNRGAWLEMETDAKDISYVRIDRTRKIPLTVLVRALGFGSDDTIFEIFGDSETLRNTVEKDLHKNASDSRTEEGLKDVYERLRPGEPKTADSSRNLLNARFFDPKRYDLANVGRYKVNKKLDLKTRLLNLTLAETLVDPETGEIIVEKGTVLTHQVMETLAPFIDNGLNSVTYYPSEDGVVTDPMTVQVIKVFSPRDPEREVNVIGNGYPEAAVKTVRPADIIASMSYFLNLMEGI…
Enterococcus faecium	GCF_023299725.1_ASM2329972v1	NusG	lcl|NZ_CP097022.1_prot_WP_002294580.1_2223	MESFEKNWYVLHTYSGYENKVKANIESRAQSMKMADFIFRVVVPEEKETEVKNGKEKEIVHKTFPGYVLVEMIMTDASWYVVRNTPGVTGFVGSHGAGSKPAPLLPEEVNHILRSIGMSLRQNDLEVEVGEVVKIIEGAFAGLEGQVTEVDGEKEKLKVNIDMFGRETSTELDFDQVDKID
Enterococcus faecium	GCF_023299745.1_ASM2329974v1	CroS	lcl|NZ_CP097027.1_prot_WP_002295267.1_2508	MTQDSKRATEKRRRINLTSKEISELLAEGIITIILLLLLNVSILVVISSVINSSPSLTNAIWDSKNIFAERLNTDLFWNGRNFIIPFFFLLDIGVLYWRLIRRYRQMQLRHIISELHYIANGNYDHRIPFELSGDLSRVVTSINGLVDSTVAAIEDERKIEKSKDELITNVSHDIRTPLTSIIGYLGLIEDGQYHSEEDLLKYTHTAYIKAKQMKSLVDDLFEYTKVRQPAVPVNFSAFDMIQLIEQLAADFELEASKKNIQILVQSKVDSLIMDGDTEKLVRVFNNLLTNALKYGKGATKIVIEVERIGSEVVATVKNNGAMIPQQAIDNLFDRFYRVEESRSQATGGTGLGLAIAQSIVALHGGYIYAKSDKQWTSFIMHLPIKKNEKLPIDTQEVI…
Enterococcus faecium	GCF_023299745.1_ASM2329974v1	RpoB	lcl|NZ_CP097027.1_prot_WP_002295964.1_2488	MAGHVVKYGKHRERRSFARISEVLELPNLIEIQTDSYQWFLDEGLREMFEDILPIDDFNGNLSLEFVDYELKEPKYTVAEARAHDANYSAPLHVTLRLTNRETGEIKAQEVFFGDFPLMTEQGTFIINGAERVIVSQLVRSPGVYFHGKVDKNGKEGFGSTVIPNRGAWLEMETDAKDISYVRIDRTRKIPLTVLVRALGFGSDDTIFEIFGDSETLRNTVEKDLHKNASDSRTEEGLKDVYERLRPGEPKTADSSRNLLNARFFDPKRYDLANVGRYKVNKKLDLKTRLLNLTLAETLVDPETGEIIVEKGTVLTHQVMETLAPFIDNGLNSVTYYPSEDGVVTDPMTVQVIKVFSPRDPEREVNVIGNGYPEAAVKTVRPADIIASMSYFLNLMEGI…
Enterococcus faecium	GCF_023299745.1_ASM2329974v1	NusG	lcl|NZ_CP097027.1_prot_WP_002294580.1_2218	MESFEKNWYVLHTYSGYENKVKANIESRAQSMKMADFIFRVVVPEEKETEVKNGKEKEIVHKTFPGYVLVEMIMTDASWYVVRNTPGVTGFVGSHGAGSKPAPLLPEEVNHILRSIGMSLRQNDLEVEVGEVVKIIEGAFAGLEGQVTEVDGEKEKLKVNIDMFGRETSTELDFDQVDKID
Enterococcus faecium	GCF_023299805.1_ASM2329980v1	CroS	lcl|NZ_CP097061.1_prot_WP_002295267.1_2431	MTQDSKRATEKRRRINLTSKEISELLAEGIITIILLLLLNVSILVVISSVINSSPSLTNAIWDSKNIFAERLNTDLFWNGRNFIIPFFFLLDIGVLYWRLIRRYRQMQLRHIISELHYIANGNYDHRIPFELSGDLSRVVTSINGLVDSTVAAIEDERKIEKSKDELITNVSHDIRTPLTSIIGYLGLIEDGQYHSEEDLLKYTHTAYIKAKQMKSLVDDLFEYTKVRQPAVPVNFSAFDMIQLIEQLAADFELEASKKNIQILVQSKVDSLIMDGDTEKLVRVFNNLLTNALKYGKGATKIVIEVERIGSEVVATVKNNGAMIPQQAIDNLFDRFYRVEESRSQATGGTGLGLAIAQSIVALHGGYIYAKSDKQWTSFIMHLPIKKNEKLPIDTQEVI…
Enterococcus faecium	GCF_023299805.1_ASM2329980v1	RpoB	lcl|NZ_CP097061.1_prot_WP_002295964.1_2410	MAGHVVKYGKHRERRSFARISEVLELPNLIEIQTDSYQWFLDEGLREMFEDILPIDDFNGNLSLEFVDYELKEPKYTVAEARAHDANYSAPLHVTLRLTNRETGEIKAQEVFFGDFPLMTEQGTFIINGAERVIVSQLVRSPGVYFHGKVDKNGKEGFGSTVIPNRGAWLEMETDAKDISYVRIDRTRKIPLTVLVRALGFGSDDTIFEIFGDSETLRNTVEKDLHKNASDSRTEEGLKDVYERLRPGEPKTADSSRNLLNARFFDPKRYDLANVGRYKVNKKLDLKTRLLNLTLAETLVDPETGEIIVEKGTVLTHQVMETLAPFIDNGLNSVTYYPSEDGVVTDPMTVQVIKVFSPRDPEREVNVIGNGYPEAAVKTVRPADIIASMSYFLNLMEGI…
Enterococcus faecium	GCF_023299805.1_ASM2329980v1	NusG	lcl|NZ_CP097061.1_prot_WP_002294580.1_2140	MESFEKNWYVLHTYSGYENKVKANIESRAQSMKMADFIFRVVVPEEKETEVKNGKEKEIVHKTFPGYVLVEMIMTDASWYVVRNTPGVTGFVGSHGAGSKPAPLLPEEVNHILRSIGMSLRQNDLEVEVGEVVKIIEGAFAGLEGQVTEVDGEKEKLKVNIDMFGRETSTELDFDQVDKID
Enterococcus faecium	GCF_023375205.1_ASM2337520v1	CroS	lcl|NZ_CP088191.1_prot_WP_249458716.1_2341	MTQDSKRATEKRRRINLTSKEISELLAEGIITIILLLLLNVSILVVISSVINSSPSLTNAIWDSKNIFAERLNTDLFWNGRNFIIPFFFLLDIGVLYWRLIRRYRQMQLRHIISELHYIANGNYDHRIPFELSGDLSRVVTSINGLVDSTVAAIEDERKIEKSKDELITNVSHDIRTPLTSIIGYLGLIEDGQYHSEEDLLKYTHTAYIKAKQMKSLVDDLFEYTKVRQPAVPVNFSAFDMIQLIEQLAADFELEASKKNIQILVQSKVDSLIMDGDTEKLVRVFNNLLTNALKYGKGATKIVIEVERIGSEVVATVKNNGVMIPQQAIDNLFDRFYRVEESRSQATGGTGLGLAIAQSIVALHGGYIYAKSDKQWTSFIMHLPIKKNEKLPIDTQEVI…
Enterococcus faecium	GCF_023375205.1_ASM2337520v1	RpoB	lcl|NZ_CP088191.1_prot_WP_002295964.1_2321	MAGHVVKYGKHRERRSFARISEVLELPNLIEIQTDSYQWFLDEGLREMFEDILPIDDFNGNLSLEFVDYELKEPKYTVAEARAHDANYSAPLHVTLRLTNRETGEIKAQEVFFGDFPLMTEQGTFIINGAERVIVSQLVRSPGVYFHGKVDKNGKEGFGSTVIPNRGAWLEMETDAKDISYVRIDRTRKIPLTVLVRALGFGSDDTIFEIFGDSETLRNTVEKDLHKNASDSRTEEGLKDVYERLRPGEPKTADSSRNLLNARFFDPKRYDLANVGRYKVNKKLDLKTRLLNLTLAETLVDPETGEIIVEKGTVLTHQVMETLAPFIDNGLNSVTYYPSEDGVVTDPMTVQVIKVFSPRDPEREVNVIGNGYPEAAVKTVRPADIIASMSYFLNLMEGI…
Enterococcus faecium	GCF_023375205.1_ASM2337520v1	NusG	lcl|NZ_CP088191.1_prot_WP_002294580.1_2048	MESFEKNWYVLHTYSGYENKVKANIESRAQSMKMADFIFRVVVPEEKETEVKNGKEKEIVHKTFPGYVLVEMIMTDASWYVVRNTPGVTGFVGSHGAGSKPAPLLPEEVNHILRSIGMSLRQNDLEVEVGEVVKIIEGAFAGLEGQVTEVDGEKEKLKVNIDMFGRETSTELDFDQVDKID
Enterococcus faecium	GCF_023375225.1_ASM2337522v1	CroS	lcl|NZ_CP088195.1_prot_WP_002334278.1_2463	MTQDSKRATEKRRRINLTSKEISELLAEGIITIILLLLLNVSILVVISSVINSSPSLTNAIWDSKNIFAERLNTDLFWNGRNFIIPFFFLLDIGVLYWRLIRRYRQMQLRHIISELHYIANGNYDHRIPFELSGDLSRVVTSINGLVDSTVAAIEDERKIEKSKDELITNVSHDIRTPLTSIIGYLGLIEDGQYHSEEDLLKYTHTAYIKAKQMKSLVDDLFEYTKVRQPAVPVNFSAFDMIQLIEQLAADFELEASKKNIQILVQSKVDSLIMDGDTEKLVRVFNNLLTNALKYGKGATKIVIEVERIGSEVVATVKNNGAMIPQQAIDNLFDRFYRVEESRSQATGGTGLGLAIAQSIVALHGGYIYAKSDKQWTSFIMHLPIKKNEKLPIDTQEVI…
Enterococcus faecium	GCF_023375225.1_ASM2337522v1	RpoB	lcl|NZ_CP088195.1_prot_WP_002295964.1_2443	MAGHVVKYGKHRERRSFARISEVLELPNLIEIQTDSYQWFLDEGLREMFEDILPIDDFNGNLSLEFVDYELKEPKYTVAEARAHDANYSAPLHVTLRLTNRETGEIKAQEVFFGDFPLMTEQGTFIINGAERVIVSQLVRSPGVYFHGKVDKNGKEGFGSTVIPNRGAWLEMETDAKDISYVRIDRTRKIPLTVLVRALGFGSDDTIFEIFGDSETLRNTVEKDLHKNASDSRTEEGLKDVYERLRPGEPKTADSSRNLLNARFFDPKRYDLANVGRYKVNKKLDLKTRLLNLTLAETLVDPETGEIIVEKGTVLTHQVMETLAPFIDNGLNSVTYYPSEDGVVTDPMTVQVIKVFSPRDPEREVNVIGNGYPEAAVKTVRPADIIASMSYFLNLMEGI…
Enterococcus faecium	GCF_023375225.1_ASM2337522v1	NusG	lcl|NZ_CP088195.1_prot_WP_002294580.1_2189	MESFEKNWYVLHTYSGYENKVKANIESRAQSMKMADFIFRVVVPEEKETEVKNGKEKEIVHKTFPGYVLVEMIMTDASWYVVRNTPGVTGFVGSHGAGSKPAPLLPEEVNHILRSIGMSLRQNDLEVEVGEVVKIIEGAFAGLEGQVTEVDGEKEKLKVNIDMFGRETSTELDFDQVDKID
Enterococcus faecium	GCF_023375345.1_ASM2337534v1	CroS	lcl|NZ_CP091206.1_prot_WP_002295267.1_1137	MTQDSKRATEKRRRINLTSKEISELLAEGIITIILLLLLNVSILVVISSVINSSPSLTNAIWDSKNIFAERLNTDLFWNGRNFIIPFFFLLDIGVLYWRLIRRYRQMQLRHIISELHYIANGNYDHRIPFELSGDLSRVVTSINGLVDSTVAAIEDERKIEKSKDELITNVSHDIRTPLTSIIGYLGLIEDGQYHSEEDLLKYTHTAYIKAKQMKSLVDDLFEYTKVRQPAVPVNFSAFDMIQLIEQLAADFELEASKKNIQILVQSKVDSLIMDGDTEKLVRVFNNLLTNALKYGKGATKIVIEVERIGSEVVATVKNNGAMIPQQAIDNLFDRFYRVEESRSQATGGTGLGLAIAQSIVALHGGYIYAKSDKQWTSFIMHLPIKKNEKLPIDTQEVI…
Enterococcus faecium	GCF_023375345.1_ASM2337534v1	RpoB	lcl|NZ_CP091206.1_prot_WP_002295964.1_1157	MAGHVVKYGKHRERRSFARISEVLELPNLIEIQTDSYQWFLDEGLREMFEDILPIDDFNGNLSLEFVDYELKEPKYTVAEARAHDANYSAPLHVTLRLTNRETGEIKAQEVFFGDFPLMTEQGTFIINGAERVIVSQLVRSPGVYFHGKVDKNGKEGFGSTVIPNRGAWLEMETDAKDISYVRIDRTRKIPLTVLVRALGFGSDDTIFEIFGDSETLRNTVEKDLHKNASDSRTEEGLKDVYERLRPGEPKTADSSRNLLNARFFDPKRYDLANVGRYKVNKKLDLKTRLLNLTLAETLVDPETGEIIVEKGTVLTHQVMETLAPFIDNGLNSVTYYPSEDGVVTDPMTVQVIKVFSPRDPEREVNVIGNGYPEAAVKTVRPADIIASMSYFLNLMEGI…
Enterococcus faecium	GCF_023375345.1_ASM2337534v1	NusG	lcl|NZ_CP091206.1_prot_WP_002294580.1_1414	MESFEKNWYVLHTYSGYENKVKANIESRAQSMKMADFIFRVVVPEEKETEVKNGKEKEIVHKTFPGYVLVEMIMTDASWYVVRNTPGVTGFVGSHGAGSKPAPLLPEEVNHILRSIGMSLRQNDLEVEVGEVVKIIEGAFAGLEGQVTEVDGEKEKLKVNIDMFGRETSTELDFDQVDKID
Enterococcus faecium	GCF_023375365.1_ASM2337536v1	CroS	lcl|NZ_CP091210.1_prot_WP_002295267.1_2305	MTQDSKRATEKRRRINLTSKEISELLAEGIITIILLLLLNVSILVVISSVINSSPSLTNAIWDSKNIFAERLNTDLFWNGRNFIIPFFFLLDIGVLYWRLIRRYRQMQLRHIISELHYIANGNYDHRIPFELSGDLSRVVTSINGLVDSTVAAIEDERKIEKSKDELITNVSHDIRTPLTSIIGYLGLIEDGQYHSEEDLLKYTHTAYIKAKQMKSLVDDLFEYTKVRQPAVPVNFSAFDMIQLIEQLAADFELEASKKNIQILVQSKVDSLIMDGDTEKLVRVFNNLLTNALKYGKGATKIVIEVERIGSEVVATVKNNGAMIPQQAIDNLFDRFYRVEESRSQATGGTGLGLAIAQSIVALHGGYIYAKSDKQWTSFIMHLPIKKNEKLPIDTQEVI…
Enterococcus faecium	GCF_023375365.1_ASM2337536v1	RpoB	lcl|NZ_CP091210.1_prot_WP_002295964.1_2285	MAGHVVKYGKHRERRSFARISEVLELPNLIEIQTDSYQWFLDEGLREMFEDILPIDDFNGNLSLEFVDYELKEPKYTVAEARAHDANYSAPLHVTLRLTNRETGEIKAQEVFFGDFPLMTEQGTFIINGAERVIVSQLVRSPGVYFHGKVDKNGKEGFGSTVIPNRGAWLEMETDAKDISYVRIDRTRKIPLTVLVRALGFGSDDTIFEIFGDSETLRNTVEKDLHKNASDSRTEEGLKDVYERLRPGEPKTADSSRNLLNARFFDPKRYDLANVGRYKVNKKLDLKTRLLNLTLAETLVDPETGEIIVEKGTVLTHQVMETLAPFIDNGLNSVTYYPSEDGVVTDPMTVQVIKVFSPRDPEREVNVIGNGYPEAAVKTVRPADIIASMSYFLNLMEGI…
Enterococcus faecium	GCF_023375365.1_ASM2337536v1	NusG	lcl|NZ_CP091210.1_prot_WP_002294580.1_2041	MESFEKNWYVLHTYSGYENKVKANIESRAQSMKMADFIFRVVVPEEKETEVKNGKEKEIVHKTFPGYVLVEMIMTDASWYVVRNTPGVTGFVGSHGAGSKPAPLLPEEVNHILRSIGMSLRQNDLEVEVGEVVKIIEGAFAGLEGQVTEVDGEKEKLKVNIDMFGRETSTELDFDQVDKID
Enterococcus faecium	GCF_023375385.1_ASM2337538v1	CroS	lcl|NZ_CP091213.1_prot_WP_002295267.1_2361	MTQDSKRATEKRRRINLTSKEISELLAEGIITIILLLLLNVSILVVISSVINSSPSLTNAIWDSKNIFAERLNTDLFWNGRNFIIPFFFLLDIGVLYWRLIRRYRQMQLRHIISELHYIANGNYDHRIPFELSGDLSRVVTSINGLVDSTVAAIEDERKIEKSKDELITNVSHDIRTPLTSIIGYLGLIEDGQYHSEEDLLKYTHTAYIKAKQMKSLVDDLFEYTKVRQPAVPVNFSAFDMIQLIEQLAADFELEASKKNIQILVQSKVDSLIMDGDTEKLVRVFNNLLTNALKYGKGATKIVIEVERIGSEVVATVKNNGAMIPQQAIDNLFDRFYRVEESRSQATGGTGLGLAIAQSIVALHGGYIYAKSDKQWTSFIMHLPIKKNEKLPIDTQEVI…
Enterococcus faecium	GCF_023375385.1_ASM2337538v1	RpoB	lcl|NZ_CP091213.1_prot_WP_002295964.1_2340	MAGHVVKYGKHRERRSFARISEVLELPNLIEIQTDSYQWFLDEGLREMFEDILPIDDFNGNLSLEFVDYELKEPKYTVAEARAHDANYSAPLHVTLRLTNRETGEIKAQEVFFGDFPLMTEQGTFIINGAERVIVSQLVRSPGVYFHGKVDKNGKEGFGSTVIPNRGAWLEMETDAKDISYVRIDRTRKIPLTVLVRALGFGSDDTIFEIFGDSETLRNTVEKDLHKNASDSRTEEGLKDVYERLRPGEPKTADSSRNLLNARFFDPKRYDLANVGRYKVNKKLDLKTRLLNLTLAETLVDPETGEIIVEKGTVLTHQVMETLAPFIDNGLNSVTYYPSEDGVVTDPMTVQVIKVFSPRDPEREVNVIGNGYPEAAVKTVRPADIIASMSYFLNLMEGI…
Enterococcus faecium	GCF_023375385.1_ASM2337538v1	NusG	lcl|NZ_CP091213.1_prot_WP_002294580.1_2070	MESFEKNWYVLHTYSGYENKVKANIESRAQSMKMADFIFRVVVPEEKETEVKNGKEKEIVHKTFPGYVLVEMIMTDASWYVVRNTPGVTGFVGSHGAGSKPAPLLPEEVNHILRSIGMSLRQNDLEVEVGEVVKIIEGAFAGLEGQVTEVDGEKEKLKVNIDMFGRETSTELDFDQVDKID
Enterococcus faecium	GCF_023375405.1_ASM2337540v1	CroS	lcl|NZ_CP091217.1_prot_WP_002295267.1_2310	MTQDSKRATEKRRRINLTSKEISELLAEGIITIILLLLLNVSILVVISSVINSSPSLTNAIWDSKNIFAERLNTDLFWNGRNFIIPFFFLLDIGVLYWRLIRRYRQMQLRHIISELHYIANGNYDHRIPFELSGDLSRVVTSINGLVDSTVAAIEDERKIEKSKDELITNVSHDIRTPLTSIIGYLGLIEDGQYHSEEDLLKYTHTAYIKAKQMKSLVDDLFEYTKVRQPAVPVNFSAFDMIQLIEQLAADFELEASKKNIQILVQSKVDSLIMDGDTEKLVRVFNNLLTNALKYGKGATKIVIEVERIGSEVVATVKNNGAMIPQQAIDNLFDRFYRVEESRSQATGGTGLGLAIAQSIVALHGGYIYAKSDKQWTSFIMHLPIKKNEKLPIDTQEVI…
Enterococcus faecium	GCF_023375405.1_ASM2337540v1	RpoB	lcl|NZ_CP091217.1_prot_WP_002295964.1_2290	MAGHVVKYGKHRERRSFARISEVLELPNLIEIQTDSYQWFLDEGLREMFEDILPIDDFNGNLSLEFVDYELKEPKYTVAEARAHDANYSAPLHVTLRLTNRETGEIKAQEVFFGDFPLMTEQGTFIINGAERVIVSQLVRSPGVYFHGKVDKNGKEGFGSTVIPNRGAWLEMETDAKDISYVRIDRTRKIPLTVLVRALGFGSDDTIFEIFGDSETLRNTVEKDLHKNASDSRTEEGLKDVYERLRPGEPKTADSSRNLLNARFFDPKRYDLANVGRYKVNKKLDLKTRLLNLTLAETLVDPETGEIIVEKGTVLTHQVMETLAPFIDNGLNSVTYYPSEDGVVTDPMTVQVIKVFSPRDPEREVNVIGNGYPEAAVKTVRPADIIASMSYFLNLMEGI…
Enterococcus faecium	GCF_023375405.1_ASM2337540v1	NusG	lcl|NZ_CP091217.1_prot_WP_002294580.1_2046	MESFEKNWYVLHTYSGYENKVKANIESRAQSMKMADFIFRVVVPEEKETEVKNGKEKEIVHKTFPGYVLVEMIMTDASWYVVRNTPGVTGFVGSHGAGSKPAPLLPEEVNHILRSIGMSLRQNDLEVEVGEVVKIIEGAFAGLEGQVTEVDGEKEKLKVNIDMFGRETSTELDFDQVDKID
Enterococcus faecium	GCF_023375425.1_ASM2337542v1	CroS	lcl|NZ_CP091221.1_prot_WP_249457988.1_2569	MTQDSKRATEKRRRINLTSKEISELLAEGIITIILLLLLNVSILVVISSVINSSPSLTNAIWDSKNIFAERLNTDLFWNGRNFIIPFFFLLDIGVLYWRLIRRYRQMQLRHIISELHYIANGNYDHRIPFELSGDLSRVVTSINGLVDSTVAAIEDERKIEKSKDELITNVSHDIRTPLTSIIGYLGLIEDGQYHSEEDLLKYTHTAYIKAKQMKSLVDDLFEYTKVRQPAVPVNFSTFDMIQLIEQLAADFELEASKKNIQILVQSKVDSLIMDGDTEKLVRVFNNLLTNALKYGKGATKIVIEVERVGSEVVATVKNNGAMIPQQAIDNLFDRFYRVEESRSQATGGTGLGLAIAQSIVALHGGYIYAKSDKQWTSFIMHLPIKKNEKLPIDAQEVI…
Enterococcus faecium	GCF_023375425.1_ASM2337542v1	RpoB	lcl|NZ_CP091221.1_prot_WP_002310550.1_2525	MAGHVVKYGKHRERRSFARISEVLELPNLIEIQTDSYQWFLDEGLREMFEDILPIDDFNGNLSLEFVDYELKEPKYTVAEARAHDANYSAPLHVTLRLTNRETGEIKAQEVFFGDFPLMTEQGTFIINGAERVIVSQLVRSPGVYFHGKVDKNGKEGFGSTVIPNRGAWLEMETDAKDISYVRIDRTRKIPLTVLVRALGFGSDDTIFEIFGDSETLRNTVEKDLHKNASDSRTEEGLKDVYERLRPGEPKTADSSRNLLNARFFDPKRYDLANVGRYKVNKKLDLKTRLLNLTLAETLVDPETGEIIVEKGTVLTHQVMETLAPFIDNGLNSVTYYPSEDGVVTDPMTVQVIKVFSPRDPEREVNVIGNGYPEAAVKTVRPADIIASMSYFLNLMEGI…
Enterococcus faecium	GCF_023375425.1_ASM2337542v1	NusG	lcl|NZ_CP091221.1_prot_WP_002294580.1_2278	MESFEKNWYVLHTYSGYENKVKANIESRAQSMKMADFIFRVVVPEEKETEVKNGKEKEIVHKTFPGYVLVEMIMTDASWYVVRNTPGVTGFVGSHGAGSKPAPLLPEEVNHILRSIGMSLRQNDLEVEVGEVVKIIEGAFAGLEGQVTEVDGEKEKLKVNIDMFGRETSTELDFDQVDKID
Enterococcus faecium	GCF_023375445.1_ASM2337544v1	CroS	lcl|NZ_CP091224.1_prot_WP_002295267.1_2464	MTQDSKRATEKRRRINLTSKEISELLAEGIITIILLLLLNVSILVVISSVINSSPSLTNAIWDSKNIFAERLNTDLFWNGRNFIIPFFFLLDIGVLYWRLIRRYRQMQLRHIISELHYIANGNYDHRIPFELSGDLSRVVTSINGLVDSTVAAIEDERKIEKSKDELITNVSHDIRTPLTSIIGYLGLIEDGQYHSEEDLLKYTHTAYIKAKQMKSLVDDLFEYTKVRQPAVPVNFSAFDMIQLIEQLAADFELEASKKNIQILVQSKVDSLIMDGDTEKLVRVFNNLLTNALKYGKGATKIVIEVERIGSEVVATVKNNGAMIPQQAIDNLFDRFYRVEESRSQATGGTGLGLAIAQSIVALHGGYIYAKSDKQWTSFIMHLPIKKNEKLPIDTQEVI…
Enterococcus faecium	GCF_023375445.1_ASM2337544v1	RpoB	lcl|NZ_CP091224.1_prot_WP_002295964.1_2444	MAGHVVKYGKHRERRSFARISEVLELPNLIEIQTDSYQWFLDEGLREMFEDILPIDDFNGNLSLEFVDYELKEPKYTVAEARAHDANYSAPLHVTLRLTNRETGEIKAQEVFFGDFPLMTEQGTFIINGAERVIVSQLVRSPGVYFHGKVDKNGKEGFGSTVIPNRGAWLEMETDAKDISYVRIDRTRKIPLTVLVRALGFGSDDTIFEIFGDSETLRNTVEKDLHKNASDSRTEEGLKDVYERLRPGEPKTADSSRNLLNARFFDPKRYDLANVGRYKVNKKLDLKTRLLNLTLAETLVDPETGEIIVEKGTVLTHQVMETLAPFIDNGLNSVTYYPSEDGVVTDPMTVQVIKVFSPRDPEREVNVIGNGYPEAAVKTVRPADIIASMSYFLNLMEGI…
Enterococcus faecium	GCF_023375445.1_ASM2337544v1	NusG	lcl|NZ_CP091224.1_prot_WP_002294580.1_2159	MESFEKNWYVLHTYSGYENKVKANIESRAQSMKMADFIFRVVVPEEKETEVKNGKEKEIVHKTFPGYVLVEMIMTDASWYVVRNTPGVTGFVGSHGAGSKPAPLLPEEVNHILRSIGMSLRQNDLEVEVGEVVKIIEGAFAGLEGQVTEVDGEKEKLKVNIDMFGRETSTELDFDQVDKID
Enterococcus faecium	GCF_023658035.1_ASM2365803v1	CroS	lcl|NZ_CP058891.1_prot_WP_002295267.1_2594	MTQDSKRATEKRRRINLTSKEISELLAEGIITIILLLLLNVSILVVISSVINSSPSLTNAIWDSKNIFAERLNTDLFWNGRNFIIPFFFLLDIGVLYWRLIRRYRQMQLRHIISELHYIANGNYDHRIPFELSGDLSRVVTSINGLVDSTVAAIEDERKIEKSKDELITNVSHDIRTPLTSIIGYLGLIEDGQYHSEEDLLKYTHTAYIKAKQMKSLVDDLFEYTKVRQPAVPVNFSAFDMIQLIEQLAADFELEASKKNIQILVQSKVDSLIMDGDTEKLVRVFNNLLTNALKYGKGATKIVIEVERIGSEVVATVKNNGAMIPQQAIDNLFDRFYRVEESRSQATGGTGLGLAIAQSIVALHGGYIYAKSDKQWTSFIMHLPIKKNEKLPIDTQEVI…
Enterococcus faecium	GCF_023658035.1_ASM2365803v1	RpoB	lcl|NZ_CP058891.1_prot_WP_002295964.1_2574	MAGHVVKYGKHRERRSFARISEVLELPNLIEIQTDSYQWFLDEGLREMFEDILPIDDFNGNLSLEFVDYELKEPKYTVAEARAHDANYSAPLHVTLRLTNRETGEIKAQEVFFGDFPLMTEQGTFIINGAERVIVSQLVRSPGVYFHGKVDKNGKEGFGSTVIPNRGAWLEMETDAKDISYVRIDRTRKIPLTVLVRALGFGSDDTIFEIFGDSETLRNTVEKDLHKNASDSRTEEGLKDVYERLRPGEPKTADSSRNLLNARFFDPKRYDLANVGRYKVNKKLDLKTRLLNLTLAETLVDPETGEIIVEKGTVLTHQVMETLAPFIDNGLNSVTYYPSEDGVVTDPMTVQVIKVFSPRDPEREVNVIGNGYPEAAVKTVRPADIIASMSYFLNLMEGI…
Enterococcus faecium	GCF_023658035.1_ASM2365803v1	NusG	lcl|NZ_CP058891.1_prot_WP_002294580.1_2245	MESFEKNWYVLHTYSGYENKVKANIESRAQSMKMADFIFRVVVPEEKETEVKNGKEKEIVHKTFPGYVLVEMIMTDASWYVVRNTPGVTGFVGSHGAGSKPAPLLPEEVNHILRSIGMSLRQNDLEVEVGEVVKIIEGAFAGLEGQVTEVDGEKEKLKVNIDMFGRETSTELDFDQVDKID
Enterococcus faecium	GCF_024665675.1_ASM2466567v1	CroS	lcl|NZ_CP102534.1_prot_WP_002342732.1_2504	MTQDSKRATEKRRRINLTSKEISELLAEGIITIILLLLLNVSILVVISSVINSSPSLSNAIWDSKNIFAERLNTDLFWNGRNFIIPFFFLLDIGVLYWRLIRRYRQMQLRHIISELHYIANGNYDHRIPFELSGDLSRVVTSINGLVDSTVAAIEDERKIEKSKDELITNVSHDIRTPLTSIIGYLGLIEDGQYHSEEDLLKYTHTAYIKAKQMKSLVDDLFEYTKVRQPAVPVNFSAFDMIQLIEQLAADFELEASKKNIQILVQSKVDSLIMDGDTEKLVRVFNNLLTNALKYGKGATKIVIEVERVSSEVVATVKNNGAMIPQQAIDNLFDRFYRVEESRSQATGGTGLGLAIAQSIVALHGGYIYAKSDKQWTSFIMHLPIKKNEKLPIDAQEVI…
Enterococcus faecium	GCF_024665675.1_ASM2466567v1	RpoB	lcl|NZ_CP102534.1_prot_WP_002310550.1_2478	MAGHVVKYGKHRERRSFARISEVLELPNLIEIQTDSYQWFLDEGLREMFEDILPIDDFNGNLSLEFVDYELKEPKYTVAEARAHDANYSAPLHVTLRLTNRETGEIKAQEVFFGDFPLMTEQGTFIINGAERVIVSQLVRSPGVYFHGKVDKNGKEGFGSTVIPNRGAWLEMETDAKDISYVRIDRTRKIPLTVLVRALGFGSDDTIFEIFGDSETLRNTVEKDLHKNASDSRTEEGLKDVYERLRPGEPKTADSSRNLLNARFFDPKRYDLANVGRYKVNKKLDLKTRLLNLTLAETLVDPETGEIIVEKGTVLTHQVMETLAPFIDNGLNSVTYYPSEDGVVTDPMTVQVIKVFSPRDPEREVNVIGNGYPEAAVKTVRPADIIASMSYFLNLMEGI…
Enterococcus faecium	GCF_024665675.1_ASM2466567v1	NusG	lcl|NZ_CP102534.1_prot_WP_002294580.1_2242	MESFEKNWYVLHTYSGYENKVKANIESRAQSMKMADFIFRVVVPEEKETEVKNGKEKEIVHKTFPGYVLVEMIMTDASWYVVRNTPGVTGFVGSHGAGSKPAPLLPEEVNHILRSIGMSLRQNDLEVEVGEVVKIIEGAFAGLEGQVTEVDGEKEKLKVNIDMFGRETSTELDFDQVDKID
Enterococcus faecium	GCF_025800545.1_ASM2580054v1	CroS	lcl|NZ_JAOXXX010000002.1_prot_WP_002326377.1_2360	MTQDSKRATEKRRRINLTSKEISELLAEGIITIILLFLLNVSILVVISSVINSSPSLTNAIWDSKNIFAERLNTDLFWNGRNFIIPFFFLLDIGVLYWRLIRRYRQMQLRHIISELHYIANGNYDHRIPFELSGDLSRVVTSINGLVDSTVAAIEDERKIEKSKDELITNVSHDIRTPLTSIIGYLGLIEDGQYHSEEDLLKYTHTAYIKAKQMKSLVDDLFEYTKVRQPAVPVNFSAFDMIQLIEQLAADFELEASKKNIQILVQSKVDSLIMDGDTEKLVRVFNNLLTNALKYGKGATKIVIEVERIGSEVVATVKNNGAMIPQQAIDNLFDRFYRVEESRSQATGGTGLGLAIAQSIVALHGGYIYAKSDKQWTSFIMHLPIKKNEKLPIDTQEVI…
Enterococcus faecium	GCF_025800545.1_ASM2580054v1	RpoB	lcl|NZ_JAOXXX010000002.1_prot_WP_002295964.1_2340	MAGHVVKYGKHRERRSFARISEVLELPNLIEIQTDSYQWFLDEGLREMFEDILPIDDFNGNLSLEFVDYELKEPKYTVAEARAHDANYSAPLHVTLRLTNRETGEIKAQEVFFGDFPLMTEQGTFIINGAERVIVSQLVRSPGVYFHGKVDKNGKEGFGSTVIPNRGAWLEMETDAKDISYVRIDRTRKIPLTVLVRALGFGSDDTIFEIFGDSETLRNTVEKDLHKNASDSRTEEGLKDVYERLRPGEPKTADSSRNLLNARFFDPKRYDLANVGRYKVNKKLDLKTRLLNLTLAETLVDPETGEIIVEKGTVLTHQVMETLAPFIDNGLNSVTYYPSEDGVVTDPMTVQVIKVFSPRDPEREVNVIGNGYPEAAVKTVRPADIIASMSYFLNLMEGI…
Enterococcus faecium	GCF_025800545.1_ASM2580054v1	NusG	lcl|NZ_JAOXXX010000002.1_prot_WP_002294580.1_2081	MESFEKNWYVLHTYSGYENKVKANIESRAQSMKMADFIFRVVVPEEKETEVKNGKEKEIVHKTFPGYVLVEMIMTDASWYVVRNTPGVTGFVGSHGAGSKPAPLLPEEVNHILRSIGMSLRQNDLEVEVGEVVKIIEGAFAGLEGQVTEVDGEKEKLKVNIDMFGRETSTELDFDQVDKID
Enterococcus faecium	GCF_025800625.1_ASM2580062v1	CroS	lcl|NZ_JAOXXY010000002.1_prot_WP_002295267.1_2413	MTQDSKRATEKRRRINLTSKEISELLAEGIITIILLLLLNVSILVVISSVINSSPSLTNAIWDSKNIFAERLNTDLFWNGRNFIIPFFFLLDIGVLYWRLIRRYRQMQLRHIISELHYIANGNYDHRIPFELSGDLSRVVTSINGLVDSTVAAIEDERKIEKSKDELITNVSHDIRTPLTSIIGYLGLIEDGQYHSEEDLLKYTHTAYIKAKQMKSLVDDLFEYTKVRQPAVPVNFSAFDMIQLIEQLAADFELEASKKNIQILVQSKVDSLIMDGDTEKLVRVFNNLLTNALKYGKGATKIVIEVERIGSEVVATVKNNGAMIPQQAIDNLFDRFYRVEESRSQATGGTGLGLAIAQSIVALHGGYIYAKSDKQWTSFIMHLPIKKNEKLPIDTQEVI…
Enterococcus faecium	GCF_025800625.1_ASM2580062v1	RpoB	lcl|NZ_JAOXXY010000002.1_prot_WP_002295964.1_2397	MAGHVVKYGKHRERRSFARISEVLELPNLIEIQTDSYQWFLDEGLREMFEDILPIDDFNGNLSLEFVDYELKEPKYTVAEARAHDANYSAPLHVTLRLTNRETGEIKAQEVFFGDFPLMTEQGTFIINGAERVIVSQLVRSPGVYFHGKVDKNGKEGFGSTVIPNRGAWLEMETDAKDISYVRIDRTRKIPLTVLVRALGFGSDDTIFEIFGDSETLRNTVEKDLHKNASDSRTEEGLKDVYERLRPGEPKTADSSRNLLNARFFDPKRYDLANVGRYKVNKKLDLKTRLLNLTLAETLVDPETGEIIVEKGTVLTHQVMETLAPFIDNGLNSVTYYPSEDGVVTDPMTVQVIKVFSPRDPEREVNVIGNGYPEAAVKTVRPADIIASMSYFLNLMEGI…
Enterococcus faecium	GCF_025800625.1_ASM2580062v1	NusG	lcl|NZ_JAOXXY010000002.1_prot_WP_002294580.1_2167	MESFEKNWYVLHTYSGYENKVKANIESRAQSMKMADFIFRVVVPEEKETEVKNGKEKEIVHKTFPGYVLVEMIMTDASWYVVRNTPGVTGFVGSHGAGSKPAPLLPEEVNHILRSIGMSLRQNDLEVEVGEVVKIIEGAFAGLEGQVTEVDGEKEKLKVNIDMFGRETSTELDFDQVDKID
Enterococcus faecium	GCF_025800645.1_ASM2580064v1	CroS	lcl|NZ_JAOXXZ010000001.1_prot_WP_002295267.1_2437	MTQDSKRATEKRRRINLTSKEISELLAEGIITIILLLLLNVSILVVISSVINSSPSLTNAIWDSKNIFAERLNTDLFWNGRNFIIPFFFLLDIGVLYWRLIRRYRQMQLRHIISELHYIANGNYDHRIPFELSGDLSRVVTSINGLVDSTVAAIEDERKIEKSKDELITNVSHDIRTPLTSIIGYLGLIEDGQYHSEEDLLKYTHTAYIKAKQMKSLVDDLFEYTKVRQPAVPVNFSAFDMIQLIEQLAADFELEASKKNIQILVQSKVDSLIMDGDTEKLVRVFNNLLTNALKYGKGATKIVIEVERIGSEVVATVKNNGAMIPQQAIDNLFDRFYRVEESRSQATGGTGLGLAIAQSIVALHGGYIYAKSDKQWTSFIMHLPIKKNEKLPIDTQEVI…
Enterococcus faecium	GCF_025800645.1_ASM2580064v1	RpoB	lcl|NZ_JAOXXZ010000001.1_prot_WP_002295964.1_2417	MAGHVVKYGKHRERRSFARISEVLELPNLIEIQTDSYQWFLDEGLREMFEDILPIDDFNGNLSLEFVDYELKEPKYTVAEARAHDANYSAPLHVTLRLTNRETGEIKAQEVFFGDFPLMTEQGTFIINGAERVIVSQLVRSPGVYFHGKVDKNGKEGFGSTVIPNRGAWLEMETDAKDISYVRIDRTRKIPLTVLVRALGFGSDDTIFEIFGDSETLRNTVEKDLHKNASDSRTEEGLKDVYERLRPGEPKTADSSRNLLNARFFDPKRYDLANVGRYKVNKKLDLKTRLLNLTLAETLVDPETGEIIVEKGTVLTHQVMETLAPFIDNGLNSVTYYPSEDGVVTDPMTVQVIKVFSPRDPEREVNVIGNGYPEAAVKTVRPADIIASMSYFLNLMEGI…
Enterococcus faecium	GCF_025800645.1_ASM2580064v1	NusG	lcl|NZ_JAOXXZ010000001.1_prot_WP_002294580.1_2154	MESFEKNWYVLHTYSGYENKVKANIESRAQSMKMADFIFRVVVPEEKETEVKNGKEKEIVHKTFPGYVLVEMIMTDASWYVVRNTPGVTGFVGSHGAGSKPAPLLPEEVNHILRSIGMSLRQNDLEVEVGEVVKIIEGAFAGLEGQVTEVDGEKEKLKVNIDMFGRETSTELDFDQVDKID
Enterococcus faecium	GCF_025913595.1_ASM2591359v1	CroS	lcl|NZ_CP109798.1_prot_WP_002295267.1_2489	MTQDSKRATEKRRRINLTSKEISELLAEGIITIILLLLLNVSILVVISSVINSSPSLTNAIWDSKNIFAERLNTDLFWNGRNFIIPFFFLLDIGVLYWRLIRRYRQMQLRHIISELHYIANGNYDHRIPFELSGDLSRVVTSINGLVDSTVAAIEDERKIEKSKDELITNVSHDIRTPLTSIIGYLGLIEDGQYHSEEDLLKYTHTAYIKAKQMKSLVDDLFEYTKVRQPAVPVNFSAFDMIQLIEQLAADFELEASKKNIQILVQSKVDSLIMDGDTEKLVRVFNNLLTNALKYGKGATKIVIEVERIGSEVVATVKNNGAMIPQQAIDNLFDRFYRVEESRSQATGGTGLGLAIAQSIVALHGGYIYAKSDKQWTSFIMHLPIKKNEKLPIDTQEVI…
Enterococcus faecium	GCF_025913595.1_ASM2591359v1	RpoB	lcl|NZ_CP109798.1_prot_WP_002295964.1_2469	MAGHVVKYGKHRERRSFARISEVLELPNLIEIQTDSYQWFLDEGLREMFEDILPIDDFNGNLSLEFVDYELKEPKYTVAEARAHDANYSAPLHVTLRLTNRETGEIKAQEVFFGDFPLMTEQGTFIINGAERVIVSQLVRSPGVYFHGKVDKNGKEGFGSTVIPNRGAWLEMETDAKDISYVRIDRTRKIPLTVLVRALGFGSDDTIFEIFGDSETLRNTVEKDLHKNASDSRTEEGLKDVYERLRPGEPKTADSSRNLLNARFFDPKRYDLANVGRYKVNKKLDLKTRLLNLTLAETLVDPETGEIIVEKGTVLTHQVMETLAPFIDNGLNSVTYYPSEDGVVTDPMTVQVIKVFSPRDPEREVNVIGNGYPEAAVKTVRPADIIASMSYFLNLMEGI…
Enterococcus faecium	GCF_025913595.1_ASM2591359v1	NusG	lcl|NZ_CP109798.1_prot_WP_002294580.1_2237	MESFEKNWYVLHTYSGYENKVKANIESRAQSMKMADFIFRVVVPEEKETEVKNGKEKEIVHKTFPGYVLVEMIMTDASWYVVRNTPGVTGFVGSHGAGSKPAPLLPEEVNHILRSIGMSLRQNDLEVEVGEVVKIIEGAFAGLEGQVTEVDGEKEKLKVNIDMFGRETSTELDFDQVDKID
Enterococcus faecium	GCF_025916235.1_ASM2591623v1	CroS	lcl|NZ_CP109839.1_prot_WP_002295267.1_2399	MTQDSKRATEKRRRINLTSKEISELLAEGIITIILLLLLNVSILVVISSVINSSPSLTNAIWDSKNIFAERLNTDLFWNGRNFIIPFFFLLDIGVLYWRLIRRYRQMQLRHIISELHYIANGNYDHRIPFELSGDLSRVVTSINGLVDSTVAAIEDERKIEKSKDELITNVSHDIRTPLTSIIGYLGLIEDGQYHSEEDLLKYTHTAYIKAKQMKSLVDDLFEYTKVRQPAVPVNFSAFDMIQLIEQLAADFELEASKKNIQILVQSKVDSLIMDGDTEKLVRVFNNLLTNALKYGKGATKIVIEVERIGSEVVATVKNNGAMIPQQAIDNLFDRFYRVEESRSQATGGTGLGLAIAQSIVALHGGYIYAKSDKQWTSFIMHLPIKKNEKLPIDTQEVI…
Enterococcus faecium	GCF_025916235.1_ASM2591623v1	RpoB	lcl|NZ_CP109839.1_prot_WP_002295964.1_2379	MAGHVVKYGKHRERRSFARISEVLELPNLIEIQTDSYQWFLDEGLREMFEDILPIDDFNGNLSLEFVDYELKEPKYTVAEARAHDANYSAPLHVTLRLTNRETGEIKAQEVFFGDFPLMTEQGTFIINGAERVIVSQLVRSPGVYFHGKVDKNGKEGFGSTVIPNRGAWLEMETDAKDISYVRIDRTRKIPLTVLVRALGFGSDDTIFEIFGDSETLRNTVEKDLHKNASDSRTEEGLKDVYERLRPGEPKTADSSRNLLNARFFDPKRYDLANVGRYKVNKKLDLKTRLLNLTLAETLVDPETGEIIVEKGTVLTHQVMETLAPFIDNGLNSVTYYPSEDGVVTDPMTVQVIKVFSPRDPEREVNVIGNGYPEAAVKTVRPADIIASMSYFLNLMEGI…
Enterococcus faecium	GCF_025916235.1_ASM2591623v1	NusG	lcl|NZ_CP109839.1_prot_WP_002294580.1_2110	MESFEKNWYVLHTYSGYENKVKANIESRAQSMKMADFIFRVVVPEEKETEVKNGKEKEIVHKTFPGYVLVEMIMTDASWYVVRNTPGVTGFVGSHGAGSKPAPLLPEEVNHILRSIGMSLRQNDLEVEVGEVVKIIEGAFAGLEGQVTEVDGEKEKLKVNIDMFGRETSTELDFDQVDKID
Enterococcus faecium	GCF_025998395.1_ASM2599839v1	CroS	lcl|NZ_AP026772.1_prot_WP_002295267.1_2602	MTQDSKRATEKRRRINLTSKEISELLAEGIITIILLLLLNVSILVVISSVINSSPSLTNAIWDSKNIFAERLNTDLFWNGRNFIIPFFFLLDIGVLYWRLIRRYRQMQLRHIISELHYIANGNYDHRIPFELSGDLSRVVTSINGLVDSTVAAIEDERKIEKSKDELITNVSHDIRTPLTSIIGYLGLIEDGQYHSEEDLLKYTHTAYIKAKQMKSLVDDLFEYTKVRQPAVPVNFSAFDMIQLIEQLAADFELEASKKNIQILVQSKVDSLIMDGDTEKLVRVFNNLLTNALKYGKGATKIVIEVERIGSEVVATVKNNGAMIPQQAIDNLFDRFYRVEESRSQATGGTGLGLAIAQSIVALHGGYIYAKSDKQWTSFIMHLPIKKNEKLPIDTQEVI…
Enterococcus faecium	GCF_025998395.1_ASM2599839v1	RpoB	lcl|NZ_AP026772.1_prot_WP_002295964.1_2582	MAGHVVKYGKHRERRSFARISEVLELPNLIEIQTDSYQWFLDEGLREMFEDILPIDDFNGNLSLEFVDYELKEPKYTVAEARAHDANYSAPLHVTLRLTNRETGEIKAQEVFFGDFPLMTEQGTFIINGAERVIVSQLVRSPGVYFHGKVDKNGKEGFGSTVIPNRGAWLEMETDAKDISYVRIDRTRKIPLTVLVRALGFGSDDTIFEIFGDSETLRNTVEKDLHKNASDSRTEEGLKDVYERLRPGEPKTADSSRNLLNARFFDPKRYDLANVGRYKVNKKLDLKTRLLNLTLAETLVDPETGEIIVEKGTVLTHQVMETLAPFIDNGLNSVTYYPSEDGVVTDPMTVQVIKVFSPRDPEREVNVIGNGYPEAAVKTVRPADIIASMSYFLNLMEGI…
Enterococcus faecium	GCF_025998395.1_ASM2599839v1	NusG	lcl|NZ_AP026772.1_prot_WP_002294580.1_2257	MESFEKNWYVLHTYSGYENKVKANIESRAQSMKMADFIFRVVVPEEKETEVKNGKEKEIVHKTFPGYVLVEMIMTDASWYVVRNTPGVTGFVGSHGAGSKPAPLLPEEVNHILRSIGMSLRQNDLEVEVGEVVKIIEGAFAGLEGQVTEVDGEKEKLKVNIDMFGRETSTELDFDQVDKID
Enterococcus faecium	GCF_026073115.1_ASM2607311v1	CroS	lcl|NZ_AP026566.1_prot_WP_002295267.1_2807	MTQDSKRATEKRRRINLTSKEISELLAEGIITIILLLLLNVSILVVISSVINSSPSLTNAIWDSKNIFAERLNTDLFWNGRNFIIPFFFLLDIGVLYWRLIRRYRQMQLRHIISELHYIANGNYDHRIPFELSGDLSRVVTSINGLVDSTVAAIEDERKIEKSKDELITNVSHDIRTPLTSIIGYLGLIEDGQYHSEEDLLKYTHTAYIKAKQMKSLVDDLFEYTKVRQPAVPVNFSAFDMIQLIEQLAADFELEASKKNIQILVQSKVDSLIMDGDTEKLVRVFNNLLTNALKYGKGATKIVIEVERIGSEVVATVKNNGAMIPQQAIDNLFDRFYRVEESRSQATGGTGLGLAIAQSIVALHGGYIYAKSDKQWTSFIMHLPIKKNEKLPIDTQEVI…
Enterococcus faecium	GCF_026073115.1_ASM2607311v1	RpoB	lcl|NZ_AP026566.1_prot_WP_002295964.1_2786	MAGHVVKYGKHRERRSFARISEVLELPNLIEIQTDSYQWFLDEGLREMFEDILPIDDFNGNLSLEFVDYELKEPKYTVAEARAHDANYSAPLHVTLRLTNRETGEIKAQEVFFGDFPLMTEQGTFIINGAERVIVSQLVRSPGVYFHGKVDKNGKEGFGSTVIPNRGAWLEMETDAKDISYVRIDRTRKIPLTVLVRALGFGSDDTIFEIFGDSETLRNTVEKDLHKNASDSRTEEGLKDVYERLRPGEPKTADSSRNLLNARFFDPKRYDLANVGRYKVNKKLDLKTRLLNLTLAETLVDPETGEIIVEKGTVLTHQVMETLAPFIDNGLNSVTYYPSEDGVVTDPMTVQVIKVFSPRDPEREVNVIGNGYPEAAVKTVRPADIIASMSYFLNLMEGI…
Enterococcus faecium	GCF_026073115.1_ASM2607311v1	NusG	lcl|NZ_AP026566.1_prot_WP_002294580.1_2458	MESFEKNWYVLHTYSGYENKVKANIESRAQSMKMADFIFRVVVPEEKETEVKNGKEKEIVHKTFPGYVLVEMIMTDASWYVVRNTPGVTGFVGSHGAGSKPAPLLPEEVNHILRSIGMSLRQNDLEVEVGEVVKIIEGAFAGLEGQVTEVDGEKEKLKVNIDMFGRETSTELDFDQVDKID
Enterococcus faecium	GCA_026073255.1_ASM2607325v1	CroS	lcl|AP026573.1_prot_BDP51504.1_2940	MTQDSKRATEKRRRINLTSKEISELLAEGIITIILLLLLNVSILVVISSVINSSPSLTNAIWDSKNIFAERLNTDLFWNGRNFIIPFFFLLDIGVLYWRLIRRYRQMQLRHIISELHYIANGNYDHRIPFELSGDLSRVVTSINGLVDSTVAAIEDERKIEKSKDELITNVSHDIRTPLTSIIGYLGLIEDGQYHSEEDLLKYTHTAYIKAKQMKSLVDDLFEYTKVRQPAVPVNFSAFDMIQLIEQLAADFELEASKKNIQILVQSKVDSLIMDGDTEKLVRVFNNLLTNALKYGKGATKIVIEVERIGSEVVATVKNNGAMIPQQAIDNLFDRFYRVEESRSQATGGTGLGLAIAQSIVALHGGYIYAKSDKQWTSFIMHLPIKKNEKLPIDTQEVI…
Enterococcus faecium	GCA_026073255.1_ASM2607325v1	RpoB	lcl|AP026573.1_prot_BDP51480.1_2916	MAGHVVKYGKHRERRSFARISEVLELPNLIEIQTDSYQWFLDEGLREMFEDILPIDDFNGNLSLEFVDYELKEPKYTVAEARAHDANYSAPLHVTLRLTNRETGEIKAQEVFFGDFPLMTEQGTFIINGAERVIVSQLVRSPGVYFHGKVDKNGKEGFGSTVIPNRGAWLEMETDAKDISYVRIDRTRKIPLTVLVRALGFGSDDTIFEIFGDSETLRNTVEKDLHKNASDSRTEEGLKDVYERLRPGEPKTADSSRNLLNARFFDPKRYDLANVGRYKVNKKLDLKTRLLNLTLAETLVDPETGEIIVEKGTVLTHQVMETLAPFIDNGLNSVTYYPSEDGVVTDPMTVQVIKVFSPRDPEREVNVIGNGYPEAAVKTVRPADIIASMSYFLNLMEGI…
Enterococcus faecium	GCA_026073255.1_ASM2607325v1	NusG	lcl|AP026573.1_prot_BDP51144.1_2580	MESFEKNWYVLHTYSGYENKVKANIESRAQSMKMADFIFRVVVPEEKETEVKNGKEKEIVHKTFPGYVLVEMIMTDASWYVVRNTPGVTGFVGSHGAGSKPAPLLPEEVNHILRSIGMSLRQNDLEVEVGEVVKIIEGAFAGLEGQVTEVDGEKEKLKVNIDMFGRETSTELDFDQVDKID
Enterococcus faecium	GCA_026073355.1_ASM2607335v1	CroS	lcl|AP026579.1_prot_BDP55002.1_2926	MTQDSKRATEKRRRINLTSKEISELLAEGIITIILLLLLNVSILVVISSVINSSPSLTNAIWDSKNIFAERLNTDLFWNGRNFIIPFFFLLDIGVLYWRLIRRYRQMQLRHIISELHYIANGNYDHRIPFELSGDLSRVVTSINGLVDSTVAAIEDERKIEKSKDELITNVSHDIRTPLTSIIGYLGLIEDGQYHSEEDLLKYTHTAYIKAKQMKSLVDDLFEYTKVRQPAVPVNFSAFDMIQLIEQLAADFELEASKKNIQILVQSKVDSLIMDGDTEKLVRVFNNLLTNALKYGKGATKIVIEVERIGSEVVATVKNNGAMIPQQAIDNLFDRFYRVEESRSQATGGTGLGLAIAQSIVALHGGYIYAKSDKQWTSFIMHLPIKKNEKLPIDTQEVI…
Enterococcus faecium	GCA_026073355.1_ASM2607335v1	RpoB	lcl|AP026579.1_prot_BDP54982.1_2906	MAGHVVKYGKHRERRSFARISEVLELPNLIEIQTDSYQWFLDEGLREMFEDILPIDDFNGNLSLEFVDYELKEPKYTVAEARAHDANYSAPLHVTLRLTNRETGEIKAQEVFFGDFPLMTEQGTFIINGAERVIVSQLVRSPGVYFHGKVDKNGKEGFGSTVIPNRGAWLEMETDAKDISYVRIDRTRKIPLTVLVRALGFGSDDTIFEIFGDSETLRNTVEKDLHKNASDSRTEEGLKDVYERLRPGEPKTADNPRNLLNARFFDPKRYDLANVGRYKVNKKLDLKTRLLNLTLAETLVDPETGEIIVEKGTVLTHQVMETLAPFIDNGLNSVTYYPSEDGVVTDPMTVQVIKVFSPRDPEREVNVIGNGYPEAAVKTVRPADIIASMSYFLNLMEGI…
Enterococcus faecium	GCA_026073355.1_ASM2607335v1	NusG	lcl|AP026579.1_prot_BDP54656.1_2580	MESFEKNWYVLHTYSGYENKVKANIESRAQSMKMADFIFRVVVPEEKETEVKNGKEKEIVHKTFPGYVLVEMIMTDASWYVVRNTPGVTGFVGSHGAGSKPAPLLPEEVNHILRSIGMSLRQNDLEVEVGEVVKIIEGAFAGLEGQVTEVDGEKEKLKVNIDMFGRETSTELDFDQVDKID
Enterococcus faecium	GCA_026073375.1_ASM2607337v1	CroS	lcl|AP026586.1_prot_BDP58557.1_3036	MTQDSKRATEKRRRINLTSKEISELLAEGIITIILLLLLNVSILVVISSVINSSPSLTNAIWDSKNIFAERLNTDLFWNGRNFIIPFFFLLDIGVLYWRLIRRYRQMQLRHIISELHYIANGNYDHRIPFELSGDLSRVVTSINGLVDSTVAAIEDERKIEKSKDELITNVSHDIRTPLTSIIGYLGLIEDGQYHSEEDLLKYTHTAYIKAKQMKSLVDDLFEYTKVRQPAVPVNFSAFDMIQLIEQLAADFELEASKKNIQILVQSKVDSLIMDGDTEKLVRVFNNLLTNALKYGKGATKIVIEVERIGSEVVATVKNNGAMIPQQAIDNLFDRFYRVEESRSQATGGTGLGLAIAQSIVALHGGYIYAKSDKQWTSFIMHLPIKKNEKLPIDTQEVI…
Enterococcus faecium	GCA_026073375.1_ASM2607337v1	RpoB	lcl|AP026586.1_prot_BDP55988.1_467	MAGHVVKYGKHRERRSFARISEVLELPNLIEIQTDSYQWFLDEGLREMFEDILPIDDFNGNLSLEFVDYELKEPKYTVAEARAHDANYSAPLHVTLRLTNRETGEIKAQEVFFGDFPLMTEQGTFIINGAERVIVSQLVRSPGVYFHGKVDKNGKEGFGSTVIPNRGAWLEMETDAKDISYVRIDRTRKIPLTVLVRALGFGSDDTIFEIFGDSETLRNTVEKDLHKNASDSRTEEGLKDVYERLRPGEPKTADSSRNLLNARFFDPKRYDLANVGRYKVNKKLDLKTRLLNLTLAETLVDPETGEIIVEKGTVLTHQVMETLAPFIDNGLNSVTYYPSEDGVVTDPMTVQVIKVFSPRDPEREVNVIGNGYPEAAVKTVRPADIIASMSYFLNLMEGI…
Enterococcus faecium	GCA_026073375.1_ASM2607337v1	NusG	lcl|AP026586.1_prot_BDP58374.1_2853	MESFEKNWYVLHTYSGYENKVKANIESRAQSMKMADFIFRVVVPEEKETEVKNGKEKEIVHKTFPGYVLVEMIMTDASWYVVRNTPGVTGFVGSHGAGSKPAPLLPEEVNHILRSIGMSLRQNDLEVEVGEVVKIIEGAFAGLEGQVTEVDGEKEKLKVNIDMFGRETSTELDFDQVDKID
Enterococcus faecium	GCA_026073395.1_ASM2607339v1	CroS	lcl|AP026593.1_prot_BDP62029.1_2967	MTQDSKRATEKRRRINLTSKEISELLAEGIITIILLLLLNVSILVVISSVINSSPSLTNAIWDSKNIFAERLNTDLFWNGRNFIIPFFFLLDIGVLYWRLIRRYRQMQLRHIISELHYIANGNYDHRIPFELSGDLSRVVTSINGLVDSTVAAIEDERKIEKSKDELITNVSHDIRTPLTSIIGYLGLIEDGQYHSEEDLLKYTHTAYIKAKQMKSLVDDLFEYTKVRQPAVPVNFSAFDMIQLIEQLAADFELEASKKNIQILVQSKVDSLIMDGDTEKLVRVFNNLLTNALKYGKGATKIVIEVERIGSEVVATVKNNGAMIPQQAIDNLFDRFYRVEESRSQATGGTGLGLAIAQSIVALHGGYIYAKSDKQWTSFIMHLPIKKNEKLPIDTQEVI…
Enterococcus faecium	GCA_026073395.1_ASM2607339v1	RpoB	lcl|AP026593.1_prot_BDP59522.1_460	MAGHVVKYGKHRERRSFARISEVLELPNLIEIQTDSYQWFLDEGLREMFEDILPIDDFNGNLSLEFVDYELKEPKYTVAEARAHDANYSAPLHVTLRLTNRETGEIKAQEVFFGDFPLMTEQGTFIINGAERVIVSQLVRSPGVYFHGKVDKNGKEGFGSTVIPNRGAWLEMETDAKDISYVRIDRTRKIPLTVLVRALGFGSDDTIFEIFGDSETLRNTVEKDLHKNASDSRTEEGLKDVYERLRPGEPKTADSSRNLLNARFFDPKRYDLANVGRYKVNKKLDLKTRLLNLTLAETLVDPETGEIIVEKGTVLTHQVMETLAPFIDNGLNSVTYYPSEDGVVTDPMTVQVIKVFSPRDPEREVNVIGNGYPEAAVKTVRPADIIASMSYFLNLMEGI…
Enterococcus faecium	GCA_026073395.1_ASM2607339v1	NusG	lcl|AP026593.1_prot_BDP61850.1_2788	MESFEKNWYVLHTYSGYENKVKANIESRAQSMKMADFIFRVVVPEEKETEVKNGKEKEIVHKTFPGYVLVEMIMTDASWYVVRNTPGVTGFVGSHGAGSKPAPLLPEEVNHILRSIGMSLRQNDLEVEVGEVVKIIEGAFAGLEGQVTEVDGEKEKLKVNIDMFGRETSTELDFDQVDKID
Enterococcus faecium	GCF_026073415.1_ASM2607341v1	CroS	lcl|NZ_AP026601.1_prot_WP_002295267.1_2814	MTQDSKRATEKRRRINLTSKEISELLAEGIITIILLLLLNVSILVVISSVINSSPSLTNAIWDSKNIFAERLNTDLFWNGRNFIIPFFFLLDIGVLYWRLIRRYRQMQLRHIISELHYIANGNYDHRIPFELSGDLSRVVTSINGLVDSTVAAIEDERKIEKSKDELITNVSHDIRTPLTSIIGYLGLIEDGQYHSEEDLLKYTHTAYIKAKQMKSLVDDLFEYTKVRQPAVPVNFSAFDMIQLIEQLAADFELEASKKNIQILVQSKVDSLIMDGDTEKLVRVFNNLLTNALKYGKGATKIVIEVERIGSEVVATVKNNGAMIPQQAIDNLFDRFYRVEESRSQATGGTGLGLAIAQSIVALHGGYIYAKSDKQWTSFIMHLPIKKNEKLPIDTQEVI…
Enterococcus faecium	GCF_026073415.1_ASM2607341v1	RpoB	lcl|NZ_AP026601.1_prot_WP_002295964.1_2793	MAGHVVKYGKHRERRSFARISEVLELPNLIEIQTDSYQWFLDEGLREMFEDILPIDDFNGNLSLEFVDYELKEPKYTVAEARAHDANYSAPLHVTLRLTNRETGEIKAQEVFFGDFPLMTEQGTFIINGAERVIVSQLVRSPGVYFHGKVDKNGKEGFGSTVIPNRGAWLEMETDAKDISYVRIDRTRKIPLTVLVRALGFGSDDTIFEIFGDSETLRNTVEKDLHKNASDSRTEEGLKDVYERLRPGEPKTADSSRNLLNARFFDPKRYDLANVGRYKVNKKLDLKTRLLNLTLAETLVDPETGEIIVEKGTVLTHQVMETLAPFIDNGLNSVTYYPSEDGVVTDPMTVQVIKVFSPRDPEREVNVIGNGYPEAAVKTVRPADIIASMSYFLNLMEGI…
Enterococcus faecium	GCF_026073415.1_ASM2607341v1	NusG	lcl|NZ_AP026601.1_prot_WP_002294580.1_2402	MESFEKNWYVLHTYSGYENKVKANIESRAQSMKMADFIFRVVVPEEKETEVKNGKEKEIVHKTFPGYVLVEMIMTDASWYVVRNTPGVTGFVGSHGAGSKPAPLLPEEVNHILRSIGMSLRQNDLEVEVGEVVKIIEGAFAGLEGQVTEVDGEKEKLKVNIDMFGRETSTELDFDQVDKID
Enterococcus faecium	GCF_026073435.1_ASM2607343v1	CroS	lcl|NZ_AP026604.1_prot_WP_002295267.1_2703	MTQDSKRATEKRRRINLTSKEISELLAEGIITIILLLLLNVSILVVISSVINSSPSLTNAIWDSKNIFAERLNTDLFWNGRNFIIPFFFLLDIGVLYWRLIRRYRQMQLRHIISELHYIANGNYDHRIPFELSGDLSRVVTSINGLVDSTVAAIEDERKIEKSKDELITNVSHDIRTPLTSIIGYLGLIEDGQYHSEEDLLKYTHTAYIKAKQMKSLVDDLFEYTKVRQPAVPVNFSAFDMIQLIEQLAADFELEASKKNIQILVQSKVDSLIMDGDTEKLVRVFNNLLTNALKYGKGATKIVIEVERIGSEVVATVKNNGAMIPQQAIDNLFDRFYRVEESRSQATGGTGLGLAIAQSIVALHGGYIYAKSDKQWTSFIMHLPIKKNEKLPIDTQEVI…
Enterococcus faecium	GCF_026073435.1_ASM2607343v1	RpoB	lcl|NZ_AP026604.1_prot_WP_002295964.1_2683	MAGHVVKYGKHRERRSFARISEVLELPNLIEIQTDSYQWFLDEGLREMFEDILPIDDFNGNLSLEFVDYELKEPKYTVAEARAHDANYSAPLHVTLRLTNRETGEIKAQEVFFGDFPLMTEQGTFIINGAERVIVSQLVRSPGVYFHGKVDKNGKEGFGSTVIPNRGAWLEMETDAKDISYVRIDRTRKIPLTVLVRALGFGSDDTIFEIFGDSETLRNTVEKDLHKNASDSRTEEGLKDVYERLRPGEPKTADSSRNLLNARFFDPKRYDLANVGRYKVNKKLDLKTRLLNLTLAETLVDPETGEIIVEKGTVLTHQVMETLAPFIDNGLNSVTYYPSEDGVVTDPMTVQVIKVFSPRDPEREVNVIGNGYPEAAVKTVRPADIIASMSYFLNLMEGI…
Enterococcus faecium	GCF_026073435.1_ASM2607343v1	NusG	lcl|NZ_AP026604.1_prot_WP_002294580.1_2327	MESFEKNWYVLHTYSGYENKVKANIESRAQSMKMADFIFRVVVPEEKETEVKNGKEKEIVHKTFPGYVLVEMIMTDASWYVVRNTPGVTGFVGSHGAGSKPAPLLPEEVNHILRSIGMSLRQNDLEVEVGEVVKIIEGAFAGLEGQVTEVDGEKEKLKVNIDMFGRETSTELDFDQVDKID
Enterococcus faecium	GCF_026073455.1_ASM2607345v1	CroS	lcl|NZ_AP026612.1_prot_WP_002295267.1_2733	MTQDSKRATEKRRRINLTSKEISELLAEGIITIILLLLLNVSILVVISSVINSSPSLTNAIWDSKNIFAERLNTDLFWNGRNFIIPFFFLLDIGVLYWRLIRRYRQMQLRHIISELHYIANGNYDHRIPFELSGDLSRVVTSINGLVDSTVAAIEDERKIEKSKDELITNVSHDIRTPLTSIIGYLGLIEDGQYHSEEDLLKYTHTAYIKAKQMKSLVDDLFEYTKVRQPAVPVNFSAFDMIQLIEQLAADFELEASKKNIQILVQSKVDSLIMDGDTEKLVRVFNNLLTNALKYGKGATKIVIEVERIGSEVVATVKNNGAMIPQQAIDNLFDRFYRVEESRSQATGGTGLGLAIAQSIVALHGGYIYAKSDKQWTSFIMHLPIKKNEKLPIDTQEVI…
Enterococcus faecium	GCF_026073455.1_ASM2607345v1	RpoB	lcl|NZ_AP026612.1_prot_WP_002295964.1_2713	MAGHVVKYGKHRERRSFARISEVLELPNLIEIQTDSYQWFLDEGLREMFEDILPIDDFNGNLSLEFVDYELKEPKYTVAEARAHDANYSAPLHVTLRLTNRETGEIKAQEVFFGDFPLMTEQGTFIINGAERVIVSQLVRSPGVYFHGKVDKNGKEGFGSTVIPNRGAWLEMETDAKDISYVRIDRTRKIPLTVLVRALGFGSDDTIFEIFGDSETLRNTVEKDLHKNASDSRTEEGLKDVYERLRPGEPKTADSSRNLLNARFFDPKRYDLANVGRYKVNKKLDLKTRLLNLTLAETLVDPETGEIIVEKGTVLTHQVMETLAPFIDNGLNSVTYYPSEDGVVTDPMTVQVIKVFSPRDPEREVNVIGNGYPEAAVKTVRPADIIASMSYFLNLMEGI…
Enterococcus faecium	GCF_026073455.1_ASM2607345v1	NusG	lcl|NZ_AP026612.1_prot_WP_002294580.1_2380	MESFEKNWYVLHTYSGYENKVKANIESRAQSMKMADFIFRVVVPEEKETEVKNGKEKEIVHKTFPGYVLVEMIMTDASWYVVRNTPGVTGFVGSHGAGSKPAPLLPEEVNHILRSIGMSLRQNDLEVEVGEVVKIIEGAFAGLEGQVTEVDGEKEKLKVNIDMFGRETSTELDFDQVDKID
Enterococcus faecium	GCA_026073475.1_ASM2607347v1	CroS	lcl|AP026617.1_prot_BDP75100.1_2885	MTQDSKRATEKRRRINLTSKEISELLAEGIITIILLLLLNVSILVVISSVINSSPSLTNAIWDSKNIFAERLNTDLFWNGRNFIIPFFFLLDIGVLYWRLIRRYRQMQLRHIISELHYIANGNYDHRIPFELSGDLSRVVTSINGLVDSTVAAIEDERKIEKSKDELITNVSHDIRTPLTSIIGYLGLIEDGQYHSEEDLLKYTHTAYIKAKQMKSLVDDLFEYTKVRQPAVPVNFSAFDMIQLIEQLAADFELEASKKNIQILVQSKVDSLIMDGDTEKLVRVFNNLLTNALKYGKGATKIVIEVERIGSEVVATVKNNGAMIPQQAIDNLFDRFYRVEESRSQATGGTGLGLAIAQSIVALHGGYIYAKSDKQWTSFIMHLPIKKNEKLPIDTQEVI…
Enterococcus faecium	GCA_026073475.1_ASM2607347v1	RpoB	lcl|AP026617.1_prot_BDP75079.1_2864	MAGHVVKYGKHRERRSFARISEVLELPNLIEIQTDSYQWFLDEGLREMFEDILPIDDFNGNLSLEFVDYELKEPKYTVAEARAHDANYSAPLHVTLRLTNRETGEIKAQEVFFGDFPLMTEQGTFIINGAERVIVSQLVRSPGVYFHGKVDKNGKEGFGSTVIPNRGAWLEMETDAKDISYVRIDRTRKIPLTVLVRALGFGSDDTIFEIFGDSETLRNTVEKDLHKNASDSRTEEGLKDVYERLRPGEPKTADSSRNLLNARFFDPKRYDLANVGRYKVNKKLDLKTRLLNLTLAETLVDPETGEIIVEKGTVLTHQVMETLAPFIDNGLNSVTYYPSEDGVVTDPMTVQVIKVFSPRDPEREVNVIGNGYPEAAVKTVRPADIIASMSYFLNLMEGI…
Enterococcus faecium	GCA_026073475.1_ASM2607347v1	NusG	lcl|AP026617.1_prot_BDP74736.1_2521	MESFEKNWYVLHTYSGYENKVKANIESRAQSMKMADFIFRVVVPEEKETEVKNGKEKEIVHKTFPGYVLVEMIMTDASWYVVRNTPGVTGFVGSHGAGSKPAPLLPEEVNHILRSIGMSLRQNDLEVEVGEVVKIIEGAFAGLEGQVTEVDGEKEKLKVNIDMFGRETSTELDFDQVDKID
Enterococcus faecium	GCA_026073495.1_ASM2607349v1	CroS	lcl|AP026628.1_prot_BDP78860.1_3088	MTQDSKRATEKRRRINLTSKEISELLAEGIITIILLLLLNVSILVVISSVINSSPSLTNAIWDSKNIFAERLNTDLFWNGRNFIIPFFFLLDIGVLYWRLIRRYRQMQLRHIISELHYIANGNYDHRIPFELSGDLSRVVTSINGLVDSTVAAIEDERKIEKSKDELITNVSHDIRTPLTSIIGYLGLIEDGQYHSEEDLLKYTHTAYIKAKQMKSLVDDLFEYTKVRQPAVPVNFSAFDMIQLIEQLAADFELEASKKNIQILVQSKVDSLIMDGDTEKLVRVFNNLLTNALKYGKGATKIVIEVERIGSEVVATVKNNGAMIPQQAIDNLFDRFYRVEESRSQATGGTGLGLAIAQSIVALHGGYIYAKSDKQWTSFIMHLPIKKNEKLPIDTQEVI…
Enterococcus faecium	GCA_026073495.1_ASM2607349v1	RpoB	lcl|AP026628.1_prot_BDP78839.1_3067	MAGHVVKYGKHRERRSFARISEVLELPNLIEIQTDSYQWFLDEGLREMFEDILPIDDFNGNLSLEFVDYELKEPKYTVAEARAHDANYSAPLHVTLRLTNRETGEIKAQEVFFGDFPLMTEQGTFIINGAERVIVSQLVRSPGVYFHGKVDKNGKEGFGSTVIPNRGAWLEMETDAKDISYVRIDRTRKIPLTVLVRALGFGSDDTIFEIFGDSETLRNTVEKDLHKNASDSRTEEGLKDVYERLRPGEPKTADSSRNLLNARFFDPKRYDLANVGRYKVNKKLDLKTRLLNLTLAETLVDPETGEIIVEKGTVLTHQVMETLAPFIDNGLNSVTYYPSEDGVVTDPMTVQVIKVFSPRDPEREVNVIGNGYPEAAVKTVRPADIIASMSYFLNLMEGI…
Enterococcus faecium	GCA_026073495.1_ASM2607349v1	NusG	lcl|AP026628.1_prot_BDP78483.1_2711	MESFEKNWYVLHTYSGYENKVKANIESRAQSMKMADFIFRVVVPEEKETEVKNGKEKEIVHKTFPGYVLVEMIMTDASWYVVRNTPGVTGFVGSHGAGSKPAPLLPEEVNHILRSIGMSLRQNDLEVEVGEVVKIIEGAFAGLEGQVTEVDGEKEKLKVNIDMFGRETSTELDFDQVDKID
Enterococcus faecium	GCA_026073515.1_ASM2607351v1	CroS	lcl|AP026632.1_prot_BDP82217.1_2893	MTQDSKRATEKRRRINLTSKEISELLAEGIITIILLLLLNVSILVVISSVINSSPSLTNAIWDSKNIFAERLNTDLFWNGRNFIIPFFFLLDIGVLYWRLIRRYRQMQLRHIISELHYIANGNYDHRIPFELSGDLSRVVTSINGLVDSTVAAIEDERKIEKSKDELITNVSHDIRTPLTSIIGYLGLIEDGQYHSEEDLLKYTHTAYIKAKQMKSLVDDLFEYTKVRQPAVPVNFSAFDMIQLIEQLAADFELEASKKNIQILVQSKVDSLIMDGDTEKLVRVFNNLLTNALKYGKGATKIVIEVERIGSEVVATVKNNGAMIPQQAIDNLFDRFYRVEESRSQATGGTGLGLAIAQSIVALHGGYIYAKSDKQWTSFIMHLPIKKNEKLPIDTQEVI…
Enterococcus faecium	GCA_026073515.1_ASM2607351v1	RpoB	lcl|AP026632.1_prot_BDP82195.1_2871	MAGHVVKYGKHRERRSFARISEVLELPNLIEIQTDSYQWFLDEGLREMFEDILPIDDFNGNLSLEFVDYELKEPKYTVAEARAHDANYSAPLHVTLRLTNRETGEIKAQEVFFGDFPLMTEQGTFIINGAERVIVSQLVRSPGVYFHGKVDKNGKEGFGSTVIPNRGAWLEMETDAKDISYVRIDRTRKIPLTVLVRALGFGSDDTIFEIFGDSETLRNTVEKDLHKNASDSRTEEGLKDVYERLRPGEPKTADSSRNLLNARFFDPKRYDLANVGRYKVNKKLDLKTRLLNLTLAETLVDPETGEIIVEKGTVLTHQVMETLAPFIDNGLNSVTYYPSEDGVVTDPMTVQVIKVFSPRDPEREVNVIGNGYPEAAVKTVRPADIIASMSYFLNLMEGI…
Enterococcus faecium	GCA_026073515.1_ASM2607351v1	NusG	lcl|AP026632.1_prot_BDP81824.1_2500	MESFEKNWYVLHTYSGYENKVKANIESRAQSMKMADFIFRVVVPEEKETEVKNGKEKEIVHKTFPGYVLVEMIMTDASWYVVRNTPGVTGFVGSHGAGSKPAPLLPEEVNHILRSIGMSLRQNDLEVEVGEVVKIIEGAFAGLEGQVTEVDGEKEKLKVNIDMFGRETSTELDFDQVDKID
Enterococcus faecium	GCA_026073535.1_ASM2607353v1	CroS	lcl|AP026641.1_prot_BDP85777.1_2987	MTQDSKRATEKRRRINLTSKEISELLAEGIITIILLLLLNVSILVVISSVINSSPSLTNAIWDSKNIFAERLNTDLFWNGRNFIIPFFFLLDIGVLYWRLIRRYRQMQLRHIISELHYIANGNYDHRIPFELSGDLSRVVTSINGLVDSTVAAIEDERKIEKSKDELITNVSHDIRTPLTSIIGYLGLIEDGQYHSEEDLLKYTHTAYIKAKQMKSLVDDLFEYTKVRQPAVPVNFSAFDMIQLIEQLAADFELEASKKNIQILVQSKVDSLIMDGDTEKLVRVFNNLLTNALKYGKGATKIVIEVERIGSEVVATVKNNGAMIPQQAIDNLFDRFYRVEESRSQATGGTGLGLAIAQSIVALHGGYIYAKSDKQWTSFIMHLPIKKNEKLPIDTQEVI…
Enterococcus faecium	GCA_026073535.1_ASM2607353v1	RpoB	lcl|AP026641.1_prot_BDP85755.1_2965	MAGHVVKYGKHRERRSFARISEVLELPNLIEIQTDSYQWFLDEGLREMFEDILPIDDFNGNLSLEFVDYELKEPKYTVAEARAHDANYSAPLHVTLRLTNRETGEIKAQEVFFGDFPLMTEQGTFIINGAERVIVSQLVRSPGVYFHGKVDKNGKEGFGSTVIPNRGAWLEMETDAKDISYVRIDRTRKIPLTVLVRALGFGSDDTIFEIFGDSETLRNTVEKDLHKNASDSRTEEGLKDVYERLRPGEPKTADSSRNLLNARFFDPKRYDLANVGRYKVNKKLDLKTRLLNLTLAETLVDPETGEIIVEKGTVLTHQVMETLAPFIDNGLNSVTYYPSEDGVVTDPMTVQVIKVFSPRDPEREVNVIGNGYPEAAVKTVRPADIIASMSYFLNLMEGI…
Enterococcus faecium	GCA_026073535.1_ASM2607353v1	NusG	lcl|AP026641.1_prot_BDP85384.1_2594	MESFEKNWYVLHTYSGYENKVKANIESRAQSMKMADFIFRVVVPEEKETEVKNGKEKEIVHKTFPGYVLVEMIMTDASWYVVRNTPGVTGFVGSHGAGSKPAPLLPEEVNHILRSIGMSLRQNDLEVEVGEVVKIIEGAFAGLEGQVTEVDGEKEKLKVNIDMFGRETSTELDFDQVDKID
Enterococcus faecium	GCA_026073555.1_ASM2607355v1	CroS	lcl|AP026650.1_prot_BDP89232.1_2828	MTQDSKRATEKRRRINLTSKEISELLAEGIITIILLLLLNVSILVVISSVINSSPSLTNAIWDSKNIFAERLNTDLFWNGRNFIIPFFFLLDIGVLYWRLIRRYRQMQLRHIISELHYIANGNYDHRIPFELSGDLSRVVTSINGLVDSTVAAIEDERKIEKSKDELITNVSHDIRTPLTSIIGYLGLIEDGQYHSEEDLLKYTHTAYIKAKQMKSLVDDLFEYTKVRQPAVPVNFSAFDMIQLIEQLAADFELEASKKNIQILVQSKVDSLIMDGDTEKLVRVFNNLLTNALKYGKGATKIVIEVERIGSEVVATVKNNGAMIPQQAIDNLFDRFYRVEESRSQATGGTGLGLAIAQSIVALHGGYIYAKSDKQWTSFIMHLPIKKNEKLPIDTQEVI…
Enterococcus faecium	GCA_026073555.1_ASM2607355v1	RpoB	lcl|AP026650.1_prot_BDP89211.1_2807	MAGHVVKYGKHRERRSFARISEVLELPNLIEIQTDSYQWFLDEGLREMFEDILPIDDFNGNLSLEFVDYELKEPKYTVAEARAHDANYSAPLHVTLRLTNRETGEIKAQEVFFGDFPLMTEQGTFIINGAERVIVSQLVRSPGVYFHGKVDKNGKEGFGSTVIPNRGAWLEMETDAKDISYVRIDRTRKIPLTVLVRALGFGSDDTIFEIFGDSETLRNTVEKDLHKNASDSRTEEGLKDVYERLRPGEPKTADSSRNLLNARFFDPKRYDLANVGRYKVNKKLDLKTRLLNLTLAETLVDPETGEIIVEKGTVLTHQVMETLAPFIDNGLNSVTYYPSEDGVVTDPMTVQVIKVFSPRDPEREVNVIGNGYPEAAVKTVRPADIIASMSYFLNLMEGI…
Enterococcus faecium	GCA_026073555.1_ASM2607355v1	NusG	lcl|AP026650.1_prot_BDP88785.1_2381	MESFEKNWYVLHTYSGYENKVKANIESRAQSMKMADFIFRVVVPEEKETEVKNGKEKEIVHKTFPGYVLVEMIMTDASWYVVRNTPGVTGFVGSHGAGSKPAPLLPEEVNHILRSIGMSLRQNDLEVEVGEVVKIIEGAFAGLEGQVTEVDGEKEKLKVNIDMFGRETSTELDFDQVDKID
Enterococcus faecium	GCF_026073625.1_ASM2607362v1	CroS	lcl|NZ_AP026655.1_prot_WP_002295267.1_2742	MTQDSKRATEKRRRINLTSKEISELLAEGIITIILLLLLNVSILVVISSVINSSPSLTNAIWDSKNIFAERLNTDLFWNGRNFIIPFFFLLDIGVLYWRLIRRYRQMQLRHIISELHYIANGNYDHRIPFELSGDLSRVVTSINGLVDSTVAAIEDERKIEKSKDELITNVSHDIRTPLTSIIGYLGLIEDGQYHSEEDLLKYTHTAYIKAKQMKSLVDDLFEYTKVRQPAVPVNFSAFDMIQLIEQLAADFELEASKKNIQILVQSKVDSLIMDGDTEKLVRVFNNLLTNALKYGKGATKIVIEVERIGSEVVATVKNNGAMIPQQAIDNLFDRFYRVEESRSQATGGTGLGLAIAQSIVALHGGYIYAKSDKQWTSFIMHLPIKKNEKLPIDTQEVI…
Enterococcus faecium	GCF_026073625.1_ASM2607362v1	RpoB	lcl|NZ_AP026655.1_prot_WP_002295964.1_2722	MAGHVVKYGKHRERRSFARISEVLELPNLIEIQTDSYQWFLDEGLREMFEDILPIDDFNGNLSLEFVDYELKEPKYTVAEARAHDANYSAPLHVTLRLTNRETGEIKAQEVFFGDFPLMTEQGTFIINGAERVIVSQLVRSPGVYFHGKVDKNGKEGFGSTVIPNRGAWLEMETDAKDISYVRIDRTRKIPLTVLVRALGFGSDDTIFEIFGDSETLRNTVEKDLHKNASDSRTEEGLKDVYERLRPGEPKTADSSRNLLNARFFDPKRYDLANVGRYKVNKKLDLKTRLLNLTLAETLVDPETGEIIVEKGTVLTHQVMETLAPFIDNGLNSVTYYPSEDGVVTDPMTVQVIKVFSPRDPEREVNVIGNGYPEAAVKTVRPADIIASMSYFLNLMEGI…
Enterococcus faecium	GCF_026073625.1_ASM2607362v1	NusG	lcl|NZ_AP026655.1_prot_WP_002294580.1_430	MESFEKNWYVLHTYSGYENKVKANIESRAQSMKMADFIFRVVVPEEKETEVKNGKEKEIVHKTFPGYVLVEMIMTDASWYVVRNTPGVTGFVGSHGAGSKPAPLLPEEVNHILRSIGMSLRQNDLEVEVGEVVKIIEGAFAGLEGQVTEVDGEKEKLKVNIDMFGRETSTELDFDQVDKID
Enterococcus faecium	GCF_026073735.1_ASM2607373v1	CroS	lcl|NZ_AP026660.1_prot_WP_002295267.1_2757	MTQDSKRATEKRRRINLTSKEISELLAEGIITIILLLLLNVSILVVISSVINSSPSLTNAIWDSKNIFAERLNTDLFWNGRNFIIPFFFLLDIGVLYWRLIRRYRQMQLRHIISELHYIANGNYDHRIPFELSGDLSRVVTSINGLVDSTVAAIEDERKIEKSKDELITNVSHDIRTPLTSIIGYLGLIEDGQYHSEEDLLKYTHTAYIKAKQMKSLVDDLFEYTKVRQPAVPVNFSAFDMIQLIEQLAADFELEASKKNIQILVQSKVDSLIMDGDTEKLVRVFNNLLTNALKYGKGATKIVIEVERIGSEVVATVKNNGAMIPQQAIDNLFDRFYRVEESRSQATGGTGLGLAIAQSIVALHGGYIYAKSDKQWTSFIMHLPIKKNEKLPIDTQEVI…
Enterococcus faecium	GCF_026073735.1_ASM2607373v1	RpoB	lcl|NZ_AP026660.1_prot_WP_002295964.1_2737	MAGHVVKYGKHRERRSFARISEVLELPNLIEIQTDSYQWFLDEGLREMFEDILPIDDFNGNLSLEFVDYELKEPKYTVAEARAHDANYSAPLHVTLRLTNRETGEIKAQEVFFGDFPLMTEQGTFIINGAERVIVSQLVRSPGVYFHGKVDKNGKEGFGSTVIPNRGAWLEMETDAKDISYVRIDRTRKIPLTVLVRALGFGSDDTIFEIFGDSETLRNTVEKDLHKNASDSRTEEGLKDVYERLRPGEPKTADSSRNLLNARFFDPKRYDLANVGRYKVNKKLDLKTRLLNLTLAETLVDPETGEIIVEKGTVLTHQVMETLAPFIDNGLNSVTYYPSEDGVVTDPMTVQVIKVFSPRDPEREVNVIGNGYPEAAVKTVRPADIIASMSYFLNLMEGI…
Enterococcus faecium	GCF_026073735.1_ASM2607373v1	NusG	lcl|NZ_AP026660.1_prot_WP_002294580.1_436	MESFEKNWYVLHTYSGYENKVKANIESRAQSMKMADFIFRVVVPEEKETEVKNGKEKEIVHKTFPGYVLVEMIMTDASWYVVRNTPGVTGFVGSHGAGSKPAPLLPEEVNHILRSIGMSLRQNDLEVEVGEVVKIIEGAFAGLEGQVTEVDGEKEKLKVNIDMFGRETSTELDFDQVDKID
Enterococcus faecium	GCF_026073915.1_ASM2607391v1	CroS	lcl|NZ_AP026666.1_prot_WP_002295267.1_2776	MTQDSKRATEKRRRINLTSKEISELLAEGIITIILLLLLNVSILVVISSVINSSPSLTNAIWDSKNIFAERLNTDLFWNGRNFIIPFFFLLDIGVLYWRLIRRYRQMQLRHIISELHYIANGNYDHRIPFELSGDLSRVVTSINGLVDSTVAAIEDERKIEKSKDELITNVSHDIRTPLTSIIGYLGLIEDGQYHSEEDLLKYTHTAYIKAKQMKSLVDDLFEYTKVRQPAVPVNFSAFDMIQLIEQLAADFELEASKKNIQILVQSKVDSLIMDGDTEKLVRVFNNLLTNALKYGKGATKIVIEVERIGSEVVATVKNNGAMIPQQAIDNLFDRFYRVEESRSQATGGTGLGLAIAQSIVALHGGYIYAKSDKQWTSFIMHLPIKKNEKLPIDTQEVI…
Enterococcus faecium	GCF_026073915.1_ASM2607391v1	RpoB	lcl|NZ_AP026666.1_prot_WP_002295964.1_2756	MAGHVVKYGKHRERRSFARISEVLELPNLIEIQTDSYQWFLDEGLREMFEDILPIDDFNGNLSLEFVDYELKEPKYTVAEARAHDANYSAPLHVTLRLTNRETGEIKAQEVFFGDFPLMTEQGTFIINGAERVIVSQLVRSPGVYFHGKVDKNGKEGFGSTVIPNRGAWLEMETDAKDISYVRIDRTRKIPLTVLVRALGFGSDDTIFEIFGDSETLRNTVEKDLHKNASDSRTEEGLKDVYERLRPGEPKTADSSRNLLNARFFDPKRYDLANVGRYKVNKKLDLKTRLLNLTLAETLVDPETGEIIVEKGTVLTHQVMETLAPFIDNGLNSVTYYPSEDGVVTDPMTVQVIKVFSPRDPEREVNVIGNGYPEAAVKTVRPADIIASMSYFLNLMEGI…
Enterococcus faecium	GCF_026073915.1_ASM2607391v1	NusG	lcl|NZ_AP026666.1_prot_WP_002294580.1_438	MESFEKNWYVLHTYSGYENKVKANIESRAQSMKMADFIFRVVVPEEKETEVKNGKEKEIVHKTFPGYVLVEMIMTDASWYVVRNTPGVTGFVGSHGAGSKPAPLLPEEVNHILRSIGMSLRQNDLEVEVGEVVKIIEGAFAGLEGQVTEVDGEKEKLKVNIDMFGRETSTELDFDQVDKID
Enterococcus faecium	GCF_026409165.1_ASM2640916v1	CroS	lcl|NZ_CP112862.1_prot_WP_002295267.1_2715	MTQDSKRATEKRRRINLTSKEISELLAEGIITIILLLLLNVSILVVISSVINSSPSLTNAIWDSKNIFAERLNTDLFWNGRNFIIPFFFLLDIGVLYWRLIRRYRQMQLRHIISELHYIANGNYDHRIPFELSGDLSRVVTSINGLVDSTVAAIEDERKIEKSKDELITNVSHDIRTPLTSIIGYLGLIEDGQYHSEEDLLKYTHTAYIKAKQMKSLVDDLFEYTKVRQPAVPVNFSAFDMIQLIEQLAADFELEASKKNIQILVQSKVDSLIMDGDTEKLVRVFNNLLTNALKYGKGATKIVIEVERIGSEVVATVKNNGAMIPQQAIDNLFDRFYRVEESRSQATGGTGLGLAIAQSIVALHGGYIYAKSDKQWTSFIMHLPIKKNEKLPIDTQEVI…
Enterococcus faecium	GCF_026409165.1_ASM2640916v1	RpoB	lcl|NZ_CP112862.1_prot_WP_002295964.1_2695	MAGHVVKYGKHRERRSFARISEVLELPNLIEIQTDSYQWFLDEGLREMFEDILPIDDFNGNLSLEFVDYELKEPKYTVAEARAHDANYSAPLHVTLRLTNRETGEIKAQEVFFGDFPLMTEQGTFIINGAERVIVSQLVRSPGVYFHGKVDKNGKEGFGSTVIPNRGAWLEMETDAKDISYVRIDRTRKIPLTVLVRALGFGSDDTIFEIFGDSETLRNTVEKDLHKNASDSRTEEGLKDVYERLRPGEPKTADSSRNLLNARFFDPKRYDLANVGRYKVNKKLDLKTRLLNLTLAETLVDPETGEIIVEKGTVLTHQVMETLAPFIDNGLNSVTYYPSEDGVVTDPMTVQVIKVFSPRDPEREVNVIGNGYPEAAVKTVRPADIIASMSYFLNLMEGI…
Enterococcus faecium	GCF_026409165.1_ASM2640916v1	NusG	lcl|NZ_CP112862.1_prot_WP_002294580.1_2326	MESFEKNWYVLHTYSGYENKVKANIESRAQSMKMADFIFRVVVPEEKETEVKNGKEKEIVHKTFPGYVLVEMIMTDASWYVVRNTPGVTGFVGSHGAGSKPAPLLPEEVNHILRSIGMSLRQNDLEVEVGEVVKIIEGAFAGLEGQVTEVDGEKEKLKVNIDMFGRETSTELDFDQVDKID
Enterococcus faecium	GCF_026427575.1_ASM2642757v1	CroS	lcl|NZ_CP099979.1_prot_WP_002329776.1_2307	MTQDSKRATEKRRRINLTSKEISELLAEGIITIILLLLLNVSILVVISSVINSSPSLSNAIWDSKNIFAERLNTDLFWNGRNFIIPFFFLLDIGVLYWRLIRRYRQMQLRHIISELHYIANGNYDHRIPFELSGDLSRVVTSINGLVDSTVAAIEDERKIEKSKDELITNVSHDIRTPLTSIIGYLGLIEDGQYHSEEDLLKYTHTAYIKAKQMKSLVDDLFEYTKVRQPAVPVNFSAFDMIQLIEQLAADFELEASKKNIQILVQSKVDSLIMDGDTEKLVRVFNNLLTNALKYGKGATKIVIEVERVGSEVVATVKNNGAMIPQQAIDNLFDRFYRVEESRSQATGGTGLGLAIAQSIVALHGGYIYAKSDKQWTSFIMHLPIKKNEKLPIDAQEVI…
Enterococcus faecium	GCF_026427575.1_ASM2642757v1	RpoB	lcl|NZ_CP099979.1_prot_WP_002310550.1_2281	MAGHVVKYGKHRERRSFARISEVLELPNLIEIQTDSYQWFLDEGLREMFEDILPIDDFNGNLSLEFVDYELKEPKYTVAEARAHDANYSAPLHVTLRLTNRETGEIKAQEVFFGDFPLMTEQGTFIINGAERVIVSQLVRSPGVYFHGKVDKNGKEGFGSTVIPNRGAWLEMETDAKDISYVRIDRTRKIPLTVLVRALGFGSDDTIFEIFGDSETLRNTVEKDLHKNASDSRTEEGLKDVYERLRPGEPKTADSSRNLLNARFFDPKRYDLANVGRYKVNKKLDLKTRLLNLTLAETLVDPETGEIIVEKGTVLTHQVMETLAPFIDNGLNSVTYYPSEDGVVTDPMTVQVIKVFSPRDPEREVNVIGNGYPEAAVKTVRPADIIASMSYFLNLMEGI…
Enterococcus faecium	GCF_026427575.1_ASM2642757v1	NusG	lcl|NZ_CP099979.1_prot_WP_002294580.1_2046	MESFEKNWYVLHTYSGYENKVKANIESRAQSMKMADFIFRVVVPEEKETEVKNGKEKEIVHKTFPGYVLVEMIMTDASWYVVRNTPGVTGFVGSHGAGSKPAPLLPEEVNHILRSIGMSLRQNDLEVEVGEVVKIIEGAFAGLEGQVTEVDGEKEKLKVNIDMFGRETSTELDFDQVDKID
Enterococcus faecium	GCF_027286245.1_ASM2728624v1	CroS	lcl|NZ_CP114617.1_prot_WP_002295267.1_2657	MTQDSKRATEKRRRINLTSKEISELLAEGIITIILLLLLNVSILVVISSVINSSPSLTNAIWDSKNIFAERLNTDLFWNGRNFIIPFFFLLDIGVLYWRLIRRYRQMQLRHIISELHYIANGNYDHRIPFELSGDLSRVVTSINGLVDSTVAAIEDERKIEKSKDELITNVSHDIRTPLTSIIGYLGLIEDGQYHSEEDLLKYTHTAYIKAKQMKSLVDDLFEYTKVRQPAVPVNFSAFDMIQLIEQLAADFELEASKKNIQILVQSKVDSLIMDGDTEKLVRVFNNLLTNALKYGKGATKIVIEVERIGSEVVATVKNNGAMIPQQAIDNLFDRFYRVEESRSQATGGTGLGLAIAQSIVALHGGYIYAKSDKQWTSFIMHLPIKKNEKLPIDTQEVI…
Enterococcus faecium	GCF_027286245.1_ASM2728624v1	RpoB	lcl|NZ_CP114617.1_prot_WP_002340554.1_2637	MAGHVVKYGKHRERRSFARISEVLELPNLIEIQTDSYQWFLDEGLREMFEDILPIDDFNGNLSLEFVDYELKEPKYTVAEARAHDANYSAPLHVTLRLTNRETGEIKAQEVFFGDFPLMTEQGTFIINGAERVIVSQLVRSPGVYFHGKVDKNGKEGFGSTVIPNRGAWLEMETDAKDISYVRIDRTRKIPLTVLVRALGFGSDDTIFEIFGDSETLRNTVEKDLHKNASDSRTEEGLKDVYERLRPGEPKTADSSRNLLNARFFDPKRYDLANVGRYKVNKKLDLKTRLLNLTLAETLVDPETGEIIVEKGTVLTHQVMETLAPFIDNGLNSVTYYPSEDGVVTDPMTVQVIKVFSPRDPEREVNVIGNGYPEAAVKTVRPADIIASMSYFLNLMEGI…
Enterococcus faecium	GCF_027286245.1_ASM2728624v1	NusG	lcl|NZ_CP114617.1_prot_WP_002294580.1_312	MESFEKNWYVLHTYSGYENKVKANIESRAQSMKMADFIFRVVVPEEKETEVKNGKEKEIVHKTFPGYVLVEMIMTDASWYVVRNTPGVTGFVGSHGAGSKPAPLLPEEVNHILRSIGMSLRQNDLEVEVGEVVKIIEGAFAGLEGQVTEVDGEKEKLKVNIDMFGRETSTELDFDQVDKID
Enterococcus faecium	GCF_027915235.1_ASM2791523v1	CroS	lcl|NZ_CP115812.1_prot_WP_002342732.1_2370	MTQDSKRATEKRRRINLTSKEISELLAEGIITIILLLLLNVSILVVISSVINSSPSLSNAIWDSKNIFAERLNTDLFWNGRNFIIPFFFLLDIGVLYWRLIRRYRQMQLRHIISELHYIANGNYDHRIPFELSGDLSRVVTSINGLVDSTVAAIEDERKIEKSKDELITNVSHDIRTPLTSIIGYLGLIEDGQYHSEEDLLKYTHTAYIKAKQMKSLVDDLFEYTKVRQPAVPVNFSAFDMIQLIEQLAADFELEASKKNIQILVQSKVDSLIMDGDTEKLVRVFNNLLTNALKYGKGATKIVIEVERVSSEVVATVKNNGAMIPQQAIDNLFDRFYRVEESRSQATGGTGLGLAIAQSIVALHGGYIYAKSDKQWTSFIMHLPIKKNEKLPIDAQEVI…
Enterococcus faecium	GCF_027915235.1_ASM2791523v1	RpoB	lcl|NZ_CP115812.1_prot_WP_002310550.1_2344	MAGHVVKYGKHRERRSFARISEVLELPNLIEIQTDSYQWFLDEGLREMFEDILPIDDFNGNLSLEFVDYELKEPKYTVAEARAHDANYSAPLHVTLRLTNRETGEIKAQEVFFGDFPLMTEQGTFIINGAERVIVSQLVRSPGVYFHGKVDKNGKEGFGSTVIPNRGAWLEMETDAKDISYVRIDRTRKIPLTVLVRALGFGSDDTIFEIFGDSETLRNTVEKDLHKNASDSRTEEGLKDVYERLRPGEPKTADSSRNLLNARFFDPKRYDLANVGRYKVNKKLDLKTRLLNLTLAETLVDPETGEIIVEKGTVLTHQVMETLAPFIDNGLNSVTYYPSEDGVVTDPMTVQVIKVFSPRDPEREVNVIGNGYPEAAVKTVRPADIIASMSYFLNLMEGI…
Enterococcus faecium	GCF_027915235.1_ASM2791523v1	NusG	lcl|NZ_CP115812.1_prot_WP_002294580.1_2107	MESFEKNWYVLHTYSGYENKVKANIESRAQSMKMADFIFRVVVPEEKETEVKNGKEKEIVHKTFPGYVLVEMIMTDASWYVVRNTPGVTGFVGSHGAGSKPAPLLPEEVNHILRSIGMSLRQNDLEVEVGEVVKIIEGAFAGLEGQVTEVDGEKEKLKVNIDMFGRETSTELDFDQVDKID
Enterococcus faecium	GCF_027944535.1_ASM2794453v1	CroS	lcl|NZ_CP116023.1_prot_WP_002326377.1_2322	MTQDSKRATEKRRRINLTSKEISELLAEGIITIILLFLLNVSILVVISSVINSSPSLTNAIWDSKNIFAERLNTDLFWNGRNFIIPFFFLLDIGVLYWRLIRRYRQMQLRHIISELHYIANGNYDHRIPFELSGDLSRVVTSINGLVDSTVAAIEDERKIEKSKDELITNVSHDIRTPLTSIIGYLGLIEDGQYHSEEDLLKYTHTAYIKAKQMKSLVDDLFEYTKVRQPAVPVNFSAFDMIQLIEQLAADFELEASKKNIQILVQSKVDSLIMDGDTEKLVRVFNNLLTNALKYGKGATKIVIEVERIGSEVVATVKNNGAMIPQQAIDNLFDRFYRVEESRSQATGGTGLGLAIAQSIVALHGGYIYAKSDKQWTSFIMHLPIKKNEKLPIDTQEVI…
Enterococcus faecium	GCF_027944535.1_ASM2794453v1	RpoB	lcl|NZ_CP116023.1_prot_WP_002295964.1_2301	MAGHVVKYGKHRERRSFARISEVLELPNLIEIQTDSYQWFLDEGLREMFEDILPIDDFNGNLSLEFVDYELKEPKYTVAEARAHDANYSAPLHVTLRLTNRETGEIKAQEVFFGDFPLMTEQGTFIINGAERVIVSQLVRSPGVYFHGKVDKNGKEGFGSTVIPNRGAWLEMETDAKDISYVRIDRTRKIPLTVLVRALGFGSDDTIFEIFGDSETLRNTVEKDLHKNASDSRTEEGLKDVYERLRPGEPKTADSSRNLLNARFFDPKRYDLANVGRYKVNKKLDLKTRLLNLTLAETLVDPETGEIIVEKGTVLTHQVMETLAPFIDNGLNSVTYYPSEDGVVTDPMTVQVIKVFSPRDPEREVNVIGNGYPEAAVKTVRPADIIASMSYFLNLMEGI…
Enterococcus faecium	GCF_027944535.1_ASM2794453v1	NusG	lcl|NZ_CP116023.1_prot_WP_002294580.1_2035	MESFEKNWYVLHTYSGYENKVKANIESRAQSMKMADFIFRVVVPEEKETEVKNGKEKEIVHKTFPGYVLVEMIMTDASWYVVRNTPGVTGFVGSHGAGSKPAPLLPEEVNHILRSIGMSLRQNDLEVEVGEVVKIIEGAFAGLEGQVTEVDGEKEKLKVNIDMFGRETSTELDFDQVDKID
Enterococcus faecium	GCF_028335205.1_ASM2833520v1	CroS	lcl|NZ_CP116514.1_prot_WP_002295267.1_2434	MTQDSKRATEKRRRINLTSKEISELLAEGIITIILLLLLNVSILVVISSVINSSPSLTNAIWDSKNIFAERLNTDLFWNGRNFIIPFFFLLDIGVLYWRLIRRYRQMQLRHIISELHYIANGNYDHRIPFELSGDLSRVVTSINGLVDSTVAAIEDERKIEKSKDELITNVSHDIRTPLTSIIGYLGLIEDGQYHSEEDLLKYTHTAYIKAKQMKSLVDDLFEYTKVRQPAVPVNFSAFDMIQLIEQLAADFELEASKKNIQILVQSKVDSLIMDGDTEKLVRVFNNLLTNALKYGKGATKIVIEVERIGSEVVATVKNNGAMIPQQAIDNLFDRFYRVEESRSQATGGTGLGLAIAQSIVALHGGYIYAKSDKQWTSFIMHLPIKKNEKLPIDTQEVI…
Enterococcus faecium	GCF_028335205.1_ASM2833520v1	RpoB	lcl|NZ_CP116514.1_prot_WP_002295964.1_2414	MAGHVVKYGKHRERRSFARISEVLELPNLIEIQTDSYQWFLDEGLREMFEDILPIDDFNGNLSLEFVDYELKEPKYTVAEARAHDANYSAPLHVTLRLTNRETGEIKAQEVFFGDFPLMTEQGTFIINGAERVIVSQLVRSPGVYFHGKVDKNGKEGFGSTVIPNRGAWLEMETDAKDISYVRIDRTRKIPLTVLVRALGFGSDDTIFEIFGDSETLRNTVEKDLHKNASDSRTEEGLKDVYERLRPGEPKTADSSRNLLNARFFDPKRYDLANVGRYKVNKKLDLKTRLLNLTLAETLVDPETGEIIVEKGTVLTHQVMETLAPFIDNGLNSVTYYPSEDGVVTDPMTVQVIKVFSPRDPEREVNVIGNGYPEAAVKTVRPADIIASMSYFLNLMEGI…
Enterococcus faecium	GCF_028335205.1_ASM2833520v1	NusG	lcl|NZ_CP116514.1_prot_WP_002294580.1_2121	MESFEKNWYVLHTYSGYENKVKANIESRAQSMKMADFIFRVVVPEEKETEVKNGKEKEIVHKTFPGYVLVEMIMTDASWYVVRNTPGVTGFVGSHGAGSKPAPLLPEEVNHILRSIGMSLRQNDLEVEVGEVVKIIEGAFAGLEGQVTEVDGEKEKLKVNIDMFGRETSTELDFDQVDKID
Enterococcus faecium	GCF_028335225.1_ASM2833522v1	CroS	lcl|NZ_CP116532.1_prot_WP_002295267.1_2447	MTQDSKRATEKRRRINLTSKEISELLAEGIITIILLLLLNVSILVVISSVINSSPSLTNAIWDSKNIFAERLNTDLFWNGRNFIIPFFFLLDIGVLYWRLIRRYRQMQLRHIISELHYIANGNYDHRIPFELSGDLSRVVTSINGLVDSTVAAIEDERKIEKSKDELITNVSHDIRTPLTSIIGYLGLIEDGQYHSEEDLLKYTHTAYIKAKQMKSLVDDLFEYTKVRQPAVPVNFSAFDMIQLIEQLAADFELEASKKNIQILVQSKVDSLIMDGDTEKLVRVFNNLLTNALKYGKGATKIVIEVERIGSEVVATVKNNGAMIPQQAIDNLFDRFYRVEESRSQATGGTGLGLAIAQSIVALHGGYIYAKSDKQWTSFIMHLPIKKNEKLPIDTQEVI…
Enterococcus faecium	GCF_028335225.1_ASM2833522v1	RpoB	lcl|NZ_CP116532.1_prot_WP_002295964.1_2427	MAGHVVKYGKHRERRSFARISEVLELPNLIEIQTDSYQWFLDEGLREMFEDILPIDDFNGNLSLEFVDYELKEPKYTVAEARAHDANYSAPLHVTLRLTNRETGEIKAQEVFFGDFPLMTEQGTFIINGAERVIVSQLVRSPGVYFHGKVDKNGKEGFGSTVIPNRGAWLEMETDAKDISYVRIDRTRKIPLTVLVRALGFGSDDTIFEIFGDSETLRNTVEKDLHKNASDSRTEEGLKDVYERLRPGEPKTADSSRNLLNARFFDPKRYDLANVGRYKVNKKLDLKTRLLNLTLAETLVDPETGEIIVEKGTVLTHQVMETLAPFIDNGLNSVTYYPSEDGVVTDPMTVQVIKVFSPRDPEREVNVIGNGYPEAAVKTVRPADIIASMSYFLNLMEGI…
Enterococcus faecium	GCF_028335225.1_ASM2833522v1	NusG	lcl|NZ_CP116532.1_prot_WP_002294580.1_2142	MESFEKNWYVLHTYSGYENKVKANIESRAQSMKMADFIFRVVVPEEKETEVKNGKEKEIVHKTFPGYVLVEMIMTDASWYVVRNTPGVTGFVGSHGAGSKPAPLLPEEVNHILRSIGMSLRQNDLEVEVGEVVKIIEGAFAGLEGQVTEVDGEKEKLKVNIDMFGRETSTELDFDQVDKID
Enterococcus faecium	GCF_028335245.1_ASM2833524v1	CroS	lcl|NZ_CP116517.1_prot_WP_002295267.1_2350	MTQDSKRATEKRRRINLTSKEISELLAEGIITIILLLLLNVSILVVISSVINSSPSLTNAIWDSKNIFAERLNTDLFWNGRNFIIPFFFLLDIGVLYWRLIRRYRQMQLRHIISELHYIANGNYDHRIPFELSGDLSRVVTSINGLVDSTVAAIEDERKIEKSKDELITNVSHDIRTPLTSIIGYLGLIEDGQYHSEEDLLKYTHTAYIKAKQMKSLVDDLFEYTKVRQPAVPVNFSAFDMIQLIEQLAADFELEASKKNIQILVQSKVDSLIMDGDTEKLVRVFNNLLTNALKYGKGATKIVIEVERIGSEVVATVKNNGAMIPQQAIDNLFDRFYRVEESRSQATGGTGLGLAIAQSIVALHGGYIYAKSDKQWTSFIMHLPIKKNEKLPIDTQEVI…
Enterococcus faecium	GCF_028335245.1_ASM2833524v1	RpoB	lcl|NZ_CP116517.1_prot_WP_002295964.1_2328	MAGHVVKYGKHRERRSFARISEVLELPNLIEIQTDSYQWFLDEGLREMFEDILPIDDFNGNLSLEFVDYELKEPKYTVAEARAHDANYSAPLHVTLRLTNRETGEIKAQEVFFGDFPLMTEQGTFIINGAERVIVSQLVRSPGVYFHGKVDKNGKEGFGSTVIPNRGAWLEMETDAKDISYVRIDRTRKIPLTVLVRALGFGSDDTIFEIFGDSETLRNTVEKDLHKNASDSRTEEGLKDVYERLRPGEPKTADSSRNLLNARFFDPKRYDLANVGRYKVNKKLDLKTRLLNLTLAETLVDPETGEIIVEKGTVLTHQVMETLAPFIDNGLNSVTYYPSEDGVVTDPMTVQVIKVFSPRDPEREVNVIGNGYPEAAVKTVRPADIIASMSYFLNLMEGI…
Enterococcus faecium	GCF_028335245.1_ASM2833524v1	NusG	lcl|NZ_CP116517.1_prot_WP_002294580.1_2069	MESFEKNWYVLHTYSGYENKVKANIESRAQSMKMADFIFRVVVPEEKETEVKNGKEKEIVHKTFPGYVLVEMIMTDASWYVVRNTPGVTGFVGSHGAGSKPAPLLPEEVNHILRSIGMSLRQNDLEVEVGEVVKIIEGAFAGLEGQVTEVDGEKEKLKVNIDMFGRETSTELDFDQVDKID
Enterococcus faecium	GCF_028335265.1_ASM2833526v1	CroS	lcl|NZ_CP116520.1_prot_WP_002295267.1_2478	MTQDSKRATEKRRRINLTSKEISELLAEGIITIILLLLLNVSILVVISSVINSSPSLTNAIWDSKNIFAERLNTDLFWNGRNFIIPFFFLLDIGVLYWRLIRRYRQMQLRHIISELHYIANGNYDHRIPFELSGDLSRVVTSINGLVDSTVAAIEDERKIEKSKDELITNVSHDIRTPLTSIIGYLGLIEDGQYHSEEDLLKYTHTAYIKAKQMKSLVDDLFEYTKVRQPAVPVNFSAFDMIQLIEQLAADFELEASKKNIQILVQSKVDSLIMDGDTEKLVRVFNNLLTNALKYGKGATKIVIEVERIGSEVVATVKNNGAMIPQQAIDNLFDRFYRVEESRSQATGGTGLGLAIAQSIVALHGGYIYAKSDKQWTSFIMHLPIKKNEKLPIDTQEVI…
Enterococcus faecium	GCF_028335265.1_ASM2833526v1	RpoB	lcl|NZ_CP116520.1_prot_WP_002295964.1_2458	MAGHVVKYGKHRERRSFARISEVLELPNLIEIQTDSYQWFLDEGLREMFEDILPIDDFNGNLSLEFVDYELKEPKYTVAEARAHDANYSAPLHVTLRLTNRETGEIKAQEVFFGDFPLMTEQGTFIINGAERVIVSQLVRSPGVYFHGKVDKNGKEGFGSTVIPNRGAWLEMETDAKDISYVRIDRTRKIPLTVLVRALGFGSDDTIFEIFGDSETLRNTVEKDLHKNASDSRTEEGLKDVYERLRPGEPKTADSSRNLLNARFFDPKRYDLANVGRYKVNKKLDLKTRLLNLTLAETLVDPETGEIIVEKGTVLTHQVMETLAPFIDNGLNSVTYYPSEDGVVTDPMTVQVIKVFSPRDPEREVNVIGNGYPEAAVKTVRPADIIASMSYFLNLMEGI…
Enterococcus faecium	GCF_028335265.1_ASM2833526v1	NusG	lcl|NZ_CP116520.1_prot_WP_002294580.1_2196	MESFEKNWYVLHTYSGYENKVKANIESRAQSMKMADFIFRVVVPEEKETEVKNGKEKEIVHKTFPGYVLVEMIMTDASWYVVRNTPGVTGFVGSHGAGSKPAPLLPEEVNHILRSIGMSLRQNDLEVEVGEVVKIIEGAFAGLEGQVTEVDGEKEKLKVNIDMFGRETSTELDFDQVDKID
Enterococcus faecium	GCF_028335465.1_ASM2833546v1	CroS	lcl|NZ_CP116523.1_prot_WP_002295267.1_2458	MTQDSKRATEKRRRINLTSKEISELLAEGIITIILLLLLNVSILVVISSVINSSPSLTNAIWDSKNIFAERLNTDLFWNGRNFIIPFFFLLDIGVLYWRLIRRYRQMQLRHIISELHYIANGNYDHRIPFELSGDLSRVVTSINGLVDSTVAAIEDERKIEKSKDELITNVSHDIRTPLTSIIGYLGLIEDGQYHSEEDLLKYTHTAYIKAKQMKSLVDDLFEYTKVRQPAVPVNFSAFDMIQLIEQLAADFELEASKKNIQILVQSKVDSLIMDGDTEKLVRVFNNLLTNALKYGKGATKIVIEVERIGSEVVATVKNNGAMIPQQAIDNLFDRFYRVEESRSQATGGTGLGLAIAQSIVALHGGYIYAKSDKQWTSFIMHLPIKKNEKLPIDTQEVI…
Enterococcus faecium	GCF_028335465.1_ASM2833546v1	RpoB	lcl|NZ_CP116523.1_prot_WP_002295964.1_2438	MAGHVVKYGKHRERRSFARISEVLELPNLIEIQTDSYQWFLDEGLREMFEDILPIDDFNGNLSLEFVDYELKEPKYTVAEARAHDANYSAPLHVTLRLTNRETGEIKAQEVFFGDFPLMTEQGTFIINGAERVIVSQLVRSPGVYFHGKVDKNGKEGFGSTVIPNRGAWLEMETDAKDISYVRIDRTRKIPLTVLVRALGFGSDDTIFEIFGDSETLRNTVEKDLHKNASDSRTEEGLKDVYERLRPGEPKTADSSRNLLNARFFDPKRYDLANVGRYKVNKKLDLKTRLLNLTLAETLVDPETGEIIVEKGTVLTHQVMETLAPFIDNGLNSVTYYPSEDGVVTDPMTVQVIKVFSPRDPEREVNVIGNGYPEAAVKTVRPADIIASMSYFLNLMEGI…
Enterococcus faecium	GCF_028335465.1_ASM2833546v1	NusG	lcl|NZ_CP116523.1_prot_WP_002294580.1_2153	MESFEKNWYVLHTYSGYENKVKANIESRAQSMKMADFIFRVVVPEEKETEVKNGKEKEIVHKTFPGYVLVEMIMTDASWYVVRNTPGVTGFVGSHGAGSKPAPLLPEEVNHILRSIGMSLRQNDLEVEVGEVVKIIEGAFAGLEGQVTEVDGEKEKLKVNIDMFGRETSTELDFDQVDKID
Enterococcus faecium	GCF_028335485.1_ASM2833548v1	CroS	lcl|NZ_CP116528.1_prot_WP_002295267.1_2446	MTQDSKRATEKRRRINLTSKEISELLAEGIITIILLLLLNVSILVVISSVINSSPSLTNAIWDSKNIFAERLNTDLFWNGRNFIIPFFFLLDIGVLYWRLIRRYRQMQLRHIISELHYIANGNYDHRIPFELSGDLSRVVTSINGLVDSTVAAIEDERKIEKSKDELITNVSHDIRTPLTSIIGYLGLIEDGQYHSEEDLLKYTHTAYIKAKQMKSLVDDLFEYTKVRQPAVPVNFSAFDMIQLIEQLAADFELEASKKNIQILVQSKVDSLIMDGDTEKLVRVFNNLLTNALKYGKGATKIVIEVERIGSEVVATVKNNGAMIPQQAIDNLFDRFYRVEESRSQATGGTGLGLAIAQSIVALHGGYIYAKSDKQWTSFIMHLPIKKNEKLPIDTQEVI…
Enterococcus faecium	GCF_028335485.1_ASM2833548v1	RpoB	lcl|NZ_CP116528.1_prot_WP_002295964.1_2426	MAGHVVKYGKHRERRSFARISEVLELPNLIEIQTDSYQWFLDEGLREMFEDILPIDDFNGNLSLEFVDYELKEPKYTVAEARAHDANYSAPLHVTLRLTNRETGEIKAQEVFFGDFPLMTEQGTFIINGAERVIVSQLVRSPGVYFHGKVDKNGKEGFGSTVIPNRGAWLEMETDAKDISYVRIDRTRKIPLTVLVRALGFGSDDTIFEIFGDSETLRNTVEKDLHKNASDSRTEEGLKDVYERLRPGEPKTADSSRNLLNARFFDPKRYDLANVGRYKVNKKLDLKTRLLNLTLAETLVDPETGEIIVEKGTVLTHQVMETLAPFIDNGLNSVTYYPSEDGVVTDPMTVQVIKVFSPRDPEREVNVIGNGYPEAAVKTVRPADIIASMSYFLNLMEGI…
Enterococcus faecium	GCF_028335485.1_ASM2833548v1	NusG	lcl|NZ_CP116528.1_prot_WP_002294580.1_2141	MESFEKNWYVLHTYSGYENKVKANIESRAQSMKMADFIFRVVVPEEKETEVKNGKEKEIVHKTFPGYVLVEMIMTDASWYVVRNTPGVTGFVGSHGAGSKPAPLLPEEVNHILRSIGMSLRQNDLEVEVGEVVKIIEGAFAGLEGQVTEVDGEKEKLKVNIDMFGRETSTELDFDQVDKID
Enterococcus faecium	GCF_028335525.1_ASM2833552v1	CroS	lcl|NZ_CP116536.1_prot_WP_002295267.1_2504	MTQDSKRATEKRRRINLTSKEISELLAEGIITIILLLLLNVSILVVISSVINSSPSLTNAIWDSKNIFAERLNTDLFWNGRNFIIPFFFLLDIGVLYWRLIRRYRQMQLRHIISELHYIANGNYDHRIPFELSGDLSRVVTSINGLVDSTVAAIEDERKIEKSKDELITNVSHDIRTPLTSIIGYLGLIEDGQYHSEEDLLKYTHTAYIKAKQMKSLVDDLFEYTKVRQPAVPVNFSAFDMIQLIEQLAADFELEASKKNIQILVQSKVDSLIMDGDTEKLVRVFNNLLTNALKYGKGATKIVIEVERIGSEVVATVKNNGAMIPQQAIDNLFDRFYRVEESRSQATGGTGLGLAIAQSIVALHGGYIYAKSDKQWTSFIMHLPIKKNEKLPIDTQEVI…
Enterococcus faecium	GCF_028335525.1_ASM2833552v1	RpoB	lcl|NZ_CP116536.1_prot_WP_002295964.1_2484	MAGHVVKYGKHRERRSFARISEVLELPNLIEIQTDSYQWFLDEGLREMFEDILPIDDFNGNLSLEFVDYELKEPKYTVAEARAHDANYSAPLHVTLRLTNRETGEIKAQEVFFGDFPLMTEQGTFIINGAERVIVSQLVRSPGVYFHGKVDKNGKEGFGSTVIPNRGAWLEMETDAKDISYVRIDRTRKIPLTVLVRALGFGSDDTIFEIFGDSETLRNTVEKDLHKNASDSRTEEGLKDVYERLRPGEPKTADSSRNLLNARFFDPKRYDLANVGRYKVNKKLDLKTRLLNLTLAETLVDPETGEIIVEKGTVLTHQVMETLAPFIDNGLNSVTYYPSEDGVVTDPMTVQVIKVFSPRDPEREVNVIGNGYPEAAVKTVRPADIIASMSYFLNLMEGI…
Enterococcus faecium	GCF_028335525.1_ASM2833552v1	NusG	lcl|NZ_CP116536.1_prot_WP_002294580.1_2230	MESFEKNWYVLHTYSGYENKVKANIESRAQSMKMADFIFRVVVPEEKETEVKNGKEKEIVHKTFPGYVLVEMIMTDASWYVVRNTPGVTGFVGSHGAGSKPAPLLPEEVNHILRSIGMSLRQNDLEVEVGEVVKIIEGAFAGLEGQVTEVDGEKEKLKVNIDMFGRETSTELDFDQVDKID
Enterococcus faecium	GCF_028335565.1_ASM2833556v1	CroS	lcl|NZ_CP116540.1_prot_WP_002295267.1_2468	MTQDSKRATEKRRRINLTSKEISELLAEGIITIILLLLLNVSILVVISSVINSSPSLTNAIWDSKNIFAERLNTDLFWNGRNFIIPFFFLLDIGVLYWRLIRRYRQMQLRHIISELHYIANGNYDHRIPFELSGDLSRVVTSINGLVDSTVAAIEDERKIEKSKDELITNVSHDIRTPLTSIIGYLGLIEDGQYHSEEDLLKYTHTAYIKAKQMKSLVDDLFEYTKVRQPAVPVNFSAFDMIQLIEQLAADFELEASKKNIQILVQSKVDSLIMDGDTEKLVRVFNNLLTNALKYGKGATKIVIEVERIGSEVVATVKNNGAMIPQQAIDNLFDRFYRVEESRSQATGGTGLGLAIAQSIVALHGGYIYAKSDKQWTSFIMHLPIKKNEKLPIDTQEVI…
Enterococcus faecium	GCF_028335565.1_ASM2833556v1	RpoB	lcl|NZ_CP116540.1_prot_WP_002295964.1_2448	MAGHVVKYGKHRERRSFARISEVLELPNLIEIQTDSYQWFLDEGLREMFEDILPIDDFNGNLSLEFVDYELKEPKYTVAEARAHDANYSAPLHVTLRLTNRETGEIKAQEVFFGDFPLMTEQGTFIINGAERVIVSQLVRSPGVYFHGKVDKNGKEGFGSTVIPNRGAWLEMETDAKDISYVRIDRTRKIPLTVLVRALGFGSDDTIFEIFGDSETLRNTVEKDLHKNASDSRTEEGLKDVYERLRPGEPKTADSSRNLLNARFFDPKRYDLANVGRYKVNKKLDLKTRLLNLTLAETLVDPETGEIIVEKGTVLTHQVMETLAPFIDNGLNSVTYYPSEDGVVTDPMTVQVIKVFSPRDPEREVNVIGNGYPEAAVKTVRPADIIASMSYFLNLMEGI…
Enterococcus faecium	GCF_028335565.1_ASM2833556v1	NusG	lcl|NZ_CP116540.1_prot_WP_002294580.1_2149	MESFEKNWYVLHTYSGYENKVKANIESRAQSMKMADFIFRVVVPEEKETEVKNGKEKEIVHKTFPGYVLVEMIMTDASWYVVRNTPGVTGFVGSHGAGSKPAPLLPEEVNHILRSIGMSLRQNDLEVEVGEVVKIIEGAFAGLEGQVTEVDGEKEKLKVNIDMFGRETSTELDFDQVDKID
Enterococcus faecium	GCF_028335585.1_ASM2833558v1	CroS	lcl|NZ_CP116543.1_prot_WP_002295267.1_2550	MTQDSKRATEKRRRINLTSKEISELLAEGIITIILLLLLNVSILVVISSVINSSPSLTNAIWDSKNIFAERLNTDLFWNGRNFIIPFFFLLDIGVLYWRLIRRYRQMQLRHIISELHYIANGNYDHRIPFELSGDLSRVVTSINGLVDSTVAAIEDERKIEKSKDELITNVSHDIRTPLTSIIGYLGLIEDGQYHSEEDLLKYTHTAYIKAKQMKSLVDDLFEYTKVRQPAVPVNFSAFDMIQLIEQLAADFELEASKKNIQILVQSKVDSLIMDGDTEKLVRVFNNLLTNALKYGKGATKIVIEVERIGSEVVATVKNNGAMIPQQAIDNLFDRFYRVEESRSQATGGTGLGLAIAQSIVALHGGYIYAKSDKQWTSFIMHLPIKKNEKLPIDTQEVI…
Enterococcus faecium	GCF_028335585.1_ASM2833558v1	RpoB	lcl|NZ_CP116543.1_prot_WP_002295964.1_2530	MAGHVVKYGKHRERRSFARISEVLELPNLIEIQTDSYQWFLDEGLREMFEDILPIDDFNGNLSLEFVDYELKEPKYTVAEARAHDANYSAPLHVTLRLTNRETGEIKAQEVFFGDFPLMTEQGTFIINGAERVIVSQLVRSPGVYFHGKVDKNGKEGFGSTVIPNRGAWLEMETDAKDISYVRIDRTRKIPLTVLVRALGFGSDDTIFEIFGDSETLRNTVEKDLHKNASDSRTEEGLKDVYERLRPGEPKTADSSRNLLNARFFDPKRYDLANVGRYKVNKKLDLKTRLLNLTLAETLVDPETGEIIVEKGTVLTHQVMETLAPFIDNGLNSVTYYPSEDGVVTDPMTVQVIKVFSPRDPEREVNVIGNGYPEAAVKTVRPADIIASMSYFLNLMEGI…
Enterococcus faecium	GCF_028335585.1_ASM2833558v1	NusG	lcl|NZ_CP116543.1_prot_WP_002294580.1_2231	MESFEKNWYVLHTYSGYENKVKANIESRAQSMKMADFIFRVVVPEEKETEVKNGKEKEIVHKTFPGYVLVEMIMTDASWYVVRNTPGVTGFVGSHGAGSKPAPLLPEEVNHILRSIGMSLRQNDLEVEVGEVVKIIEGAFAGLEGQVTEVDGEKEKLKVNIDMFGRETSTELDFDQVDKID
Enterococcus faecium	GCF_028335605.1_ASM2833560v1	CroS	lcl|NZ_CP116546.1_prot_WP_002295267.1_2467	MTQDSKRATEKRRRINLTSKEISELLAEGIITIILLLLLNVSILVVISSVINSSPSLTNAIWDSKNIFAERLNTDLFWNGRNFIIPFFFLLDIGVLYWRLIRRYRQMQLRHIISELHYIANGNYDHRIPFELSGDLSRVVTSINGLVDSTVAAIEDERKIEKSKDELITNVSHDIRTPLTSIIGYLGLIEDGQYHSEEDLLKYTHTAYIKAKQMKSLVDDLFEYTKVRQPAVPVNFSAFDMIQLIEQLAADFELEASKKNIQILVQSKVDSLIMDGDTEKLVRVFNNLLTNALKYGKGATKIVIEVERIGSEVVATVKNNGAMIPQQAIDNLFDRFYRVEESRSQATGGTGLGLAIAQSIVALHGGYIYAKSDKQWTSFIMHLPIKKNEKLPIDTQEVI…
Enterococcus faecium	GCF_028335605.1_ASM2833560v1	RpoB	lcl|NZ_CP116546.1_prot_WP_002295964.1_2447	MAGHVVKYGKHRERRSFARISEVLELPNLIEIQTDSYQWFLDEGLREMFEDILPIDDFNGNLSLEFVDYELKEPKYTVAEARAHDANYSAPLHVTLRLTNRETGEIKAQEVFFGDFPLMTEQGTFIINGAERVIVSQLVRSPGVYFHGKVDKNGKEGFGSTVIPNRGAWLEMETDAKDISYVRIDRTRKIPLTVLVRALGFGSDDTIFEIFGDSETLRNTVEKDLHKNASDSRTEEGLKDVYERLRPGEPKTADSSRNLLNARFFDPKRYDLANVGRYKVNKKLDLKTRLLNLTLAETLVDPETGEIIVEKGTVLTHQVMETLAPFIDNGLNSVTYYPSEDGVVTDPMTVQVIKVFSPRDPEREVNVIGNGYPEAAVKTVRPADIIASMSYFLNLMEGI…
Enterococcus faecium	GCF_028335605.1_ASM2833560v1	NusG	lcl|NZ_CP116546.1_prot_WP_002294580.1_2148	MESFEKNWYVLHTYSGYENKVKANIESRAQSMKMADFIFRVVVPEEKETEVKNGKEKEIVHKTFPGYVLVEMIMTDASWYVVRNTPGVTGFVGSHGAGSKPAPLLPEEVNHILRSIGMSLRQNDLEVEVGEVVKIIEGAFAGLEGQVTEVDGEKEKLKVNIDMFGRETSTELDFDQVDKID
Enterococcus faecium	GCF_028335625.1_ASM2833562v1	CroS	lcl|NZ_CP116549.1_prot_WP_002295267.1_2481	MTQDSKRATEKRRRINLTSKEISELLAEGIITIILLLLLNVSILVVISSVINSSPSLTNAIWDSKNIFAERLNTDLFWNGRNFIIPFFFLLDIGVLYWRLIRRYRQMQLRHIISELHYIANGNYDHRIPFELSGDLSRVVTSINGLVDSTVAAIEDERKIEKSKDELITNVSHDIRTPLTSIIGYLGLIEDGQYHSEEDLLKYTHTAYIKAKQMKSLVDDLFEYTKVRQPAVPVNFSAFDMIQLIEQLAADFELEASKKNIQILVQSKVDSLIMDGDTEKLVRVFNNLLTNALKYGKGATKIVIEVERIGSEVVATVKNNGAMIPQQAIDNLFDRFYRVEESRSQATGGTGLGLAIAQSIVALHGGYIYAKSDKQWTSFIMHLPIKKNEKLPIDTQEVI…
Enterococcus faecium	GCF_028335625.1_ASM2833562v1	RpoB	lcl|NZ_CP116549.1_prot_WP_002295964.1_2461	MAGHVVKYGKHRERRSFARISEVLELPNLIEIQTDSYQWFLDEGLREMFEDILPIDDFNGNLSLEFVDYELKEPKYTVAEARAHDANYSAPLHVTLRLTNRETGEIKAQEVFFGDFPLMTEQGTFIINGAERVIVSQLVRSPGVYFHGKVDKNGKEGFGSTVIPNRGAWLEMETDAKDISYVRIDRTRKIPLTVLVRALGFGSDDTIFEIFGDSETLRNTVEKDLHKNASDSRTEEGLKDVYERLRPGEPKTADSSRNLLNARFFDPKRYDLANVGRYKVNKKLDLKTRLLNLTLAETLVDPETGEIIVEKGTVLTHQVMETLAPFIDNGLNSVTYYPSEDGVVTDPMTVQVIKVFSPRDPEREVNVIGNGYPEAAVKTVRPADIIASMSYFLNLMEGI…
Enterococcus faecium	GCF_028335625.1_ASM2833562v1	NusG	lcl|NZ_CP116549.1_prot_WP_002294580.1_2161	MESFEKNWYVLHTYSGYENKVKANIESRAQSMKMADFIFRVVVPEEKETEVKNGKEKEIVHKTFPGYVLVEMIMTDASWYVVRNTPGVTGFVGSHGAGSKPAPLLPEEVNHILRSIGMSLRQNDLEVEVGEVVKIIEGAFAGLEGQVTEVDGEKEKLKVNIDMFGRETSTELDFDQVDKID
Enterococcus faecium	GCF_028891525.1_ASM2889152v1	CroS	lcl|NZ_CP118548.1_prot_WP_002295267.1_2539	MTQDSKRATEKRRRINLTSKEISELLAEGIITIILLLLLNVSILVVISSVINSSPSLTNAIWDSKNIFAERLNTDLFWNGRNFIIPFFFLLDIGVLYWRLIRRYRQMQLRHIISELHYIANGNYDHRIPFELSGDLSRVVTSINGLVDSTVAAIEDERKIEKSKDELITNVSHDIRTPLTSIIGYLGLIEDGQYHSEEDLLKYTHTAYIKAKQMKSLVDDLFEYTKVRQPAVPVNFSAFDMIQLIEQLAADFELEASKKNIQILVQSKVDSLIMDGDTEKLVRVFNNLLTNALKYGKGATKIVIEVERIGSEVVATVKNNGAMIPQQAIDNLFDRFYRVEESRSQATGGTGLGLAIAQSIVALHGGYIYAKSDKQWTSFIMHLPIKKNEKLPIDTQEVI…
Enterococcus faecium	GCF_028891525.1_ASM2889152v1	RpoB	lcl|NZ_CP118548.1_prot_WP_002295964.1_2519	MAGHVVKYGKHRERRSFARISEVLELPNLIEIQTDSYQWFLDEGLREMFEDILPIDDFNGNLSLEFVDYELKEPKYTVAEARAHDANYSAPLHVTLRLTNRETGEIKAQEVFFGDFPLMTEQGTFIINGAERVIVSQLVRSPGVYFHGKVDKNGKEGFGSTVIPNRGAWLEMETDAKDISYVRIDRTRKIPLTVLVRALGFGSDDTIFEIFGDSETLRNTVEKDLHKNASDSRTEEGLKDVYERLRPGEPKTADSSRNLLNARFFDPKRYDLANVGRYKVNKKLDLKTRLLNLTLAETLVDPETGEIIVEKGTVLTHQVMETLAPFIDNGLNSVTYYPSEDGVVTDPMTVQVIKVFSPRDPEREVNVIGNGYPEAAVKTVRPADIIASMSYFLNLMEGI…
Enterococcus faecium	GCF_028891525.1_ASM2889152v1	NusG	lcl|NZ_CP118548.1_prot_WP_002294580.1_2253	MESFEKNWYVLHTYSGYENKVKANIESRAQSMKMADFIFRVVVPEEKETEVKNGKEKEIVHKTFPGYVLVEMIMTDASWYVVRNTPGVTGFVGSHGAGSKPAPLLPEEVNHILRSIGMSLRQNDLEVEVGEVVKIIEGAFAGLEGQVTEVDGEKEKLKVNIDMFGRETSTELDFDQVDKID
Enterococcus faecium	GCF_029167665.1_ASM2916766v1	CroS	lcl|NZ_CP119150.1_prot_WP_002295267.1_17	MTQDSKRATEKRRRINLTSKEISELLAEGIITIILLLLLNVSILVVISSVINSSPSLTNAIWDSKNIFAERLNTDLFWNGRNFIIPFFFLLDIGVLYWRLIRRYRQMQLRHIISELHYIANGNYDHRIPFELSGDLSRVVTSINGLVDSTVAAIEDERKIEKSKDELITNVSHDIRTPLTSIIGYLGLIEDGQYHSEEDLLKYTHTAYIKAKQMKSLVDDLFEYTKVRQPAVPVNFSAFDMIQLIEQLAADFELEASKKNIQILVQSKVDSLIMDGDTEKLVRVFNNLLTNALKYGKGATKIVIEVERIGSEVVATVKNNGAMIPQQAIDNLFDRFYRVEESRSQATGGTGLGLAIAQSIVALHGGYIYAKSDKQWTSFIMHLPIKKNEKLPIDTQEVI…
Enterococcus faecium	GCF_029167665.1_ASM2916766v1	RpoB	lcl|NZ_CP119150.1_prot_WP_002318031.1_32	MAGHVVKYGKHRERRSFARISEVLELPNLIEIQTDSYQWFLDEGLREMFEDILPIDDFNGNLSLEFVDYELKEPKYTVAEARAHDANYSAPLHVTLRLTNRETGEIKAQEVFFGDFPLMTEQGTFIINGAERVIVSQLVRSPGVYFHGKVDKNGKEGFGSTVIPNRGAWLEMETDAKDISYVRIDRTRKIPLTVLVRALGFGSDDTIFEIFGDSETLRNTVEKDLHKNASDSRTEEGLKDVYERLRPGEPKTADSSRNLLNARFFDPKRYDLANVGRYKVNKKLDLKTRLLNLTLAETLVDPETGEIIVEKGTVLTHQVMETLAPFIDNGLNSVTYYPSEDGVVTDPMTVQVIKVFSPRDPEREVNVIGNGYPEAAVKTVRPADIIASMSYFLNLMEGI…
Enterococcus faecium	GCF_029167665.1_ASM2916766v1	NusG	lcl|NZ_CP119150.1_prot_WP_002294580.1_366	MESFEKNWYVLHTYSGYENKVKANIESRAQSMKMADFIFRVVVPEEKETEVKNGKEKEIVHKTFPGYVLVEMIMTDASWYVVRNTPGVTGFVGSHGAGSKPAPLLPEEVNHILRSIGMSLRQNDLEVEVGEVVKIIEGAFAGLEGQVTEVDGEKEKLKVNIDMFGRETSTELDFDQVDKID
Enterococcus faecium	GCF_030064735.1_ASM3006473v1	CroS	lcl|NZ_CP109758.1_prot_WP_002295267.1_2459	MTQDSKRATEKRRRINLTSKEISELLAEGIITIILLLLLNVSILVVISSVINSSPSLTNAIWDSKNIFAERLNTDLFWNGRNFIIPFFFLLDIGVLYWRLIRRYRQMQLRHIISELHYIANGNYDHRIPFELSGDLSRVVTSINGLVDSTVAAIEDERKIEKSKDELITNVSHDIRTPLTSIIGYLGLIEDGQYHSEEDLLKYTHTAYIKAKQMKSLVDDLFEYTKVRQPAVPVNFSAFDMIQLIEQLAADFELEASKKNIQILVQSKVDSLIMDGDTEKLVRVFNNLLTNALKYGKGATKIVIEVERIGSEVVATVKNNGAMIPQQAIDNLFDRFYRVEESRSQATGGTGLGLAIAQSIVALHGGYIYAKSDKQWTSFIMHLPIKKNEKLPIDTQEVI…
Enterococcus faecium	GCF_030064735.1_ASM3006473v1	RpoB	lcl|NZ_CP109758.1_prot_WP_002295964.1_2439	MAGHVVKYGKHRERRSFARISEVLELPNLIEIQTDSYQWFLDEGLREMFEDILPIDDFNGNLSLEFVDYELKEPKYTVAEARAHDANYSAPLHVTLRLTNRETGEIKAQEVFFGDFPLMTEQGTFIINGAERVIVSQLVRSPGVYFHGKVDKNGKEGFGSTVIPNRGAWLEMETDAKDISYVRIDRTRKIPLTVLVRALGFGSDDTIFEIFGDSETLRNTVEKDLHKNASDSRTEEGLKDVYERLRPGEPKTADSSRNLLNARFFDPKRYDLANVGRYKVNKKLDLKTRLLNLTLAETLVDPETGEIIVEKGTVLTHQVMETLAPFIDNGLNSVTYYPSEDGVVTDPMTVQVIKVFSPRDPEREVNVIGNGYPEAAVKTVRPADIIASMSYFLNLMEGI…
Enterococcus faecium	GCF_030064735.1_ASM3006473v1	NusG	lcl|NZ_CP109758.1_prot_WP_002294580.1_2185	MESFEKNWYVLHTYSGYENKVKANIESRAQSMKMADFIFRVVVPEEKETEVKNGKEKEIVHKTFPGYVLVEMIMTDASWYVVRNTPGVTGFVGSHGAGSKPAPLLPEEVNHILRSIGMSLRQNDLEVEVGEVVKIIEGAFAGLEGQVTEVDGEKEKLKVNIDMFGRETSTELDFDQVDKID
Enterococcus faecium	GCF_030295785.1_ASM3029578v1	CroS	lcl|NZ_AP027294.1_prot_WP_002295267.1_1855	MTQDSKRATEKRRRINLTSKEISELLAEGIITIILLLLLNVSILVVISSVINSSPSLTNAIWDSKNIFAERLNTDLFWNGRNFIIPFFFLLDIGVLYWRLIRRYRQMQLRHIISELHYIANGNYDHRIPFELSGDLSRVVTSINGLVDSTVAAIEDERKIEKSKDELITNVSHDIRTPLTSIIGYLGLIEDGQYHSEEDLLKYTHTAYIKAKQMKSLVDDLFEYTKVRQPAVPVNFSAFDMIQLIEQLAADFELEASKKNIQILVQSKVDSLIMDGDTEKLVRVFNNLLTNALKYGKGATKIVIEVERIGSEVVATVKNNGAMIPQQAIDNLFDRFYRVEESRSQATGGTGLGLAIAQSIVALHGGYIYAKSDKQWTSFIMHLPIKKNEKLPIDTQEVI…
Enterococcus faecium	GCF_030295785.1_ASM3029578v1	RpoB	lcl|NZ_AP027294.1_prot_WP_002295964.1_1835	MAGHVVKYGKHRERRSFARISEVLELPNLIEIQTDSYQWFLDEGLREMFEDILPIDDFNGNLSLEFVDYELKEPKYTVAEARAHDANYSAPLHVTLRLTNRETGEIKAQEVFFGDFPLMTEQGTFIINGAERVIVSQLVRSPGVYFHGKVDKNGKEGFGSTVIPNRGAWLEMETDAKDISYVRIDRTRKIPLTVLVRALGFGSDDTIFEIFGDSETLRNTVEKDLHKNASDSRTEEGLKDVYERLRPGEPKTADSSRNLLNARFFDPKRYDLANVGRYKVNKKLDLKTRLLNLTLAETLVDPETGEIIVEKGTVLTHQVMETLAPFIDNGLNSVTYYPSEDGVVTDPMTVQVIKVFSPRDPEREVNVIGNGYPEAAVKTVRPADIIASMSYFLNLMEGI…
Enterococcus faecium	GCF_030295785.1_ASM3029578v1	NusG	lcl|NZ_AP027294.1_prot_WP_002294580.1_1581	MESFEKNWYVLHTYSGYENKVKANIESRAQSMKMADFIFRVVVPEEKETEVKNGKEKEIVHKTFPGYVLVEMIMTDASWYVVRNTPGVTGFVGSHGAGSKPAPLLPEEVNHILRSIGMSLRQNDLEVEVGEVVKIIEGAFAGLEGQVTEVDGEKEKLKVNIDMFGRETSTELDFDQVDKID
Enterococcus faecium	GCF_030406065.1_ASM3040606v1	CroS	lcl|NZ_CP128995.1_prot_WP_002329776.1_1336	MTQDSKRATEKRRRINLTSKEISELLAEGIITIILLLLLNVSILVVISSVINSSPSLSNAIWDSKNIFAERLNTDLFWNGRNFIIPFFFLLDIGVLYWRLIRRYRQMQLRHIISELHYIANGNYDHRIPFELSGDLSRVVTSINGLVDSTVAAIEDERKIEKSKDELITNVSHDIRTPLTSIIGYLGLIEDGQYHSEEDLLKYTHTAYIKAKQMKSLVDDLFEYTKVRQPAVPVNFSAFDMIQLIEQLAADFELEASKKNIQILVQSKVDSLIMDGDTEKLVRVFNNLLTNALKYGKGATKIVIEVERVGSEVVATVKNNGAMIPQQAIDNLFDRFYRVEESRSQATGGTGLGLAIAQSIVALHGGYIYAKSDKQWTSFIMHLPIKKNEKLPIDAQEVI…
Enterococcus faecium	GCF_030406065.1_ASM3040606v1	RpoB	lcl|NZ_CP128995.1_prot_WP_002310550.1_1359	MAGHVVKYGKHRERRSFARISEVLELPNLIEIQTDSYQWFLDEGLREMFEDILPIDDFNGNLSLEFVDYELKEPKYTVAEARAHDANYSAPLHVTLRLTNRETGEIKAQEVFFGDFPLMTEQGTFIINGAERVIVSQLVRSPGVYFHGKVDKNGKEGFGSTVIPNRGAWLEMETDAKDISYVRIDRTRKIPLTVLVRALGFGSDDTIFEIFGDSETLRNTVEKDLHKNASDSRTEEGLKDVYERLRPGEPKTADSSRNLLNARFFDPKRYDLANVGRYKVNKKLDLKTRLLNLTLAETLVDPETGEIIVEKGTVLTHQVMETLAPFIDNGLNSVTYYPSEDGVVTDPMTVQVIKVFSPRDPEREVNVIGNGYPEAAVKTVRPADIIASMSYFLNLMEGI…
Enterococcus faecium	GCF_030406065.1_ASM3040606v1	NusG	lcl|NZ_CP128995.1_prot_WP_002294580.1_1614	MESFEKNWYVLHTYSGYENKVKANIESRAQSMKMADFIFRVVVPEEKETEVKNGKEKEIVHKTFPGYVLVEMIMTDASWYVVRNTPGVTGFVGSHGAGSKPAPLLPEEVNHILRSIGMSLRQNDLEVEVGEVVKIIEGAFAGLEGQVTEVDGEKEKLKVNIDMFGRETSTELDFDQVDKID
Enterococcus faecium	GCF_030643745.1_ASM3064374v1	CroS	lcl|NZ_CP041665.1_prot_WP_002329776.1_2384	MTQDSKRATEKRRRINLTSKEISELLAEGIITIILLLLLNVSILVVISSVINSSPSLSNAIWDSKNIFAERLNTDLFWNGRNFIIPFFFLLDIGVLYWRLIRRYRQMQLRHIISELHYIANGNYDHRIPFELSGDLSRVVTSINGLVDSTVAAIEDERKIEKSKDELITNVSHDIRTPLTSIIGYLGLIEDGQYHSEEDLLKYTHTAYIKAKQMKSLVDDLFEYTKVRQPAVPVNFSAFDMIQLIEQLAADFELEASKKNIQILVQSKVDSLIMDGDTEKLVRVFNNLLTNALKYGKGATKIVIEVERVGSEVVATVKNNGAMIPQQAIDNLFDRFYRVEESRSQATGGTGLGLAIAQSIVALHGGYIYAKSDKQWTSFIMHLPIKKNEKLPIDAQEVI…
Enterococcus faecium	GCF_030643745.1_ASM3064374v1	RpoB	lcl|NZ_CP041665.1_prot_WP_002310550.1_2358	MAGHVVKYGKHRERRSFARISEVLELPNLIEIQTDSYQWFLDEGLREMFEDILPIDDFNGNLSLEFVDYELKEPKYTVAEARAHDANYSAPLHVTLRLTNRETGEIKAQEVFFGDFPLMTEQGTFIINGAERVIVSQLVRSPGVYFHGKVDKNGKEGFGSTVIPNRGAWLEMETDAKDISYVRIDRTRKIPLTVLVRALGFGSDDTIFEIFGDSETLRNTVEKDLHKNASDSRTEEGLKDVYERLRPGEPKTADSSRNLLNARFFDPKRYDLANVGRYKVNKKLDLKTRLLNLTLAETLVDPETGEIIVEKGTVLTHQVMETLAPFIDNGLNSVTYYPSEDGVVTDPMTVQVIKVFSPRDPEREVNVIGNGYPEAAVKTVRPADIIASMSYFLNLMEGI…
Enterococcus faecium	GCF_030643745.1_ASM3064374v1	NusG	lcl|NZ_CP041665.1_prot_WP_002294580.1_2121	MESFEKNWYVLHTYSGYENKVKANIESRAQSMKMADFIFRVVVPEEKETEVKNGKEKEIVHKTFPGYVLVEMIMTDASWYVVRNTPGVTGFVGSHGAGSKPAPLLPEEVNHILRSIGMSLRQNDLEVEVGEVVKIIEGAFAGLEGQVTEVDGEKEKLKVNIDMFGRETSTELDFDQVDKID
Enterococcus faecium	GCF_030719015.1_ASM3071901v1	CroS	lcl|NZ_CP132226.1_prot_WP_002295267.1_2415	MTQDSKRATEKRRRINLTSKEISELLAEGIITIILLLLLNVSILVVISSVINSSPSLTNAIWDSKNIFAERLNTDLFWNGRNFIIPFFFLLDIGVLYWRLIRRYRQMQLRHIISELHYIANGNYDHRIPFELSGDLSRVVTSINGLVDSTVAAIEDERKIEKSKDELITNVSHDIRTPLTSIIGYLGLIEDGQYHSEEDLLKYTHTAYIKAKQMKSLVDDLFEYTKVRQPAVPVNFSAFDMIQLIEQLAADFELEASKKNIQILVQSKVDSLIMDGDTEKLVRVFNNLLTNALKYGKGATKIVIEVERIGSEVVATVKNNGAMIPQQAIDNLFDRFYRVEESRSQATGGTGLGLAIAQSIVALHGGYIYAKSDKQWTSFIMHLPIKKNEKLPIDTQEVI…
Enterococcus faecium	GCF_030719015.1_ASM3071901v1	RpoB	lcl|NZ_CP132226.1_prot_WP_002318031.1_2395	MAGHVVKYGKHRERRSFARISEVLELPNLIEIQTDSYQWFLDEGLREMFEDILPIDDFNGNLSLEFVDYELKEPKYTVAEARAHDANYSAPLHVTLRLTNRETGEIKAQEVFFGDFPLMTEQGTFIINGAERVIVSQLVRSPGVYFHGKVDKNGKEGFGSTVIPNRGAWLEMETDAKDISYVRIDRTRKIPLTVLVRALGFGSDDTIFEIFGDSETLRNTVEKDLHKNASDSRTEEGLKDVYERLRPGEPKTADSSRNLLNARFFDPKRYDLANVGRYKVNKKLDLKTRLLNLTLAETLVDPETGEIIVEKGTVLTHQVMETLAPFIDNGLNSVTYYPSEDGVVTDPMTVQVIKVFSPRDPEREVNVIGNGYPEAAVKTVRPADIIASMSYFLNLMEGI…
Enterococcus faecium	GCF_030719015.1_ASM3071901v1	NusG	lcl|NZ_CP132226.1_prot_WP_002294580.1_2141	MESFEKNWYVLHTYSGYENKVKANIESRAQSMKMADFIFRVVVPEEKETEVKNGKEKEIVHKTFPGYVLVEMIMTDASWYVVRNTPGVTGFVGSHGAGSKPAPLLPEEVNHILRSIGMSLRQNDLEVEVGEVVKIIEGAFAGLEGQVTEVDGEKEKLKVNIDMFGRETSTELDFDQVDKID
Enterococcus faecium	GCF_033130085.1_ASM3313008v1	CroS	lcl|NZ_AP028415.1_prot_WP_002295267.1_2732	MTQDSKRATEKRRRINLTSKEISELLAEGIITIILLLLLNVSILVVISSVINSSPSLTNAIWDSKNIFAERLNTDLFWNGRNFIIPFFFLLDIGVLYWRLIRRYRQMQLRHIISELHYIANGNYDHRIPFELSGDLSRVVTSINGLVDSTVAAIEDERKIEKSKDELITNVSHDIRTPLTSIIGYLGLIEDGQYHSEEDLLKYTHTAYIKAKQMKSLVDDLFEYTKVRQPAVPVNFSAFDMIQLIEQLAADFELEASKKNIQILVQSKVDSLIMDGDTEKLVRVFNNLLTNALKYGKGATKIVIEVERIGSEVVATVKNNGAMIPQQAIDNLFDRFYRVEESRSQATGGTGLGLAIAQSIVALHGGYIYAKSDKQWTSFIMHLPIKKNEKLPIDTQEVI…
Enterococcus faecium	GCF_033130085.1_ASM3313008v1	RpoB	lcl|NZ_AP028415.1_prot_WP_002295964.1_2712	MAGHVVKYGKHRERRSFARISEVLELPNLIEIQTDSYQWFLDEGLREMFEDILPIDDFNGNLSLEFVDYELKEPKYTVAEARAHDANYSAPLHVTLRLTNRETGEIKAQEVFFGDFPLMTEQGTFIINGAERVIVSQLVRSPGVYFHGKVDKNGKEGFGSTVIPNRGAWLEMETDAKDISYVRIDRTRKIPLTVLVRALGFGSDDTIFEIFGDSETLRNTVEKDLHKNASDSRTEEGLKDVYERLRPGEPKTADSSRNLLNARFFDPKRYDLANVGRYKVNKKLDLKTRLLNLTLAETLVDPETGEIIVEKGTVLTHQVMETLAPFIDNGLNSVTYYPSEDGVVTDPMTVQVIKVFSPRDPEREVNVIGNGYPEAAVKTVRPADIIASMSYFLNLMEGI…
Enterococcus faecium	GCF_033130085.1_ASM3313008v1	NusG	lcl|NZ_AP028415.1_prot_WP_002294580.1_2322	MESFEKNWYVLHTYSGYENKVKANIESRAQSMKMADFIFRVVVPEEKETEVKNGKEKEIVHKTFPGYVLVEMIMTDASWYVVRNTPGVTGFVGSHGAGSKPAPLLPEEVNHILRSIGMSLRQNDLEVEVGEVVKIIEGAFAGLEGQVTEVDGEKEKLKVNIDMFGRETSTELDFDQVDKID
Enterococcus faecium	GCF_033246985.1_ASM3324698v1	CroS	lcl|NZ_CP137461.1_prot_WP_002326377.1_2094	MTQDSKRATEKRRRINLTSKEISELLAEGIITIILLFLLNVSILVVISSVINSSPSLTNAIWDSKNIFAERLNTDLFWNGRNFIIPFFFLLDIGVLYWRLIRRYRQMQLRHIISELHYIANGNYDHRIPFELSGDLSRVVTSINGLVDSTVAAIEDERKIEKSKDELITNVSHDIRTPLTSIIGYLGLIEDGQYHSEEDLLKYTHTAYIKAKQMKSLVDDLFEYTKVRQPAVPVNFSAFDMIQLIEQLAADFELEASKKNIQILVQSKVDSLIMDGDTEKLVRVFNNLLTNALKYGKGATKIVIEVERIGSEVVATVKNNGAMIPQQAIDNLFDRFYRVEESRSQATGGTGLGLAIAQSIVALHGGYIYAKSDKQWTSFIMHLPIKKNEKLPIDTQEVI…
Enterococcus faecium	GCF_033246985.1_ASM3324698v1	RpoB	lcl|NZ_CP137461.1_prot_WP_002295964.1_2114	MAGHVVKYGKHRERRSFARISEVLELPNLIEIQTDSYQWFLDEGLREMFEDILPIDDFNGNLSLEFVDYELKEPKYTVAEARAHDANYSAPLHVTLRLTNRETGEIKAQEVFFGDFPLMTEQGTFIINGAERVIVSQLVRSPGVYFHGKVDKNGKEGFGSTVIPNRGAWLEMETDAKDISYVRIDRTRKIPLTVLVRALGFGSDDTIFEIFGDSETLRNTVEKDLHKNASDSRTEEGLKDVYERLRPGEPKTADSSRNLLNARFFDPKRYDLANVGRYKVNKKLDLKTRLLNLTLAETLVDPETGEIIVEKGTVLTHQVMETLAPFIDNGLNSVTYYPSEDGVVTDPMTVQVIKVFSPRDPEREVNVIGNGYPEAAVKTVRPADIIASMSYFLNLMEGI…
Enterococcus faecium	GCF_033246985.1_ASM3324698v1	NusG	lcl|NZ_CP137461.1_prot_WP_002294580.1_76	MESFEKNWYVLHTYSGYENKVKANIESRAQSMKMADFIFRVVVPEEKETEVKNGKEKEIVHKTFPGYVLVEMIMTDASWYVVRNTPGVTGFVGSHGAGSKPAPLLPEEVNHILRSIGMSLRQNDLEVEVGEVVKIIEGAFAGLEGQVTEVDGEKEKLKVNIDMFGRETSTELDFDQVDKID
Enterococcus faecium	GCF_033247905.1_ASM3324790v1	CroS	lcl|NZ_CP137465.1_prot_WP_002326377.1_2234	MTQDSKRATEKRRRINLTSKEISELLAEGIITIILLFLLNVSILVVISSVINSSPSLTNAIWDSKNIFAERLNTDLFWNGRNFIIPFFFLLDIGVLYWRLIRRYRQMQLRHIISELHYIANGNYDHRIPFELSGDLSRVVTSINGLVDSTVAAIEDERKIEKSKDELITNVSHDIRTPLTSIIGYLGLIEDGQYHSEEDLLKYTHTAYIKAKQMKSLVDDLFEYTKVRQPAVPVNFSAFDMIQLIEQLAADFELEASKKNIQILVQSKVDSLIMDGDTEKLVRVFNNLLTNALKYGKGATKIVIEVERIGSEVVATVKNNGAMIPQQAIDNLFDRFYRVEESRSQATGGTGLGLAIAQSIVALHGGYIYAKSDKQWTSFIMHLPIKKNEKLPIDTQEVI…
Enterococcus faecium	GCF_033247905.1_ASM3324790v1	RpoB	lcl|NZ_CP137465.1_prot_WP_002295964.1_2212	MAGHVVKYGKHRERRSFARISEVLELPNLIEIQTDSYQWFLDEGLREMFEDILPIDDFNGNLSLEFVDYELKEPKYTVAEARAHDANYSAPLHVTLRLTNRETGEIKAQEVFFGDFPLMTEQGTFIINGAERVIVSQLVRSPGVYFHGKVDKNGKEGFGSTVIPNRGAWLEMETDAKDISYVRIDRTRKIPLTVLVRALGFGSDDTIFEIFGDSETLRNTVEKDLHKNASDSRTEEGLKDVYERLRPGEPKTADSSRNLLNARFFDPKRYDLANVGRYKVNKKLDLKTRLLNLTLAETLVDPETGEIIVEKGTVLTHQVMETLAPFIDNGLNSVTYYPSEDGVVTDPMTVQVIKVFSPRDPEREVNVIGNGYPEAAVKTVRPADIIASMSYFLNLMEGI…
Enterococcus faecium	GCF_033247905.1_ASM3324790v1	NusG	lcl|NZ_CP137465.1_prot_WP_002294580.1_1971	MESFEKNWYVLHTYSGYENKVKANIESRAQSMKMADFIFRVVVPEEKETEVKNGKEKEIVHKTFPGYVLVEMIMTDASWYVVRNTPGVTGFVGSHGAGSKPAPLLPEEVNHILRSIGMSLRQNDLEVEVGEVVKIIEGAFAGLEGQVTEVDGEKEKLKVNIDMFGRETSTELDFDQVDKID
Enterococcus faecium	GCF_033249005.1_ASM3324900v1	CroS	lcl|NZ_CP137468.1_prot_WP_002326377.1_2328	MTQDSKRATEKRRRINLTSKEISELLAEGIITIILLFLLNVSILVVISSVINSSPSLTNAIWDSKNIFAERLNTDLFWNGRNFIIPFFFLLDIGVLYWRLIRRYRQMQLRHIISELHYIANGNYDHRIPFELSGDLSRVVTSINGLVDSTVAAIEDERKIEKSKDELITNVSHDIRTPLTSIIGYLGLIEDGQYHSEEDLLKYTHTAYIKAKQMKSLVDDLFEYTKVRQPAVPVNFSAFDMIQLIEQLAADFELEASKKNIQILVQSKVDSLIMDGDTEKLVRVFNNLLTNALKYGKGATKIVIEVERIGSEVVATVKNNGAMIPQQAIDNLFDRFYRVEESRSQATGGTGLGLAIAQSIVALHGGYIYAKSDKQWTSFIMHLPIKKNEKLPIDTQEVI…
Enterococcus faecium	GCF_033249005.1_ASM3324900v1	RpoB	lcl|NZ_CP137468.1_prot_WP_278023217.1_2308	MAGHVVKYGKHRERRSFARISEVLELPNLIEIQTDSYQWFLDEGLREMFEDILPIDDFNGNLSLEFVDYELKEPKYTVAEARAHDANYSAPLHVTLRLTNRETGEIKAQEVFFGDFPLMTEQGTFIINGAERVIVSQLVRSPGVYFHGKVDKNGKEGFGSTVIPNRGAWLEMETDAKDISYVRIDRTRKIPLTVLVRALGFGSDDTIFEIFGDSETLRNTVEKDLHKNASDSRTEEGLKDVYERLRPGEPKTADSSRNLLNARFFDPKRYDLANVGRYKVNKKLDLKTRLLNLTLAETLVDPETGEIIVEKGTVLTHQVMETLAPFIDNGLNSVTYYPSEDGVVTDPMTVQVIKVFSPRDPEREVNVIGNGYPEAAVKTVRPADIIASMSYFLNLMEGI…
Enterococcus faecium	GCF_033249005.1_ASM3324900v1	NusG	lcl|NZ_CP137468.1_prot_WP_002294580.1_2047	MESFEKNWYVLHTYSGYENKVKANIESRAQSMKMADFIFRVVVPEEKETEVKNGKEKEIVHKTFPGYVLVEMIMTDASWYVVRNTPGVTGFVGSHGAGSKPAPLLPEEVNHILRSIGMSLRQNDLEVEVGEVVKIIEGAFAGLEGQVTEVDGEKEKLKVNIDMFGRETSTELDFDQVDKID
Enterococcus faecium	GCF_033249725.1_ASM3324972v1	CroS	lcl|NZ_CP137472.1_prot_WP_002326377.1_1829	MTQDSKRATEKRRRINLTSKEISELLAEGIITIILLFLLNVSILVVISSVINSSPSLTNAIWDSKNIFAERLNTDLFWNGRNFIIPFFFLLDIGVLYWRLIRRYRQMQLRHIISELHYIANGNYDHRIPFELSGDLSRVVTSINGLVDSTVAAIEDERKIEKSKDELITNVSHDIRTPLTSIIGYLGLIEDGQYHSEEDLLKYTHTAYIKAKQMKSLVDDLFEYTKVRQPAVPVNFSAFDMIQLIEQLAADFELEASKKNIQILVQSKVDSLIMDGDTEKLVRVFNNLLTNALKYGKGATKIVIEVERIGSEVVATVKNNGAMIPQQAIDNLFDRFYRVEESRSQATGGTGLGLAIAQSIVALHGGYIYAKSDKQWTSFIMHLPIKKNEKLPIDTQEVI…
Enterococcus faecium	GCF_033249725.1_ASM3324972v1	RpoB	lcl|NZ_CP137472.1_prot_WP_002295964.1_1851	MAGHVVKYGKHRERRSFARISEVLELPNLIEIQTDSYQWFLDEGLREMFEDILPIDDFNGNLSLEFVDYELKEPKYTVAEARAHDANYSAPLHVTLRLTNRETGEIKAQEVFFGDFPLMTEQGTFIINGAERVIVSQLVRSPGVYFHGKVDKNGKEGFGSTVIPNRGAWLEMETDAKDISYVRIDRTRKIPLTVLVRALGFGSDDTIFEIFGDSETLRNTVEKDLHKNASDSRTEEGLKDVYERLRPGEPKTADSSRNLLNARFFDPKRYDLANVGRYKVNKKLDLKTRLLNLTLAETLVDPETGEIIVEKGTVLTHQVMETLAPFIDNGLNSVTYYPSEDGVVTDPMTVQVIKVFSPRDPEREVNVIGNGYPEAAVKTVRPADIIASMSYFLNLMEGI…
Enterococcus faecium	GCF_033249725.1_ASM3324972v1	NusG	lcl|NZ_CP137472.1_prot_WP_002294580.1_2108	MESFEKNWYVLHTYSGYENKVKANIESRAQSMKMADFIFRVVVPEEKETEVKNGKEKEIVHKTFPGYVLVEMIMTDASWYVVRNTPGVTGFVGSHGAGSKPAPLLPEEVNHILRSIGMSLRQNDLEVEVGEVVKIIEGAFAGLEGQVTEVDGEKEKLKVNIDMFGRETSTELDFDQVDKID
Enterococcus faecium	GCF_033260105.1_ASM3326010v1	CroS	lcl|NZ_CP137476.1_prot_WP_002326377.1_2247	MTQDSKRATEKRRRINLTSKEISELLAEGIITIILLFLLNVSILVVISSVINSSPSLTNAIWDSKNIFAERLNTDLFWNGRNFIIPFFFLLDIGVLYWRLIRRYRQMQLRHIISELHYIANGNYDHRIPFELSGDLSRVVTSINGLVDSTVAAIEDERKIEKSKDELITNVSHDIRTPLTSIIGYLGLIEDGQYHSEEDLLKYTHTAYIKAKQMKSLVDDLFEYTKVRQPAVPVNFSAFDMIQLIEQLAADFELEASKKNIQILVQSKVDSLIMDGDTEKLVRVFNNLLTNALKYGKGATKIVIEVERIGSEVVATVKNNGAMIPQQAIDNLFDRFYRVEESRSQATGGTGLGLAIAQSIVALHGGYIYAKSDKQWTSFIMHLPIKKNEKLPIDTQEVI…
Enterococcus faecium	GCF_033260105.1_ASM3326010v1	RpoB	lcl|NZ_CP137476.1_prot_WP_002295964.1_2224	MAGHVVKYGKHRERRSFARISEVLELPNLIEIQTDSYQWFLDEGLREMFEDILPIDDFNGNLSLEFVDYELKEPKYTVAEARAHDANYSAPLHVTLRLTNRETGEIKAQEVFFGDFPLMTEQGTFIINGAERVIVSQLVRSPGVYFHGKVDKNGKEGFGSTVIPNRGAWLEMETDAKDISYVRIDRTRKIPLTVLVRALGFGSDDTIFEIFGDSETLRNTVEKDLHKNASDSRTEEGLKDVYERLRPGEPKTADSSRNLLNARFFDPKRYDLANVGRYKVNKKLDLKTRLLNLTLAETLVDPETGEIIVEKGTVLTHQVMETLAPFIDNGLNSVTYYPSEDGVVTDPMTVQVIKVFSPRDPEREVNVIGNGYPEAAVKTVRPADIIASMSYFLNLMEGI…
Enterococcus faecium	GCF_033260105.1_ASM3326010v1	NusG	lcl|NZ_CP137476.1_prot_WP_002294580.1_1980	MESFEKNWYVLHTYSGYENKVKANIESRAQSMKMADFIFRVVVPEEKETEVKNGKEKEIVHKTFPGYVLVEMIMTDASWYVVRNTPGVTGFVGSHGAGSKPAPLLPEEVNHILRSIGMSLRQNDLEVEVGEVVKIIEGAFAGLEGQVTEVDGEKEKLKVNIDMFGRETSTELDFDQVDKID
Enterococcus faecium	GCA_033802685.1_ASM3380268v1	CroS	lcl|CP138459.1_prot_WPG25565.1_1878	MTQDSKRATEKRRRINLTSKEISELLAEGIITIILLLLLNVSILVVISSVINSSPSLSNAIWDSKNIFAERLNTDLFWNGRNFIIPFFFLLDIGVLYWRLIRRYRQMQLRHIISELHYIANGNYDHRIPFELSGDLSRVVTSINGLVDSTAAAIEDERKIEKSKDELITNVSHDIRTPLTSIIGYLGLIEDGQYHSEEDLLKYTHTAYIKAKQMKSLVDDLFEYTKVRQPAVPVNFSAFDMIQLIEQLAADFELEASKKNIQILVQSKVDSLIMDGDTEKLVRVFNNLLTNALKYGKGATKIVIEVERVSSEVVATVKNNGAMIPQQAIDNLFDRFYRVEESRSQATGGTGLGLAIAQSIVALHGGYIYAKSDKQWTSFIMHLPIKKNEKLPIDAQEVI…
Enterococcus faecium	GCA_033802685.1_ASM3380268v1	RpoB	lcl|CP138459.1_prot_WPG23768.1_1851	MAGHVVKYGKHRERRSFARISEVLELPNLIEIQTDSYQWFLDEGLREMFEDILPIDDFNGNLSLEFVDYELKEPKYTVAEARAHDANYSAPLHVTLRLTNRETGEIKAQEVFFGDFPLMTEQGTFIINGAERVIVSQLVRSPGVYFHGKVDKNGKEGFGSTVIPNRGAWLEMETDAKDISYVRIDRTRKIPLTVLVRALGFGSDDTIFEIFGDSETLRNTVEKDLHKNASDSRTEEGLKDVYERLRPGEPKTADSSRNLLNARFFDPKRYDLANVGRYKVNKKLDLKTRLLNLTLAETLVDPETGEIIVEKGTVLTHQVMETLAPFIDNGLNSVTYYPSEDGVVTDPMTVQVIKVFSPRDPEREVNVIGNGYPEAAVKTVRPADIIASMSYFLNLMEGI…
Enterococcus faecium	GCA_033802685.1_ASM3380268v1	NusG	lcl|CP138459.1_prot_WPG23547.1_1607	MESFEKNWYVLHTYSGYENKVKANIESRAQSMKMADFIFRVVVPEEKETEVKNGKEKEIVHKTFPGYVLVEMIMTDASWYVVRNTPGVTGFVGSHGAGSKPAPLLPEEVNHILRSIGMSLRQNDLEVEVGEVVKIIEGAFAGLEGQVTEVDGEKEKLKVNIDMFGRETSTELDFDQVDKID
Enterococcus faecium	GCF_034644175.1_ASM3464417v1	CroS	lcl|NZ_CP141092.1_prot_WP_002295267.1_2487	MTQDSKRATEKRRRINLTSKEISELLAEGIITIILLLLLNVSILVVISSVINSSPSLTNAIWDSKNIFAERLNTDLFWNGRNFIIPFFFLLDIGVLYWRLIRRYRQMQLRHIISELHYIANGNYDHRIPFELSGDLSRVVTSINGLVDSTVAAIEDERKIEKSKDELITNVSHDIRTPLTSIIGYLGLIEDGQYHSEEDLLKYTHTAYIKAKQMKSLVDDLFEYTKVRQPAVPVNFSAFDMIQLIEQLAADFELEASKKNIQILVQSKVDSLIMDGDTEKLVRVFNNLLTNALKYGKGATKIVIEVERIGSEVVATVKNNGAMIPQQAIDNLFDRFYRVEESRSQATGGTGLGLAIAQSIVALHGGYIYAKSDKQWTSFIMHLPIKKNEKLPIDTQEVI…
Enterococcus faecium	GCF_034644175.1_ASM3464417v1	RpoB	lcl|NZ_CP141092.1_prot_WP_002295964.1_2467	MAGHVVKYGKHRERRSFARISEVLELPNLIEIQTDSYQWFLDEGLREMFEDILPIDDFNGNLSLEFVDYELKEPKYTVAEARAHDANYSAPLHVTLRLTNRETGEIKAQEVFFGDFPLMTEQGTFIINGAERVIVSQLVRSPGVYFHGKVDKNGKEGFGSTVIPNRGAWLEMETDAKDISYVRIDRTRKIPLTVLVRALGFGSDDTIFEIFGDSETLRNTVEKDLHKNASDSRTEEGLKDVYERLRPGEPKTADSSRNLLNARFFDPKRYDLANVGRYKVNKKLDLKTRLLNLTLAETLVDPETGEIIVEKGTVLTHQVMETLAPFIDNGLNSVTYYPSEDGVVTDPMTVQVIKVFSPRDPEREVNVIGNGYPEAAVKTVRPADIIASMSYFLNLMEGI…
Enterococcus faecium	GCF_034644175.1_ASM3464417v1	NusG	lcl|NZ_CP141092.1_prot_WP_002294580.1_2209	MESFEKNWYVLHTYSGYENKVKANIESRAQSMKMADFIFRVVVPEEKETEVKNGKEKEIVHKTFPGYVLVEMIMTDASWYVVRNTPGVTGFVGSHGAGSKPAPLLPEEVNHILRSIGMSLRQNDLEVEVGEVVKIIEGAFAGLEGQVTEVDGEKEKLKVNIDMFGRETSTELDFDQVDKID
Enterococcus faecium	GCF_035928225.1_ASM3592822v1	CroS	lcl|NZ_CP142415.1_prot_WP_002295267.1_2372	MTQDSKRATEKRRRINLTSKEISELLAEGIITIILLLLLNVSILVVISSVINSSPSLTNAIWDSKNIFAERLNTDLFWNGRNFIIPFFFLLDIGVLYWRLIRRYRQMQLRHIISELHYIANGNYDHRIPFELSGDLSRVVTSINGLVDSTVAAIEDERKIEKSKDELITNVSHDIRTPLTSIIGYLGLIEDGQYHSEEDLLKYTHTAYIKAKQMKSLVDDLFEYTKVRQPAVPVNFSAFDMIQLIEQLAADFELEASKKNIQILVQSKVDSLIMDGDTEKLVRVFNNLLTNALKYGKGATKIVIEVERIGSEVVATVKNNGAMIPQQAIDNLFDRFYRVEESRSQATGGTGLGLAIAQSIVALHGGYIYAKSDKQWTSFIMHLPIKKNEKLPIDTQEVI…
Enterococcus faecium	GCF_035928225.1_ASM3592822v1	RpoB	lcl|NZ_CP142415.1_prot_WP_002295964.1_2352	MAGHVVKYGKHRERRSFARISEVLELPNLIEIQTDSYQWFLDEGLREMFEDILPIDDFNGNLSLEFVDYELKEPKYTVAEARAHDANYSAPLHVTLRLTNRETGEIKAQEVFFGDFPLMTEQGTFIINGAERVIVSQLVRSPGVYFHGKVDKNGKEGFGSTVIPNRGAWLEMETDAKDISYVRIDRTRKIPLTVLVRALGFGSDDTIFEIFGDSETLRNTVEKDLHKNASDSRTEEGLKDVYERLRPGEPKTADSSRNLLNARFFDPKRYDLANVGRYKVNKKLDLKTRLLNLTLAETLVDPETGEIIVEKGTVLTHQVMETLAPFIDNGLNSVTYYPSEDGVVTDPMTVQVIKVFSPRDPEREVNVIGNGYPEAAVKTVRPADIIASMSYFLNLMEGI…
Enterococcus faecium	GCF_035928225.1_ASM3592822v1	NusG	lcl|NZ_CP142415.1_prot_WP_002294580.1_2119	MESFEKNWYVLHTYSGYENKVKANIESRAQSMKMADFIFRVVVPEEKETEVKNGKEKEIVHKTFPGYVLVEMIMTDASWYVVRNTPGVTGFVGSHGAGSKPAPLLPEEVNHILRSIGMSLRQNDLEVEVGEVVKIIEGAFAGLEGQVTEVDGEKEKLKVNIDMFGRETSTELDFDQVDKID
Enterococcus faecium	GCA_036287295.1_ASM3628729v1	CroS	lcl|CP142862.1_prot_WVE61169.1_2450	MTQDSKRATEKRRQINLTSKEISELLAEGIITIILLLLLNVSILVVISSVINSSPSLTNAIWDSKNIFAERLNTDLFWNGRNFIIPFFFLLDIGVLYWRLIRRYRQMQLRHIISELHYIANGNYHDRIPFELSGDLSRVVTSINGLVDSTVAAIEDERKIEKSKDELITNVSHDIRTPLTSIIGYLGLIEDGQYHSEEDLLKYTHTAYIKAKQMKSLVDDLFEYTKVRQPAVPVNFSAFDMIQLIEQLAADFELEASKKNIQILVQSKVDSLIMDGDTEKLVRVFNNLLTNALKYGKGATKIVIEVERIGSEVVATVKNNGAMIPQQAIDNLFDRFYRVEESRSQATGGTGLGLAIAQSIVALHGGYIYAKSDKQWTSFIMHLPIKKNEKLPIDTQEVI…
Enterococcus faecium	GCA_036287295.1_ASM3628729v1	RpoB	lcl|CP142862.1_prot_WVE61151.1_2430	MAGHVVKYGKHRERRSFARISEVLELPNLIEIQTDSYQWFLDEGLREMFEDILPIDDFNGNLSLEFVDYELKEPKYTVAEARAHDANYSAPLHVTLRLTNRETGEIKAQEVFFGDFPLMTEQGTFIINGAERVIVSQLVRSPGVYFHGKVDKNGKEGFGSTVIPNRGAWLEMETDAKDISYVRIDRTRKIPLTVLVRALGFGSDDTIFEIFGDSETLRNTVEKDLHKNASDSRTEEGLKDVYERLRPGEPKTADSSRNLLNARFFNPKRYDLANVGRYKVNKKLDLKTRLLNLTLAETLVDPETGKIIVEKGTVLTHQVMETLAPFIDNGLNSVTYYPSEDGVVTDPMTVQVIKVFSPRDPEREVNVIGNGYPEAAVKTVRPADIIASMSYFLNLMEGI…
Enterococcus faecium	GCA_036287295.1_ASM3628729v1	NusG	lcl|CP142862.1_prot_WVE60947.1_2174	MESFEKNWYVLHTYSGYENKVKANIESRAQSMKMADFIFRVVVPEEKETEVKNGKEKEIVHKTFPGYVLVEMIMTDASWYVVRNTPGVTGFVGSHGAGSKPAPLLPEEVNHILRSIGMSLRQNDLEVEVGEVVKIIEGAFAGLEGQVTEVDGEKEKLKVNIDMFGRETSTELDFDQVDKID
Enterococcus faecium	GCF_037013415.1_ASM3701341v1	CroS	lcl|NZ_CP133953.1_prot_WP_002295267.1_1544	MTQDSKRATEKRRRINLTSKEISELLAEGIITIILLLLLNVSILVVISSVINSSPSLTNAIWDSKNIFAERLNTDLFWNGRNFIIPFFFLLDIGVLYWRLIRRYRQMQLRHIISELHYIANGNYDHRIPFELSGDLSRVVTSINGLVDSTVAAIEDERKIEKSKDELITNVSHDIRTPLTSIIGYLGLIEDGQYHSEEDLLKYTHTAYIKAKQMKSLVDDLFEYTKVRQPAVPVNFSAFDMIQLIEQLAADFELEASKKNIQILVQSKVDSLIMDGDTEKLVRVFNNLLTNALKYGKGATKIVIEVERIGSEVVATVKNNGAMIPQQAIDNLFDRFYRVEESRSQATGGTGLGLAIAQSIVALHGGYIYAKSDKQWTSFIMHLPIKKNEKLPIDTQEVI…
Enterococcus faecium	GCF_037013415.1_ASM3701341v1	RpoB	lcl|NZ_CP133953.1_prot_WP_002295964.1_1564	MAGHVVKYGKHRERRSFARISEVLELPNLIEIQTDSYQWFLDEGLREMFEDILPIDDFNGNLSLEFVDYELKEPKYTVAEARAHDANYSAPLHVTLRLTNRETGEIKAQEVFFGDFPLMTEQGTFIINGAERVIVSQLVRSPGVYFHGKVDKNGKEGFGSTVIPNRGAWLEMETDAKDISYVRIDRTRKIPLTVLVRALGFGSDDTIFEIFGDSETLRNTVEKDLHKNASDSRTEEGLKDVYERLRPGEPKTADSSRNLLNARFFDPKRYDLANVGRYKVNKKLDLKTRLLNLTLAETLVDPETGEIIVEKGTVLTHQVMETLAPFIDNGLNSVTYYPSEDGVVTDPMTVQVIKVFSPRDPEREVNVIGNGYPEAAVKTVRPADIIASMSYFLNLMEGI…
Enterococcus faecium	GCF_037013415.1_ASM3701341v1	NusG	lcl|NZ_CP133953.1_prot_WP_002294580.1_1893	MESFEKNWYVLHTYSGYENKVKANIESRAQSMKMADFIFRVVVPEEKETEVKNGKEKEIVHKTFPGYVLVEMIMTDASWYVVRNTPGVTGFVGSHGAGSKPAPLLPEEVNHILRSIGMSLRQNDLEVEVGEVVKIIEGAFAGLEGQVTEVDGEKEKLKVNIDMFGRETSTELDFDQVDKID
Enterococcus faecium	GCF_037019775.1_ASM3701977v1	CroS	lcl|NZ_CP144273.1_prot_WP_002295267.1_977	MTQDSKRATEKRRRINLTSKEISELLAEGIITIILLLLLNVSILVVISSVINSSPSLTNAIWDSKNIFAERLNTDLFWNGRNFIIPFFFLLDIGVLYWRLIRRYRQMQLRHIISELHYIANGNYDHRIPFELSGDLSRVVTSINGLVDSTVAAIEDERKIEKSKDELITNVSHDIRTPLTSIIGYLGLIEDGQYHSEEDLLKYTHTAYIKAKQMKSLVDDLFEYTKVRQPAVPVNFSAFDMIQLIEQLAADFELEASKKNIQILVQSKVDSLIMDGDTEKLVRVFNNLLTNALKYGKGATKIVIEVERIGSEVVATVKNNGAMIPQQAIDNLFDRFYRVEESRSQATGGTGLGLAIAQSIVALHGGYIYAKSDKQWTSFIMHLPIKKNEKLPIDTQEVI…
Enterococcus faecium	GCF_037019775.1_ASM3701977v1	RpoB	lcl|NZ_CP144273.1_prot_WP_002295964.1_997	MAGHVVKYGKHRERRSFARISEVLELPNLIEIQTDSYQWFLDEGLREMFEDILPIDDFNGNLSLEFVDYELKEPKYTVAEARAHDANYSAPLHVTLRLTNRETGEIKAQEVFFGDFPLMTEQGTFIINGAERVIVSQLVRSPGVYFHGKVDKNGKEGFGSTVIPNRGAWLEMETDAKDISYVRIDRTRKIPLTVLVRALGFGSDDTIFEIFGDSETLRNTVEKDLHKNASDSRTEEGLKDVYERLRPGEPKTADSSRNLLNARFFDPKRYDLANVGRYKVNKKLDLKTRLLNLTLAETLVDPETGEIIVEKGTVLTHQVMETLAPFIDNGLNSVTYYPSEDGVVTDPMTVQVIKVFSPRDPEREVNVIGNGYPEAAVKTVRPADIIASMSYFLNLMEGI…
Enterococcus faecium	GCF_037019775.1_ASM3701977v1	NusG	lcl|NZ_CP144273.1_prot_WP_002294580.1_1326	MESFEKNWYVLHTYSGYENKVKANIESRAQSMKMADFIFRVVVPEEKETEVKNGKEKEIVHKTFPGYVLVEMIMTDASWYVVRNTPGVTGFVGSHGAGSKPAPLLPEEVNHILRSIGMSLRQNDLEVEVGEVVKIIEGAFAGLEGQVTEVDGEKEKLKVNIDMFGRETSTELDFDQVDKID
Enterococcus faecium	GCA_037325695.1_ASM3732569v1	CroS	lcl|CP147849.1_prot_WXG65229.1_2227	MTQDSKRATEKRRRINLTSKEISELLAEGIITIILLLLLNVSILVVISSVINSSPSLTNAIWDSKNIFAERLNTDLFWNGRNFIIPFFFLLDIGVLYWRLIRRYRQMQLRHIISELHYIANGNYDHRIPFELSGDLSRVVTSINGLVDSTVAAIEDERKIEKSKDELITNVSHDIRTPLTSIIGYLGLIEDGQYHSEEDLLKYTHTAYIKAKQMKSLVDDLFEYTKVRQPAVPVNFSAFDMIQLIEQLAADFELEASKKNIQILVQSKVDSLIMDGDTEKLVRVFNNLLTNALKYGKGATKIVIEVERIGSEVVATVKNNGAMIPQQAIDNLFDRFYRVEESRSQATGGTGLGLAIAQSIVALHGGYIYAKSDKQWTSFIMHLPIKKNEKLPIDTQEVI…
Enterococcus faecium	GCA_037325695.1_ASM3732569v1	RpoB
Enterococcus faecium	GCA_037325695.1_ASM3732569v1	NusG	lcl|CP147849.1_prot_WXG65003.1_1976	MESFEKNWYVLHTYSGYENKVKANIESRAQSMKMADFIFRVVVPEEKETEVKNGKEKEIVHKTFPGYVLVEMIMTDASWYVVRNTPGVTGFVGSHGAGSKPAPLLPEEVNHILRSIGMSLRQNDLEVEVGEVVKIIEGAFAGLEGQVTEVDGEKEKLKVNIDMFGRETSTELDFDQVDKID
Enterococcus faecium	GCF_038436665.1_ASM3843666v1	CroS	lcl|NZ_CP131795.1_prot_WP_002295267.1_2390	MTQDSKRATEKRRRINLTSKEISELLAEGIITIILLLLLNVSILVVISSVINSSPSLTNAIWDSKNIFAERLNTDLFWNGRNFIIPFFFLLDIGVLYWRLIRRYRQMQLRHIISELHYIANGNYDHRIPFELSGDLSRVVTSINGLVDSTVAAIEDERKIEKSKDELITNVSHDIRTPLTSIIGYLGLIEDGQYHSEEDLLKYTHTAYIKAKQMKSLVDDLFEYTKVRQPAVPVNFSAFDMIQLIEQLAADFELEASKKNIQILVQSKVDSLIMDGDTEKLVRVFNNLLTNALKYGKGATKIVIEVERIGSEVVATVKNNGAMIPQQAIDNLFDRFYRVEESRSQATGGTGLGLAIAQSIVALHGGYIYAKSDKQWTSFIMHLPIKKNEKLPIDTQEVI…
Enterococcus faecium	GCF_038436665.1_ASM3843666v1	RpoB	lcl|NZ_CP131795.1_prot_WP_002295964.1_2370	MAGHVVKYGKHRERRSFARISEVLELPNLIEIQTDSYQWFLDEGLREMFEDILPIDDFNGNLSLEFVDYELKEPKYTVAEARAHDANYSAPLHVTLRLTNRETGEIKAQEVFFGDFPLMTEQGTFIINGAERVIVSQLVRSPGVYFHGKVDKNGKEGFGSTVIPNRGAWLEMETDAKDISYVRIDRTRKIPLTVLVRALGFGSDDTIFEIFGDSETLRNTVEKDLHKNASDSRTEEGLKDVYERLRPGEPKTADSSRNLLNARFFDPKRYDLANVGRYKVNKKLDLKTRLLNLTLAETLVDPETGEIIVEKGTVLTHQVMETLAPFIDNGLNSVTYYPSEDGVVTDPMTVQVIKVFSPRDPEREVNVIGNGYPEAAVKTVRPADIIASMSYFLNLMEGI…
Enterococcus faecium	GCF_038436665.1_ASM3843666v1	NusG	lcl|NZ_CP131795.1_prot_WP_002294580.1_2046	MESFEKNWYVLHTYSGYENKVKANIESRAQSMKMADFIFRVVVPEEKETEVKNGKEKEIVHKTFPGYVLVEMIMTDASWYVVRNTPGVTGFVGSHGAGSKPAPLLPEEVNHILRSIGMSLRQNDLEVEVGEVVKIIEGAFAGLEGQVTEVDGEKEKLKVNIDMFGRETSTELDFDQVDKID
Enterococcus faecium	GCF_038437885.1_ASM3843788v1	CroS	lcl|NZ_CP131801.1_prot_WP_002295267.1_2716	MTQDSKRATEKRRRINLTSKEISELLAEGIITIILLLLLNVSILVVISSVINSSPSLTNAIWDSKNIFAERLNTDLFWNGRNFIIPFFFLLDIGVLYWRLIRRYRQMQLRHIISELHYIANGNYDHRIPFELSGDLSRVVTSINGLVDSTVAAIEDERKIEKSKDELITNVSHDIRTPLTSIIGYLGLIEDGQYHSEEDLLKYTHTAYIKAKQMKSLVDDLFEYTKVRQPAVPVNFSAFDMIQLIEQLAADFELEASKKNIQILVQSKVDSLIMDGDTEKLVRVFNNLLTNALKYGKGATKIVIEVERIGSEVVATVKNNGAMIPQQAIDNLFDRFYRVEESRSQATGGTGLGLAIAQSIVALHGGYIYAKSDKQWTSFIMHLPIKKNEKLPIDTQEVI…
Enterococcus faecium	GCF_038437885.1_ASM3843788v1	RpoB	lcl|NZ_CP131801.1_prot_WP_002295964.1_2696	MAGHVVKYGKHRERRSFARISEVLELPNLIEIQTDSYQWFLDEGLREMFEDILPIDDFNGNLSLEFVDYELKEPKYTVAEARAHDANYSAPLHVTLRLTNRETGEIKAQEVFFGDFPLMTEQGTFIINGAERVIVSQLVRSPGVYFHGKVDKNGKEGFGSTVIPNRGAWLEMETDAKDISYVRIDRTRKIPLTVLVRALGFGSDDTIFEIFGDSETLRNTVEKDLHKNASDSRTEEGLKDVYERLRPGEPKTADSSRNLLNARFFDPKRYDLANVGRYKVNKKLDLKTRLLNLTLAETLVDPETGEIIVEKGTVLTHQVMETLAPFIDNGLNSVTYYPSEDGVVTDPMTVQVIKVFSPRDPEREVNVIGNGYPEAAVKTVRPADIIASMSYFLNLMEGI…
Enterococcus faecium	GCF_038437885.1_ASM3843788v1	NusG	lcl|NZ_CP131801.1_prot_WP_002294580.1_2366	MESFEKNWYVLHTYSGYENKVKANIESRAQSMKMADFIFRVVVPEEKETEVKNGKEKEIVHKTFPGYVLVEMIMTDASWYVVRNTPGVTGFVGSHGAGSKPAPLLPEEVNHILRSIGMSLRQNDLEVEVGEVVKIIEGAFAGLEGQVTEVDGEKEKLKVNIDMFGRETSTELDFDQVDKID
Enterococcus faecium	GCF_038439085.1_ASM3843908v1	CroS	lcl|NZ_CP131809.1_prot_WP_002295267.1_2803	MTQDSKRATEKRRRINLTSKEISELLAEGIITIILLLLLNVSILVVISSVINSSPSLTNAIWDSKNIFAERLNTDLFWNGRNFIIPFFFLLDIGVLYWRLIRRYRQMQLRHIISELHYIANGNYDHRIPFELSGDLSRVVTSINGLVDSTVAAIEDERKIEKSKDELITNVSHDIRTPLTSIIGYLGLIEDGQYHSEEDLLKYTHTAYIKAKQMKSLVDDLFEYTKVRQPAVPVNFSAFDMIQLIEQLAADFELEASKKNIQILVQSKVDSLIMDGDTEKLVRVFNNLLTNALKYGKGATKIVIEVERIGSEVVATVKNNGAMIPQQAIDNLFDRFYRVEESRSQATGGTGLGLAIAQSIVALHGGYIYAKSDKQWTSFIMHLPIKKNEKLPIDTQEVI…
Enterococcus faecium	GCF_038439085.1_ASM3843908v1	RpoB	lcl|NZ_CP131809.1_prot_WP_002295964.1_2782	MAGHVVKYGKHRERRSFARISEVLELPNLIEIQTDSYQWFLDEGLREMFEDILPIDDFNGNLSLEFVDYELKEPKYTVAEARAHDANYSAPLHVTLRLTNRETGEIKAQEVFFGDFPLMTEQGTFIINGAERVIVSQLVRSPGVYFHGKVDKNGKEGFGSTVIPNRGAWLEMETDAKDISYVRIDRTRKIPLTVLVRALGFGSDDTIFEIFGDSETLRNTVEKDLHKNASDSRTEEGLKDVYERLRPGEPKTADSSRNLLNARFFDPKRYDLANVGRYKVNKKLDLKTRLLNLTLAETLVDPETGEIIVEKGTVLTHQVMETLAPFIDNGLNSVTYYPSEDGVVTDPMTVQVIKVFSPRDPEREVNVIGNGYPEAAVKTVRPADIIASMSYFLNLMEGI…
Enterococcus faecium	GCF_038439085.1_ASM3843908v1	NusG	lcl|NZ_CP131809.1_prot_WP_002294580.1_2416	MESFEKNWYVLHTYSGYENKVKANIESRAQSMKMADFIFRVVVPEEKETEVKNGKEKEIVHKTFPGYVLVEMIMTDASWYVVRNTPGVTGFVGSHGAGSKPAPLLPEEVNHILRSIGMSLRQNDLEVEVGEVVKIIEGAFAGLEGQVTEVDGEKEKLKVNIDMFGRETSTELDFDQVDKID
Enterococcus faecium	GCF_038441015.1_ASM3844101v1	CroS	lcl|NZ_CP131818.1_prot_WP_342082472.1_2662	MTQDSKRATEKRRRINLTSKETSELLAEGIITIILLLLLNVSILVVISSVINSSPSLTNAIWDSKNIFAERLNTDLFWNGRNFIIPFFFLLDIGVLYWRLIRRYRQMQLRHIISELHYIANGNYDHRIPFELSGDLSRVVTSINGLVDSTVAAIEDERKIEKSKDELITNVSHDIRTPLTSIIGYLGLIEDGQYHSEEDLLKYTHTAYIKAKQMKSLVDDLFEYTKVRQPAVPVNFSAFDMIQLIEQLAADFELEASKKNIQILVQSKVDSLIMDGDTEKLVRVFNNLLTNALKYGKGATKIVIEVERIGSEVVATVKNNGAMIPQQAIDNLFDRFYRVEESRSQATGGTGLGLAIAQSIVALHGGYIYAKSDKQWTSFIMHLPIKKNEKLPIDTQEVI…
Enterococcus faecium	GCF_038441015.1_ASM3844101v1	RpoB	lcl|NZ_CP131818.1_prot_WP_002295964.1_2641	MAGHVVKYGKHRERRSFARISEVLELPNLIEIQTDSYQWFLDEGLREMFEDILPIDDFNGNLSLEFVDYELKEPKYTVAEARAHDANYSAPLHVTLRLTNRETGEIKAQEVFFGDFPLMTEQGTFIINGAERVIVSQLVRSPGVYFHGKVDKNGKEGFGSTVIPNRGAWLEMETDAKDISYVRIDRTRKIPLTVLVRALGFGSDDTIFEIFGDSETLRNTVEKDLHKNASDSRTEEGLKDVYERLRPGEPKTADSSRNLLNARFFDPKRYDLANVGRYKVNKKLDLKTRLLNLTLAETLVDPETGEIIVEKGTVLTHQVMETLAPFIDNGLNSVTYYPSEDGVVTDPMTVQVIKVFSPRDPEREVNVIGNGYPEAAVKTVRPADIIASMSYFLNLMEGI…
Enterococcus faecium	GCF_038441015.1_ASM3844101v1	NusG	lcl|NZ_CP131818.1_prot_WP_002294580.1_2240	MESFEKNWYVLHTYSGYENKVKANIESRAQSMKMADFIFRVVVPEEKETEVKNGKEKEIVHKTFPGYVLVEMIMTDASWYVVRNTPGVTGFVGSHGAGSKPAPLLPEEVNHILRSIGMSLRQNDLEVEVGEVVKIIEGAFAGLEGQVTEVDGEKEKLKVNIDMFGRETSTELDFDQVDKID
Enterococcus faecium	GCF_038441105.1_ASM3844110v1	CroS	lcl|NZ_CP131825.1_prot_WP_002295267.1_2	MTQDSKRATEKRRRINLTSKEISELLAEGIITIILLLLLNVSILVVISSVINSSPSLTNAIWDSKNIFAERLNTDLFWNGRNFIIPFFFLLDIGVLYWRLIRRYRQMQLRHIISELHYIANGNYDHRIPFELSGDLSRVVTSINGLVDSTVAAIEDERKIEKSKDELITNVSHDIRTPLTSIIGYLGLIEDGQYHSEEDLLKYTHTAYIKAKQMKSLVDDLFEYTKVRQPAVPVNFSAFDMIQLIEQLAADFELEASKKNIQILVQSKVDSLIMDGDTEKLVRVFNNLLTNALKYGKGATKIVIEVERIGSEVVATVKNNGAMIPQQAIDNLFDRFYRVEESRSQATGGTGLGLAIAQSIVALHGGYIYAKSDKQWTSFIMHLPIKKNEKLPIDTQEVI…
Enterococcus faecium	GCF_038441105.1_ASM3844110v1	RpoB	lcl|NZ_CP131825.1_prot_WP_002295964.1_2620	MAGHVVKYGKHRERRSFARISEVLELPNLIEIQTDSYQWFLDEGLREMFEDILPIDDFNGNLSLEFVDYELKEPKYTVAEARAHDANYSAPLHVTLRLTNRETGEIKAQEVFFGDFPLMTEQGTFIINGAERVIVSQLVRSPGVYFHGKVDKNGKEGFGSTVIPNRGAWLEMETDAKDISYVRIDRTRKIPLTVLVRALGFGSDDTIFEIFGDSETLRNTVEKDLHKNASDSRTEEGLKDVYERLRPGEPKTADSSRNLLNARFFDPKRYDLANVGRYKVNKKLDLKTRLLNLTLAETLVDPETGEIIVEKGTVLTHQVMETLAPFIDNGLNSVTYYPSEDGVVTDPMTVQVIKVFSPRDPEREVNVIGNGYPEAAVKTVRPADIIASMSYFLNLMEGI…
Enterococcus faecium	GCF_038441105.1_ASM3844110v1	NusG	lcl|NZ_CP131825.1_prot_WP_002294580.1_2297	MESFEKNWYVLHTYSGYENKVKANIESRAQSMKMADFIFRVVVPEEKETEVKNGKEKEIVHKTFPGYVLVEMIMTDASWYVVRNTPGVTGFVGSHGAGSKPAPLLPEEVNHILRSIGMSLRQNDLEVEVGEVVKIIEGAFAGLEGQVTEVDGEKEKLKVNIDMFGRETSTELDFDQVDKID
Enterococcus faecium	GCF_038441115.1_ASM3844111v1	CroS	lcl|NZ_CP131834.1_prot_WP_002295267.1_2635	MTQDSKRATEKRRRINLTSKEISELLAEGIITIILLLLLNVSILVVISSVINSSPSLTNAIWDSKNIFAERLNTDLFWNGRNFIIPFFFLLDIGVLYWRLIRRYRQMQLRHIISELHYIANGNYDHRIPFELSGDLSRVVTSINGLVDSTVAAIEDERKIEKSKDELITNVSHDIRTPLTSIIGYLGLIEDGQYHSEEDLLKYTHTAYIKAKQMKSLVDDLFEYTKVRQPAVPVNFSAFDMIQLIEQLAADFELEASKKNIQILVQSKVDSLIMDGDTEKLVRVFNNLLTNALKYGKGATKIVIEVERIGSEVVATVKNNGAMIPQQAIDNLFDRFYRVEESRSQATGGTGLGLAIAQSIVALHGGYIYAKSDKQWTSFIMHLPIKKNEKLPIDTQEVI…
Enterococcus faecium	GCF_038441115.1_ASM3844111v1	RpoB	lcl|NZ_CP131834.1_prot_WP_002295964.1_2614	MAGHVVKYGKHRERRSFARISEVLELPNLIEIQTDSYQWFLDEGLREMFEDILPIDDFNGNLSLEFVDYELKEPKYTVAEARAHDANYSAPLHVTLRLTNRETGEIKAQEVFFGDFPLMTEQGTFIINGAERVIVSQLVRSPGVYFHGKVDKNGKEGFGSTVIPNRGAWLEMETDAKDISYVRIDRTRKIPLTVLVRALGFGSDDTIFEIFGDSETLRNTVEKDLHKNASDSRTEEGLKDVYERLRPGEPKTADSSRNLLNARFFDPKRYDLANVGRYKVNKKLDLKTRLLNLTLAETLVDPETGEIIVEKGTVLTHQVMETLAPFIDNGLNSVTYYPSEDGVVTDPMTVQVIKVFSPRDPEREVNVIGNGYPEAAVKTVRPADIIASMSYFLNLMEGI…
Enterococcus faecium	GCF_038441115.1_ASM3844111v1	NusG	lcl|NZ_CP131834.1_prot_WP_002294580.1_2282	MESFEKNWYVLHTYSGYENKVKANIESRAQSMKMADFIFRVVVPEEKETEVKNGKEKEIVHKTFPGYVLVEMIMTDASWYVVRNTPGVTGFVGSHGAGSKPAPLLPEEVNHILRSIGMSLRQNDLEVEVGEVVKIIEGAFAGLEGQVTEVDGEKEKLKVNIDMFGRETSTELDFDQVDKID
Enterococcus faecium	GCF_038441125.1_ASM3844112v1	CroS	lcl|NZ_CP131841.1_prot_WP_002295267.1_2723	MTQDSKRATEKRRRINLTSKEISELLAEGIITIILLLLLNVSILVVISSVINSSPSLTNAIWDSKNIFAERLNTDLFWNGRNFIIPFFFLLDIGVLYWRLIRRYRQMQLRHIISELHYIANGNYDHRIPFELSGDLSRVVTSINGLVDSTVAAIEDERKIEKSKDELITNVSHDIRTPLTSIIGYLGLIEDGQYHSEEDLLKYTHTAYIKAKQMKSLVDDLFEYTKVRQPAVPVNFSAFDMIQLIEQLAADFELEASKKNIQILVQSKVDSLIMDGDTEKLVRVFNNLLTNALKYGKGATKIVIEVERIGSEVVATVKNNGAMIPQQAIDNLFDRFYRVEESRSQATGGTGLGLAIAQSIVALHGGYIYAKSDKQWTSFIMHLPIKKNEKLPIDTQEVI…
Enterococcus faecium	GCF_038441125.1_ASM3844112v1	RpoB	lcl|NZ_CP131841.1_prot_WP_002295964.1_2703	MAGHVVKYGKHRERRSFARISEVLELPNLIEIQTDSYQWFLDEGLREMFEDILPIDDFNGNLSLEFVDYELKEPKYTVAEARAHDANYSAPLHVTLRLTNRETGEIKAQEVFFGDFPLMTEQGTFIINGAERVIVSQLVRSPGVYFHGKVDKNGKEGFGSTVIPNRGAWLEMETDAKDISYVRIDRTRKIPLTVLVRALGFGSDDTIFEIFGDSETLRNTVEKDLHKNASDSRTEEGLKDVYERLRPGEPKTADSSRNLLNARFFDPKRYDLANVGRYKVNKKLDLKTRLLNLTLAETLVDPETGEIIVEKGTVLTHQVMETLAPFIDNGLNSVTYYPSEDGVVTDPMTVQVIKVFSPRDPEREVNVIGNGYPEAAVKTVRPADIIASMSYFLNLMEGI…
Enterococcus faecium	GCF_038441125.1_ASM3844112v1	NusG	lcl|NZ_CP131841.1_prot_WP_002294580.1_2377	MESFEKNWYVLHTYSGYENKVKANIESRAQSMKMADFIFRVVVPEEKETEVKNGKEKEIVHKTFPGYVLVEMIMTDASWYVVRNTPGVTGFVGSHGAGSKPAPLLPEEVNHILRSIGMSLRQNDLEVEVGEVVKIIEGAFAGLEGQVTEVDGEKEKLKVNIDMFGRETSTELDFDQVDKID
Enterococcus faecium	GCF_038441135.1_ASM3844113v1	CroS	lcl|NZ_CP131848.1_prot_WP_002295267.1_2813	MTQDSKRATEKRRRINLTSKEISELLAEGIITIILLLLLNVSILVVISSVINSSPSLTNAIWDSKNIFAERLNTDLFWNGRNFIIPFFFLLDIGVLYWRLIRRYRQMQLRHIISELHYIANGNYDHRIPFELSGDLSRVVTSINGLVDSTVAAIEDERKIEKSKDELITNVSHDIRTPLTSIIGYLGLIEDGQYHSEEDLLKYTHTAYIKAKQMKSLVDDLFEYTKVRQPAVPVNFSAFDMIQLIEQLAADFELEASKKNIQILVQSKVDSLIMDGDTEKLVRVFNNLLTNALKYGKGATKIVIEVERIGSEVVATVKNNGAMIPQQAIDNLFDRFYRVEESRSQATGGTGLGLAIAQSIVALHGGYIYAKSDKQWTSFIMHLPIKKNEKLPIDTQEVI…
Enterococcus faecium	GCF_038441135.1_ASM3844113v1	RpoB	lcl|NZ_CP131848.1_prot_WP_002295964.1_2793	MAGHVVKYGKHRERRSFARISEVLELPNLIEIQTDSYQWFLDEGLREMFEDILPIDDFNGNLSLEFVDYELKEPKYTVAEARAHDANYSAPLHVTLRLTNRETGEIKAQEVFFGDFPLMTEQGTFIINGAERVIVSQLVRSPGVYFHGKVDKNGKEGFGSTVIPNRGAWLEMETDAKDISYVRIDRTRKIPLTVLVRALGFGSDDTIFEIFGDSETLRNTVEKDLHKNASDSRTEEGLKDVYERLRPGEPKTADSSRNLLNARFFDPKRYDLANVGRYKVNKKLDLKTRLLNLTLAETLVDPETGEIIVEKGTVLTHQVMETLAPFIDNGLNSVTYYPSEDGVVTDPMTVQVIKVFSPRDPEREVNVIGNGYPEAAVKTVRPADIIASMSYFLNLMEGI…
Enterococcus faecium	GCF_038441135.1_ASM3844113v1	NusG	lcl|NZ_CP131848.1_prot_WP_002294580.1_2379	MESFEKNWYVLHTYSGYENKVKANIESRAQSMKMADFIFRVVVPEEKETEVKNGKEKEIVHKTFPGYVLVEMIMTDASWYVVRNTPGVTGFVGSHGAGSKPAPLLPEEVNHILRSIGMSLRQNDLEVEVGEVVKIIEGAFAGLEGQVTEVDGEKEKLKVNIDMFGRETSTELDFDQVDKID
Enterococcus faecium	GCF_038441145.1_ASM3844114v1	CroS	lcl|NZ_CP131856.1_prot_WP_002295267.1_2690	MTQDSKRATEKRRRINLTSKEISELLAEGIITIILLLLLNVSILVVISSVINSSPSLTNAIWDSKNIFAERLNTDLFWNGRNFIIPFFFLLDIGVLYWRLIRRYRQMQLRHIISELHYIANGNYDHRIPFELSGDLSRVVTSINGLVDSTVAAIEDERKIEKSKDELITNVSHDIRTPLTSIIGYLGLIEDGQYHSEEDLLKYTHTAYIKAKQMKSLVDDLFEYTKVRQPAVPVNFSAFDMIQLIEQLAADFELEASKKNIQILVQSKVDSLIMDGDTEKLVRVFNNLLTNALKYGKGATKIVIEVERIGSEVVATVKNNGAMIPQQAIDNLFDRFYRVEESRSQATGGTGLGLAIAQSIVALHGGYIYAKSDKQWTSFIMHLPIKKNEKLPIDTQEVI…
Enterococcus faecium	GCF_038441145.1_ASM3844114v1	RpoB	lcl|NZ_CP131856.1_prot_WP_002295964.1_2670	MAGHVVKYGKHRERRSFARISEVLELPNLIEIQTDSYQWFLDEGLREMFEDILPIDDFNGNLSLEFVDYELKEPKYTVAEARAHDANYSAPLHVTLRLTNRETGEIKAQEVFFGDFPLMTEQGTFIINGAERVIVSQLVRSPGVYFHGKVDKNGKEGFGSTVIPNRGAWLEMETDAKDISYVRIDRTRKIPLTVLVRALGFGSDDTIFEIFGDSETLRNTVEKDLHKNASDSRTEEGLKDVYERLRPGEPKTADSSRNLLNARFFDPKRYDLANVGRYKVNKKLDLKTRLLNLTLAETLVDPETGEIIVEKGTVLTHQVMETLAPFIDNGLNSVTYYPSEDGVVTDPMTVQVIKVFSPRDPEREVNVIGNGYPEAAVKTVRPADIIASMSYFLNLMEGI…
Enterococcus faecium	GCF_038441145.1_ASM3844114v1	NusG	lcl|NZ_CP131856.1_prot_WP_002294580.1_2344	MESFEKNWYVLHTYSGYENKVKANIESRAQSMKMADFIFRVVVPEEKETEVKNGKEKEIVHKTFPGYVLVEMIMTDASWYVVRNTPGVTGFVGSHGAGSKPAPLLPEEVNHILRSIGMSLRQNDLEVEVGEVVKIIEGAFAGLEGQVTEVDGEKEKLKVNIDMFGRETSTELDFDQVDKID
Enterococcus faecium	GCF_038441155.1_ASM3844115v1	CroS	lcl|NZ_CP131861.1_prot_WP_002295267.1_62	MTQDSKRATEKRRRINLTSKEISELLAEGIITIILLLLLNVSILVVISSVINSSPSLTNAIWDSKNIFAERLNTDLFWNGRNFIIPFFFLLDIGVLYWRLIRRYRQMQLRHIISELHYIANGNYDHRIPFELSGDLSRVVTSINGLVDSTVAAIEDERKIEKSKDELITNVSHDIRTPLTSIIGYLGLIEDGQYHSEEDLLKYTHTAYIKAKQMKSLVDDLFEYTKVRQPAVPVNFSAFDMIQLIEQLAADFELEASKKNIQILVQSKVDSLIMDGDTEKLVRVFNNLLTNALKYGKGATKIVIEVERIGSEVVATVKNNGAMIPQQAIDNLFDRFYRVEESRSQATGGTGLGLAIAQSIVALHGGYIYAKSDKQWTSFIMHLPIKKNEKLPIDTQEVI…
Enterococcus faecium	GCF_038441155.1_ASM3844115v1	RpoB	lcl|NZ_CP131861.1_prot_WP_002295964.1_42	MAGHVVKYGKHRERRSFARISEVLELPNLIEIQTDSYQWFLDEGLREMFEDILPIDDFNGNLSLEFVDYELKEPKYTVAEARAHDANYSAPLHVTLRLTNRETGEIKAQEVFFGDFPLMTEQGTFIINGAERVIVSQLVRSPGVYFHGKVDKNGKEGFGSTVIPNRGAWLEMETDAKDISYVRIDRTRKIPLTVLVRALGFGSDDTIFEIFGDSETLRNTVEKDLHKNASDSRTEEGLKDVYERLRPGEPKTADSSRNLLNARFFDPKRYDLANVGRYKVNKKLDLKTRLLNLTLAETLVDPETGEIIVEKGTVLTHQVMETLAPFIDNGLNSVTYYPSEDGVVTDPMTVQVIKVFSPRDPEREVNVIGNGYPEAAVKTVRPADIIASMSYFLNLMEGI…
Enterococcus faecium	GCF_038441155.1_ASM3844115v1	NusG	lcl|NZ_CP131861.1_prot_WP_002294580.1_2479	MESFEKNWYVLHTYSGYENKVKANIESRAQSMKMADFIFRVVVPEEKETEVKNGKEKEIVHKTFPGYVLVEMIMTDASWYVVRNTPGVTGFVGSHGAGSKPAPLLPEEVNHILRSIGMSLRQNDLEVEVGEVVKIIEGAFAGLEGQVTEVDGEKEKLKVNIDMFGRETSTELDFDQVDKID
Enterococcus faecium	GCF_038665115.1_ASM3866511v1	CroS	lcl|NZ_CP152088.1_prot_WP_002295267.1_2793	MTQDSKRATEKRRRINLTSKEISELLAEGIITIILLLLLNVSILVVISSVINSSPSLTNAIWDSKNIFAERLNTDLFWNGRNFIIPFFFLLDIGVLYWRLIRRYRQMQLRHIISELHYIANGNYDHRIPFELSGDLSRVVTSINGLVDSTVAAIEDERKIEKSKDELITNVSHDIRTPLTSIIGYLGLIEDGQYHSEEDLLKYTHTAYIKAKQMKSLVDDLFEYTKVRQPAVPVNFSAFDMIQLIEQLAADFELEASKKNIQILVQSKVDSLIMDGDTEKLVRVFNNLLTNALKYGKGATKIVIEVERIGSEVVATVKNNGAMIPQQAIDNLFDRFYRVEESRSQATGGTGLGLAIAQSIVALHGGYIYAKSDKQWTSFIMHLPIKKNEKLPIDTQEVI…
Enterococcus faecium	GCF_038665115.1_ASM3866511v1	RpoB	lcl|NZ_CP152088.1_prot_WP_002340554.1_2773	MAGHVVKYGKHRERRSFARISEVLELPNLIEIQTDSYQWFLDEGLREMFEDILPIDDFNGNLSLEFVDYELKEPKYTVAEARAHDANYSAPLHVTLRLTNRETGEIKAQEVFFGDFPLMTEQGTFIINGAERVIVSQLVRSPGVYFHGKVDKNGKEGFGSTVIPNRGAWLEMETDAKDISYVRIDRTRKIPLTVLVRALGFGSDDTIFEIFGDSETLRNTVEKDLHKNASDSRTEEGLKDVYERLRPGEPKTADSSRNLLNARFFDPKRYDLANVGRYKVNKKLDLKTRLLNLTLAETLVDPETGEIIVEKGTVLTHQVMETLAPFIDNGLNSVTYYPSEDGVVTDPMTVQVIKVFSPRDPEREVNVIGNGYPEAAVKTVRPADIIASMSYFLNLMEGI…
Enterococcus faecium	GCF_038665115.1_ASM3866511v1	NusG	lcl|NZ_CP152088.1_prot_WP_002294580.1_2447	MESFEKNWYVLHTYSGYENKVKANIESRAQSMKMADFIFRVVVPEEKETEVKNGKEKEIVHKTFPGYVLVEMIMTDASWYVVRNTPGVTGFVGSHGAGSKPAPLLPEEVNHILRSIGMSLRQNDLEVEVGEVVKIIEGAFAGLEGQVTEVDGEKEKLKVNIDMFGRETSTELDFDQVDKID
Enterococcus faecium	GCA_040084615.1_ASM4008461v1	CroS
Enterococcus faecium	GCA_040084615.1_ASM4008461v1	RpoB	lcl|CP157570.1_prot_XBO84781.1_471	MAGHVVKYGKHRERRSFARISEVLELPNLIEIQTDSYQWFLDEGLREMFEDILPIDDFNGNLSLEFVDYELKEPKYTVAEARAHDANYSAPLHVTLRLTNRETGEIKAQEVFFGDFPLMTEQGTFIINGAERVIVSQLVRSPGVYFHGKVDKNGKEGFGSTVIPNRGAWLEMETDAKDISYVRIDRTRKIPLTVLVRALGFGSDDTIFEIFGDSETLRNTVEKDLHKNASDSRTEEGLKDVYERLRPGEPKTADSSRNLLNARFFDPKRYDLANVGRYKVNKKLDLKTRLLNLTLAETLVDPETGEIIVEKGTVLTHQVMETLAPFIDNGLNSVTYYPSEDGVVTDPMTVQVIKVFSPRDPEREVNVIGNGYPEAAVKTVRPADIIASMSYFLNLMEGI…
Enterococcus faecium	GCA_040084615.1_ASM4008461v1	NusG	lcl|CP157570.1_prot_XBO84638.1_190	MESFEKNWYVLHTYSGYENKVKANIESRAQSMKMADFIFRVVVPEEKETEVKNGKEKEIVHKTFPGYVLVEMIMTDASWYVVRNTPGVTGFVGSHGAGSKPAPLLPEEVNHILRSIGMSLRQNDLEVEVGEVVKIIEGAFAGLEGQVTEVDGEKEKLKVNIDMFGRETSTELDFDQVDKID
Enterococcus faecium	GCF_040367385.1_ASM4036738v1	CroS	lcl|NZ_AP027233.1_prot_WP_002295267.1_2550	MTQDSKRATEKRRRINLTSKEISELLAEGIITIILLLLLNVSILVVISSVINSSPSLTNAIWDSKNIFAERLNTDLFWNGRNFIIPFFFLLDIGVLYWRLIRRYRQMQLRHIISELHYIANGNYDHRIPFELSGDLSRVVTSINGLVDSTVAAIEDERKIEKSKDELITNVSHDIRTPLTSIIGYLGLIEDGQYHSEEDLLKYTHTAYIKAKQMKSLVDDLFEYTKVRQPAVPVNFSAFDMIQLIEQLAADFELEASKKNIQILVQSKVDSLIMDGDTEKLVRVFNNLLTNALKYGKGATKIVIEVERIGSEVVATVKNNGAMIPQQAIDNLFDRFYRVEESRSQATGGTGLGLAIAQSIVALHGGYIYAKSDKQWTSFIMHLPIKKNEKLPIDTQEVI…
Enterococcus faecium	GCF_040367385.1_ASM4036738v1	RpoB	lcl|NZ_AP027233.1_prot_WP_002340554.1_2530	MAGHVVKYGKHRERRSFARISEVLELPNLIEIQTDSYQWFLDEGLREMFEDILPIDDFNGNLSLEFVDYELKEPKYTVAEARAHDANYSAPLHVTLRLTNRETGEIKAQEVFFGDFPLMTEQGTFIINGAERVIVSQLVRSPGVYFHGKVDKNGKEGFGSTVIPNRGAWLEMETDAKDISYVRIDRTRKIPLTVLVRALGFGSDDTIFEIFGDSETLRNTVEKDLHKNASDSRTEEGLKDVYERLRPGEPKTADSSRNLLNARFFDPKRYDLANVGRYKVNKKLDLKTRLLNLTLAETLVDPETGEIIVEKGTVLTHQVMETLAPFIDNGLNSVTYYPSEDGVVTDPMTVQVIKVFSPRDPEREVNVIGNGYPEAAVKTVRPADIIASMSYFLNLMEGI…
Enterococcus faecium	GCF_040367385.1_ASM4036738v1	NusG	lcl|NZ_AP027233.1_prot_WP_002294580.1_2203	MESFEKNWYVLHTYSGYENKVKANIESRAQSMKMADFIFRVVVPEEKETEVKNGKEKEIVHKTFPGYVLVEMIMTDASWYVVRNTPGVTGFVGSHGAGSKPAPLLPEEVNHILRSIGMSLRQNDLEVEVGEVVKIIEGAFAGLEGQVTEVDGEKEKLKVNIDMFGRETSTELDFDQVDKID
Enterococcus faecium	GCF_040369085.1_ASM4036908v1	CroS	lcl|NZ_AP027227.1_prot_WP_002295267.1_2550	MTQDSKRATEKRRRINLTSKEISELLAEGIITIILLLLLNVSILVVISSVINSSPSLTNAIWDSKNIFAERLNTDLFWNGRNFIIPFFFLLDIGVLYWRLIRRYRQMQLRHIISELHYIANGNYDHRIPFELSGDLSRVVTSINGLVDSTVAAIEDERKIEKSKDELITNVSHDIRTPLTSIIGYLGLIEDGQYHSEEDLLKYTHTAYIKAKQMKSLVDDLFEYTKVRQPAVPVNFSAFDMIQLIEQLAADFELEASKKNIQILVQSKVDSLIMDGDTEKLVRVFNNLLTNALKYGKGATKIVIEVERIGSEVVATVKNNGAMIPQQAIDNLFDRFYRVEESRSQATGGTGLGLAIAQSIVALHGGYIYAKSDKQWTSFIMHLPIKKNEKLPIDTQEVI…
Enterococcus faecium	GCF_040369085.1_ASM4036908v1	RpoB	lcl|NZ_AP027227.1_prot_WP_002340554.1_2530	MAGHVVKYGKHRERRSFARISEVLELPNLIEIQTDSYQWFLDEGLREMFEDILPIDDFNGNLSLEFVDYELKEPKYTVAEARAHDANYSAPLHVTLRLTNRETGEIKAQEVFFGDFPLMTEQGTFIINGAERVIVSQLVRSPGVYFHGKVDKNGKEGFGSTVIPNRGAWLEMETDAKDISYVRIDRTRKIPLTVLVRALGFGSDDTIFEIFGDSETLRNTVEKDLHKNASDSRTEEGLKDVYERLRPGEPKTADSSRNLLNARFFDPKRYDLANVGRYKVNKKLDLKTRLLNLTLAETLVDPETGEIIVEKGTVLTHQVMETLAPFIDNGLNSVTYYPSEDGVVTDPMTVQVIKVFSPRDPEREVNVIGNGYPEAAVKTVRPADIIASMSYFLNLMEGI…
Enterococcus faecium	GCF_040369085.1_ASM4036908v1	NusG	lcl|NZ_AP027227.1_prot_WP_002294580.1_2203	MESFEKNWYVLHTYSGYENKVKANIESRAQSMKMADFIFRVVVPEEKETEVKNGKEKEIVHKTFPGYVLVEMIMTDASWYVVRNTPGVTGFVGSHGAGSKPAPLLPEEVNHILRSIGMSLRQNDLEVEVGEVVKIIEGAFAGLEGQVTEVDGEKEKLKVNIDMFGRETSTELDFDQVDKID
Enterococcus faecium	GCF_040372185.1_ASM4037218v1	CroS	lcl|NZ_AP027221.1_prot_WP_002295267.1_2552	MTQDSKRATEKRRRINLTSKEISELLAEGIITIILLLLLNVSILVVISSVINSSPSLTNAIWDSKNIFAERLNTDLFWNGRNFIIPFFFLLDIGVLYWRLIRRYRQMQLRHIISELHYIANGNYDHRIPFELSGDLSRVVTSINGLVDSTVAAIEDERKIEKSKDELITNVSHDIRTPLTSIIGYLGLIEDGQYHSEEDLLKYTHTAYIKAKQMKSLVDDLFEYTKVRQPAVPVNFSAFDMIQLIEQLAADFELEASKKNIQILVQSKVDSLIMDGDTEKLVRVFNNLLTNALKYGKGATKIVIEVERIGSEVVATVKNNGAMIPQQAIDNLFDRFYRVEESRSQATGGTGLGLAIAQSIVALHGGYIYAKSDKQWTSFIMHLPIKKNEKLPIDTQEVI…
Enterococcus faecium	GCF_040372185.1_ASM4037218v1	RpoB	lcl|NZ_AP027221.1_prot_WP_002340554.1_2532	MAGHVVKYGKHRERRSFARISEVLELPNLIEIQTDSYQWFLDEGLREMFEDILPIDDFNGNLSLEFVDYELKEPKYTVAEARAHDANYSAPLHVTLRLTNRETGEIKAQEVFFGDFPLMTEQGTFIINGAERVIVSQLVRSPGVYFHGKVDKNGKEGFGSTVIPNRGAWLEMETDAKDISYVRIDRTRKIPLTVLVRALGFGSDDTIFEIFGDSETLRNTVEKDLHKNASDSRTEEGLKDVYERLRPGEPKTADSSRNLLNARFFDPKRYDLANVGRYKVNKKLDLKTRLLNLTLAETLVDPETGEIIVEKGTVLTHQVMETLAPFIDNGLNSVTYYPSEDGVVTDPMTVQVIKVFSPRDPEREVNVIGNGYPEAAVKTVRPADIIASMSYFLNLMEGI…
Enterococcus faecium	GCF_040372185.1_ASM4037218v1	NusG	lcl|NZ_AP027221.1_prot_WP_002294580.1_2205	MESFEKNWYVLHTYSGYENKVKANIESRAQSMKMADFIFRVVVPEEKETEVKNGKEKEIVHKTFPGYVLVEMIMTDASWYVVRNTPGVTGFVGSHGAGSKPAPLLPEEVNHILRSIGMSLRQNDLEVEVGEVVKIIEGAFAGLEGQVTEVDGEKEKLKVNIDMFGRETSTELDFDQVDKID
Enterococcus faecium	GCF_041199415.1_ASM4119941v1	CroS	lcl|NZ_CP165618.1_prot_WP_002295267.1_2406	MTQDSKRATEKRRRINLTSKEISELLAEGIITIILLLLLNVSILVVISSVINSSPSLTNAIWDSKNIFAERLNTDLFWNGRNFIIPFFFLLDIGVLYWRLIRRYRQMQLRHIISELHYIANGNYDHRIPFELSGDLSRVVTSINGLVDSTVAAIEDERKIEKSKDELITNVSHDIRTPLTSIIGYLGLIEDGQYHSEEDLLKYTHTAYIKAKQMKSLVDDLFEYTKVRQPAVPVNFSAFDMIQLIEQLAADFELEASKKNIQILVQSKVDSLIMDGDTEKLVRVFNNLLTNALKYGKGATKIVIEVERIGSEVVATVKNNGAMIPQQAIDNLFDRFYRVEESRSQATGGTGLGLAIAQSIVALHGGYIYAKSDKQWTSFIMHLPIKKNEKLPIDTQEVI…
Enterococcus faecium	GCF_041199415.1_ASM4119941v1	RpoB	lcl|NZ_CP165618.1_prot_WP_002295964.1_2386	MAGHVVKYGKHRERRSFARISEVLELPNLIEIQTDSYQWFLDEGLREMFEDILPIDDFNGNLSLEFVDYELKEPKYTVAEARAHDANYSAPLHVTLRLTNRETGEIKAQEVFFGDFPLMTEQGTFIINGAERVIVSQLVRSPGVYFHGKVDKNGKEGFGSTVIPNRGAWLEMETDAKDISYVRIDRTRKIPLTVLVRALGFGSDDTIFEIFGDSETLRNTVEKDLHKNASDSRTEEGLKDVYERLRPGEPKTADSSRNLLNARFFDPKRYDLANVGRYKVNKKLDLKTRLLNLTLAETLVDPETGEIIVEKGTVLTHQVMETLAPFIDNGLNSVTYYPSEDGVVTDPMTVQVIKVFSPRDPEREVNVIGNGYPEAAVKTVRPADIIASMSYFLNLMEGI…
Enterococcus faecium	GCF_041199415.1_ASM4119941v1	NusG	lcl|NZ_CP165618.1_prot_WP_002294580.1_2129	MESFEKNWYVLHTYSGYENKVKANIESRAQSMKMADFIFRVVVPEEKETEVKNGKEKEIVHKTFPGYVLVEMIMTDASWYVVRNTPGVTGFVGSHGAGSKPAPLLPEEVNHILRSIGMSLRQNDLEVEVGEVVKIIEGAFAGLEGQVTEVDGEKEKLKVNIDMFGRETSTELDFDQVDKID
Enterococcus faecium	GCF_042134665.1_ASM4213466v1	CroS	lcl|NZ_CP169650.1_prot_WP_002309915.1_2524	MTQDSKRATEKRRRINLTSKEISELLAEGIITIILLLLLNVSILVVISSVINSSPSLTNAIWDSKNIFAERLNTDLFWNGRNFIIPFFFLLDIGVLYWRLIRRYRQMQLRHIISELHYIANGNYDHRIPFELSGDLSRVVTSINGLVDSTVAAIEDERKIEKSKDELITNVSHDIRTPLTSIIGYLGLIEDGQYHSEEDLLKYTHTAYIKAKQMKSLVDDLFEYTKVRQPAVPVNFSAFDMIQLIEQLAADFELEASKKNIQILVQSKVDSLIMDGDTEKLVRVFNNLLTNALKYGKGATKIVIEVERVGSEVVATVKNNGAMIPQQAIDNLFDRFYRVEESRSQATGGTGLGLAIAQSIVALHGGYIYAKSDKQWTSFIMHLPIKKNEKLPIDAQEVI…
Enterococcus faecium	GCF_042134665.1_ASM4213466v1	RpoB	lcl|NZ_CP169650.1_prot_WP_002310550.1_2498	MAGHVVKYGKHRERRSFARISEVLELPNLIEIQTDSYQWFLDEGLREMFEDILPIDDFNGNLSLEFVDYELKEPKYTVAEARAHDANYSAPLHVTLRLTNRETGEIKAQEVFFGDFPLMTEQGTFIINGAERVIVSQLVRSPGVYFHGKVDKNGKEGFGSTVIPNRGAWLEMETDAKDISYVRIDRTRKIPLTVLVRALGFGSDDTIFEIFGDSETLRNTVEKDLHKNASDSRTEEGLKDVYERLRPGEPKTADSSRNLLNARFFDPKRYDLANVGRYKVNKKLDLKTRLLNLTLAETLVDPETGEIIVEKGTVLTHQVMETLAPFIDNGLNSVTYYPSEDGVVTDPMTVQVIKVFSPRDPEREVNVIGNGYPEAAVKTVRPADIIASMSYFLNLMEGI…
Enterococcus faecium	GCF_042134665.1_ASM4213466v1	NusG	lcl|NZ_CP169650.1_prot_WP_002294580.1_2262	MESFEKNWYVLHTYSGYENKVKANIESRAQSMKMADFIFRVVVPEEKETEVKNGKEKEIVHKTFPGYVLVEMIMTDASWYVVRNTPGVTGFVGSHGAGSKPAPLLPEEVNHILRSIGMSLRQNDLEVEVGEVVKIIEGAFAGLEGQVTEVDGEKEKLKVNIDMFGRETSTELDFDQVDKID
Enterococcus faecium	GCA_042606975.1_NPLwgs_01	CroS	lcl|CP155444.1_prot_XAU50869.1_349	MTQDSKRATEKRRRINLTSKEISELLAEGIITIILLLLLNVSILVVISSVINSSPSLSNAIWDSKNIFAERLNTDLFWNGRNFIIPFFFLLDIGVLYWRLIRRYRQMQLRHIISELHYIANGNYDHRIPFELSGDLSRVVTSINGLVDSTVAAIEDERKIEKSKDELITNVSHDIRTPLTSIIGYLGLIEDGQYHSEEDLLKYTHTAYIKAKQMKSLVDDLFEYTKVRQPAVPVNFSAFDMIQLIEQLAADFELEASKKNIQILVQSKVDSLIMDGDTEKLVRVFNNLLTNALKYGKGATKIVIEVERVSSEVVATVKNNGAMIPQQAIDNLFDRFYRVEESRSQATGGTGLGLAIAQSIVALHGGYIYAKSDKQWTSFIMHLPIKKNEKLPIDAQEVI…
Enterococcus faecium	GCA_042606975.1_NPLwgs_01	RpoB	lcl|CP155444.1_prot_XAU50066.1_375	MAGHVVKYGKHRERRSFARISEVLELPNLIEIQTDSYQWFLDEGLREMFEDILPIDDFNGNLSLEFVDYELKEPKYTVAEARAHDANYSAPLHVTLRLTNRETGEIKAQEVFFGDFPLMTEQGTFIINGAERVIVSQLVRSPGVYFHGKVDKNGKEGFGSTVIPNRGAWLEMETDAKDISYVRIDRTRKIPLTVLVRALGFGSDDTIFEIFGDSETLRNTVEKDLHKNASDSRTEEGLKDVYERLRPGEPKTADSSRNLLNARFFDPKRYDLANVGRYKVNKKLDLKTRLLNLTLAETLVDPETGEIIVEKGTVLTHQVMETLAPFIDNGLNSVTYYPSEDGVVTDPMTVQVIKVFSPRDPEREVNVIGNGYPEAAVKTVRPADIIASMSYFLNLMEGI…
Enterococcus faecium	GCA_042606975.1_NPLwgs_01	NusG	lcl|CP155444.1_prot_XAU50288.1_611	MESFEKNWYVLHTYSGYENKVKANIESRAQSMKMADFIFRVVVPEEKETEVKNGKEKEIVHKTFPGYVLVEMIMTDASWYVVRNTPGVTGFVGSHGAGSKPAPLLPEEVNHILRSIGMSLRQNDLEVEVGEVVKIIEGAFAGLEGQVTEVDGEKEKLKVNIDMFGRETSTELDFDQVDKID
Enterococcus faecium	GCF_900044005.1_ASM90004400v1	CroS	lcl|NZ_LN999987.1_prot_WP_002295267.1_2608	MTQDSKRATEKRRRINLTSKEISELLAEGIITIILLLLLNVSILVVISSVINSSPSLTNAIWDSKNIFAERLNTDLFWNGRNFIIPFFFLLDIGVLYWRLIRRYRQMQLRHIISELHYIANGNYDHRIPFELSGDLSRVVTSINGLVDSTVAAIEDERKIEKSKDELITNVSHDIRTPLTSIIGYLGLIEDGQYHSEEDLLKYTHTAYIKAKQMKSLVDDLFEYTKVRQPAVPVNFSAFDMIQLIEQLAADFELEASKKNIQILVQSKVDSLIMDGDTEKLVRVFNNLLTNALKYGKGATKIVIEVERIGSEVVATVKNNGAMIPQQAIDNLFDRFYRVEESRSQATGGTGLGLAIAQSIVALHGGYIYAKSDKQWTSFIMHLPIKKNEKLPIDTQEVI…
Enterococcus faecium	GCF_900044005.1_ASM90004400v1	RpoB	lcl|NZ_LN999987.1_prot_WP_002295964.1_2588	MAGHVVKYGKHRERRSFARISEVLELPNLIEIQTDSYQWFLDEGLREMFEDILPIDDFNGNLSLEFVDYELKEPKYTVAEARAHDANYSAPLHVTLRLTNRETGEIKAQEVFFGDFPLMTEQGTFIINGAERVIVSQLVRSPGVYFHGKVDKNGKEGFGSTVIPNRGAWLEMETDAKDISYVRIDRTRKIPLTVLVRALGFGSDDTIFEIFGDSETLRNTVEKDLHKNASDSRTEEGLKDVYERLRPGEPKTADSSRNLLNARFFDPKRYDLANVGRYKVNKKLDLKTRLLNLTLAETLVDPETGEIIVEKGTVLTHQVMETLAPFIDNGLNSVTYYPSEDGVVTDPMTVQVIKVFSPRDPEREVNVIGNGYPEAAVKTVRPADIIASMSYFLNLMEGI…
Enterococcus faecium	GCF_900044005.1_ASM90004400v1	NusG	lcl|NZ_LN999987.1_prot_WP_002294580.1_2272	MESFEKNWYVLHTYSGYENKVKANIESRAQSMKMADFIFRVVVPEEKETEVKNGKEKEIVHKTFPGYVLVEMIMTDASWYVVRNTPGVTGFVGSHGAGSKPAPLLPEEVNHILRSIGMSLRQNDLEVEVGEVVKIIEGAFAGLEGQVTEVDGEKEKLKVNIDMFGRETSTELDFDQVDKID
Enterococcus faecium	GCF_900066025.1_Enterococcus_faecium_E1002_isolate	CroS	lcl|NZ_LN999844.1_prot_WP_002295267.1_2390	MTQDSKRATEKRRRINLTSKEISELLAEGIITIILLLLLNVSILVVISSVINSSPSLTNAIWDSKNIFAERLNTDLFWNGRNFIIPFFFLLDIGVLYWRLIRRYRQMQLRHIISELHYIANGNYDHRIPFELSGDLSRVVTSINGLVDSTVAAIEDERKIEKSKDELITNVSHDIRTPLTSIIGYLGLIEDGQYHSEEDLLKYTHTAYIKAKQMKSLVDDLFEYTKVRQPAVPVNFSAFDMIQLIEQLAADFELEASKKNIQILVQSKVDSLIMDGDTEKLVRVFNNLLTNALKYGKGATKIVIEVERIGSEVVATVKNNGAMIPQQAIDNLFDRFYRVEESRSQATGGTGLGLAIAQSIVALHGGYIYAKSDKQWTSFIMHLPIKKNEKLPIDTQEVI…
Enterococcus faecium	GCF_900066025.1_Enterococcus_faecium_E1002_isolate	RpoB	lcl|NZ_LN999844.1_prot_WP_002295964.1_2370	MAGHVVKYGKHRERRSFARISEVLELPNLIEIQTDSYQWFLDEGLREMFEDILPIDDFNGNLSLEFVDYELKEPKYTVAEARAHDANYSAPLHVTLRLTNRETGEIKAQEVFFGDFPLMTEQGTFIINGAERVIVSQLVRSPGVYFHGKVDKNGKEGFGSTVIPNRGAWLEMETDAKDISYVRIDRTRKIPLTVLVRALGFGSDDTIFEIFGDSETLRNTVEKDLHKNASDSRTEEGLKDVYERLRPGEPKTADSSRNLLNARFFDPKRYDLANVGRYKVNKKLDLKTRLLNLTLAETLVDPETGEIIVEKGTVLTHQVMETLAPFIDNGLNSVTYYPSEDGVVTDPMTVQVIKVFSPRDPEREVNVIGNGYPEAAVKTVRPADIIASMSYFLNLMEGI…
Enterococcus faecium	GCF_900066025.1_Enterococcus_faecium_E1002_isolate	NusG	lcl|NZ_LN999844.1_prot_WP_002294580.1_2117	MESFEKNWYVLHTYSGYENKVKANIESRAQSMKMADFIFRVVVPEEKETEVKNGKEKEIVHKTFPGYVLVEMIMTDASWYVVRNTPGVTGFVGSHGAGSKPAPLLPEEVNHILRSIGMSLRQNDLEVEVGEVVKIIEGAFAGLEGQVTEVDGEKEKLKVNIDMFGRETSTELDFDQVDKID
Enterococcus faecium	GCF_900637035.1_46582_D01	CroS	lcl|NZ_LR134337.1_prot_WP_002295267.1_2270	MTQDSKRATEKRRRINLTSKEISELLAEGIITIILLLLLNVSILVVISSVINSSPSLTNAIWDSKNIFAERLNTDLFWNGRNFIIPFFFLLDIGVLYWRLIRRYRQMQLRHIISELHYIANGNYDHRIPFELSGDLSRVVTSINGLVDSTVAAIEDERKIEKSKDELITNVSHDIRTPLTSIIGYLGLIEDGQYHSEEDLLKYTHTAYIKAKQMKSLVDDLFEYTKVRQPAVPVNFSAFDMIQLIEQLAADFELEASKKNIQILVQSKVDSLIMDGDTEKLVRVFNNLLTNALKYGKGATKIVIEVERIGSEVVATVKNNGAMIPQQAIDNLFDRFYRVEESRSQATGGTGLGLAIAQSIVALHGGYIYAKSDKQWTSFIMHLPIKKNEKLPIDTQEVI…
Enterococcus faecium	GCF_900637035.1_46582_D01	RpoB	lcl|NZ_LR134337.1_prot_WP_002295964.1_2248	MAGHVVKYGKHRERRSFARISEVLELPNLIEIQTDSYQWFLDEGLREMFEDILPIDDFNGNLSLEFVDYELKEPKYTVAEARAHDANYSAPLHVTLRLTNRETGEIKAQEVFFGDFPLMTEQGTFIINGAERVIVSQLVRSPGVYFHGKVDKNGKEGFGSTVIPNRGAWLEMETDAKDISYVRIDRTRKIPLTVLVRALGFGSDDTIFEIFGDSETLRNTVEKDLHKNASDSRTEEGLKDVYERLRPGEPKTADSSRNLLNARFFDPKRYDLANVGRYKVNKKLDLKTRLLNLTLAETLVDPETGEIIVEKGTVLTHQVMETLAPFIDNGLNSVTYYPSEDGVVTDPMTVQVIKVFSPRDPEREVNVIGNGYPEAAVKTVRPADIIASMSYFLNLMEGI…
Enterococcus faecium	GCF_900637035.1_46582_D01	NusG	lcl|NZ_LR134337.1_prot_WP_002294580.1_1994	MESFEKNWYVLHTYSGYENKVKANIESRAQSMKMADFIFRVVVPEEKETEVKNGKEKEIVHKTFPGYVLVEMIMTDASWYVVRNTPGVTGFVGSHGAGSKPAPLLPEEVNHILRSIGMSLRQNDLEVEVGEVVKIIEGAFAGLEGQVTEVDGEKEKLKVNIDMFGRETSTELDFDQVDKID
Enterococcus faecium	GCF_900683475.1_42042_G02	CroS	lcl|NZ_LR215968.1_prot_WP_002334278.1_7	MTQDSKRATEKRRRINLTSKEISELLAEGIITIILLLLLNVSILVVISSVINSSPSLTNAIWDSKNIFAERLNTDLFWNGRNFIIPFFFLLDIGVLYWRLIRRYRQMQLRHIISELHYIANGNYDHRIPFELSGDLSRVVTSINGLVDSTVAAIEDERKIEKSKDELITNVSHDIRTPLTSIIGYLGLIEDGQYHSEEDLLKYTHTAYIKAKQMKSLVDDLFEYTKVRQPAVPVNFSAFDMIQLIEQLAADFELEASKKNIQILVQSKVDSLIMDGDTEKLVRVFNNLLTNALKYGKGATKIVIEVERIGSEVVATVKNNGAMIPQQAIDNLFDRFYRVEESRSQATGGTGLGLAIAQSIVALHGGYIYAKSDKQWTSFIMHLPIKKNEKLPIDTQEVI…
Enterococcus faecium	GCF_900683475.1_42042_G02	RpoB	lcl|NZ_LR215968.1_prot_WP_002295964.1_2355	MAGHVVKYGKHRERRSFARISEVLELPNLIEIQTDSYQWFLDEGLREMFEDILPIDDFNGNLSLEFVDYELKEPKYTVAEARAHDANYSAPLHVTLRLTNRETGEIKAQEVFFGDFPLMTEQGTFIINGAERVIVSQLVRSPGVYFHGKVDKNGKEGFGSTVIPNRGAWLEMETDAKDISYVRIDRTRKIPLTVLVRALGFGSDDTIFEIFGDSETLRNTVEKDLHKNASDSRTEEGLKDVYERLRPGEPKTADSSRNLLNARFFDPKRYDLANVGRYKVNKKLDLKTRLLNLTLAETLVDPETGEIIVEKGTVLTHQVMETLAPFIDNGLNSVTYYPSEDGVVTDPMTVQVIKVFSPRDPEREVNVIGNGYPEAAVKTVRPADIIASMSYFLNLMEGI…
Enterococcus faecium	GCF_900683475.1_42042_G02	NusG	lcl|NZ_LR215968.1_prot_WP_002294580.1_2100	MESFEKNWYVLHTYSGYENKVKANIESRAQSMKMADFIFRVVVPEEKETEVKNGKEKEIVHKTFPGYVLVEMIMTDASWYVVRNTPGVTGFVGSHGAGSKPAPLLPEEVNHILRSIGMSLRQNDLEVEVGEVVKIIEGAFAGLEGQVTEVDGEKEKLKVNIDMFGRETSTELDFDQVDKID
Enterococcus faecium	GCF_002024245.1_ASM202424v1	CroS	lcl|NZ_CP019970.1_prot_WP_002295267.1_1500	MTQDSKRATEKRRRINLTSKEISELLAEGIITIILLLLLNVSILVVISSVINSSPSLTNAIWDSKNIFAERLNTDLFWNGRNFIIPFFFLLDIGVLYWRLIRRYRQMQLRHIISELHYIANGNYDHRIPFELSGDLSRVVTSINGLVDSTVAAIEDERKIEKSKDELITNVSHDIRTPLTSIIGYLGLIEDGQYHSEEDLLKYTHTAYIKAKQMKSLVDDLFEYTKVRQPAVPVNFSAFDMIQLIEQLAADFELEASKKNIQILVQSKVDSLIMDGDTEKLVRVFNNLLTNALKYGKGATKIVIEVERIGSEVVATVKNNGAMIPQQAIDNLFDRFYRVEESRSQATGGTGLGLAIAQSIVALHGGYIYAKSDKQWTSFIMHLPIKKNEKLPIDTQEVI…
Enterococcus faecium	GCF_002024245.1_ASM202424v1	RpoB	lcl|NZ_CP019970.1_prot_WP_002295964.1_1935	MAGHVVKYGKHRERRSFARISEVLELPNLIEIQTDSYQWFLDEGLREMFEDILPIDDFNGNLSLEFVDYELKEPKYTVAEARAHDANYSAPLHVTLRLTNRETGEIKAQEVFFGDFPLMTEQGTFIINGAERVIVSQLVRSPGVYFHGKVDKNGKEGFGSTVIPNRGAWLEMETDAKDISYVRIDRTRKIPLTVLVRALGFGSDDTIFEIFGDSETLRNTVEKDLHKNASDSRTEEGLKDVYERLRPGEPKTADSSRNLLNARFFDPKRYDLANVGRYKVNKKLDLKTRLLNLTLAETLVDPETGEIIVEKGTVLTHQVMETLAPFIDNGLNSVTYYPSEDGVVTDPMTVQVIKVFSPRDPEREVNVIGNGYPEAAVKTVRPADIIASMSYFLNLMEGI…
Enterococcus faecium	GCF_002024245.1_ASM202424v1	NusG	lcl|NZ_CP019970.1_prot_WP_002294580.1_2210	MESFEKNWYVLHTYSGYENKVKANIESRAQSMKMADFIFRVVVPEEKETEVKNGKEKEIVHKTFPGYVLVEMIMTDASWYVVRNTPGVTGFVGSHGAGSKPAPLLPEEVNHILRSIGMSLRQNDLEVEVGEVVKIIEGAFAGLEGQVTEVDGEKEKLKVNIDMFGRETSTELDFDQVDKID
Enterococcus faecium	GCF_002442955.1_ASM244295v1	CroS	lcl|NZ_CP018128.1_prot_WP_002295267.1_2598	MTQDSKRATEKRRRINLTSKEISELLAEGIITIILLLLLNVSILVVISSVINSSPSLTNAIWDSKNIFAERLNTDLFWNGRNFIIPFFFLLDIGVLYWRLIRRYRQMQLRHIISELHYIANGNYDHRIPFELSGDLSRVVTSINGLVDSTVAAIEDERKIEKSKDELITNVSHDIRTPLTSIIGYLGLIEDGQYHSEEDLLKYTHTAYIKAKQMKSLVDDLFEYTKVRQPAVPVNFSAFDMIQLIEQLAADFELEASKKNIQILVQSKVDSLIMDGDTEKLVRVFNNLLTNALKYGKGATKIVIEVERIGSEVVATVKNNGAMIPQQAIDNLFDRFYRVEESRSQATGGTGLGLAIAQSIVALHGGYIYAKSDKQWTSFIMHLPIKKNEKLPIDTQEVI…
Enterococcus faecium	GCF_002442955.1_ASM244295v1	RpoB	lcl|NZ_CP018128.1_prot_WP_002300080.1_2578	MAGHVVKYGKHRERRSFARISEVLELPNLIEIQTDSYQWFLDEGLREMFEDILPIDDFNGNLSLEFVDYELKEPKYTVAEARAHDANYSAPLHVTLRLTNRETGEIKAQEVFFGDFPLMTEQGTFIINGAERVIVSQLVRSPGVYFHGKVDKNGKEGFGSTVIPNRGAWLEMETDAKDISYVRIDRTRKIPLTVLVRALGFGSDDTIFEIFGDSETLRNTVEKDLHKNASDSRTEEGLKDVYERLRPGEPKTADSSRNLLNARFFDPKRYDLANVGRYKVNKKLDLKTRLLNLTLAETLVDPETGEIIVEKGTVLTHQVMETLAPFIDNGLNSVTYYPSEDGVVTDPMTVQVIKVFSPRDPEREVNVIGNGYPEAAVKTVRPADIIASMSYFLNLMEGI…
Enterococcus faecium	GCF_002442955.1_ASM244295v1	NusG	lcl|NZ_CP018128.1_prot_WP_002294580.1_2260	MESFEKNWYVLHTYSGYENKVKANIESRAQSMKMADFIFRVVVPEEKETEVKNGKEKEIVHKTFPGYVLVEMIMTDASWYVVRNTPGVTGFVGSHGAGSKPAPLLPEEVNHILRSIGMSLRQNDLEVEVGEVVKIIEGAFAGLEGQVTEVDGEKEKLKVNIDMFGRETSTELDFDQVDKID
Enterococcus faecium	GCF_003020685.1_ASM302068v1	CroS	lcl|NZ_CP027497.1_prot_WP_002295267.1_2692	MTQDSKRATEKRRRINLTSKEISELLAEGIITIILLLLLNVSILVVISSVINSSPSLTNAIWDSKNIFAERLNTDLFWNGRNFIIPFFFLLDIGVLYWRLIRRYRQMQLRHIISELHYIANGNYDHRIPFELSGDLSRVVTSINGLVDSTVAAIEDERKIEKSKDELITNVSHDIRTPLTSIIGYLGLIEDGQYHSEEDLLKYTHTAYIKAKQMKSLVDDLFEYTKVRQPAVPVNFSAFDMIQLIEQLAADFELEASKKNIQILVQSKVDSLIMDGDTEKLVRVFNNLLTNALKYGKGATKIVIEVERIGSEVVATVKNNGAMIPQQAIDNLFDRFYRVEESRSQATGGTGLGLAIAQSIVALHGGYIYAKSDKQWTSFIMHLPIKKNEKLPIDTQEVI…
Enterococcus faecium	GCF_003020685.1_ASM302068v1	RpoB	lcl|NZ_CP027497.1_prot_WP_002295964.1_2679	MAGHVVKYGKHRERRSFARISEVLELPNLIEIQTDSYQWFLDEGLREMFEDILPIDDFNGNLSLEFVDYELKEPKYTVAEARAHDANYSAPLHVTLRLTNRETGEIKAQEVFFGDFPLMTEQGTFIINGAERVIVSQLVRSPGVYFHGKVDKNGKEGFGSTVIPNRGAWLEMETDAKDISYVRIDRTRKIPLTVLVRALGFGSDDTIFEIFGDSETLRNTVEKDLHKNASDSRTEEGLKDVYERLRPGEPKTADSSRNLLNARFFDPKRYDLANVGRYKVNKKLDLKTRLLNLTLAETLVDPETGEIIVEKGTVLTHQVMETLAPFIDNGLNSVTYYPSEDGVVTDPMTVQVIKVFSPRDPEREVNVIGNGYPEAAVKTVRPADIIASMSYFLNLMEGI…
Enterococcus faecium	GCF_003020685.1_ASM302068v1	NusG	lcl|NZ_CP027497.1_prot_WP_002294580.1_2340	MESFEKNWYVLHTYSGYENKVKANIESRAQSMKMADFIFRVVVPEEKETEVKNGKEKEIVHKTFPGYVLVEMIMTDASWYVVRNTPGVTGFVGSHGAGSKPAPLLPEEVNHILRSIGMSLRQNDLEVEVGEVVKIIEGAFAGLEGQVTEVDGEKEKLKVNIDMFGRETSTELDFDQVDKID
Enterococcus faecium	GCF_003020705.1_ASM302070v1	CroS	lcl|NZ_CP027506.1_prot_WP_002295267.1_2526	MTQDSKRATEKRRRINLTSKEISELLAEGIITIILLLLLNVSILVVISSVINSSPSLTNAIWDSKNIFAERLNTDLFWNGRNFIIPFFFLLDIGVLYWRLIRRYRQMQLRHIISELHYIANGNYDHRIPFELSGDLSRVVTSINGLVDSTVAAIEDERKIEKSKDELITNVSHDIRTPLTSIIGYLGLIEDGQYHSEEDLLKYTHTAYIKAKQMKSLVDDLFEYTKVRQPAVPVNFSAFDMIQLIEQLAADFELEASKKNIQILVQSKVDSLIMDGDTEKLVRVFNNLLTNALKYGKGATKIVIEVERIGSEVVATVKNNGAMIPQQAIDNLFDRFYRVEESRSQATGGTGLGLAIAQSIVALHGGYIYAKSDKQWTSFIMHLPIKKNEKLPIDTQEVI…
Enterococcus faecium	GCF_003020705.1_ASM302070v1	RpoB	lcl|NZ_CP027506.1_prot_WP_002295964.1_2506	MAGHVVKYGKHRERRSFARISEVLELPNLIEIQTDSYQWFLDEGLREMFEDILPIDDFNGNLSLEFVDYELKEPKYTVAEARAHDANYSAPLHVTLRLTNRETGEIKAQEVFFGDFPLMTEQGTFIINGAERVIVSQLVRSPGVYFHGKVDKNGKEGFGSTVIPNRGAWLEMETDAKDISYVRIDRTRKIPLTVLVRALGFGSDDTIFEIFGDSETLRNTVEKDLHKNASDSRTEEGLKDVYERLRPGEPKTADSSRNLLNARFFDPKRYDLANVGRYKVNKKLDLKTRLLNLTLAETLVDPETGEIIVEKGTVLTHQVMETLAPFIDNGLNSVTYYPSEDGVVTDPMTVQVIKVFSPRDPEREVNVIGNGYPEAAVKTVRPADIIASMSYFLNLMEGI…
Enterococcus faecium	GCF_003020705.1_ASM302070v1	NusG	lcl|NZ_CP027506.1_prot_WP_002294580.1_2179	MESFEKNWYVLHTYSGYENKVKANIESRAQSMKMADFIFRVVVPEEKETEVKNGKEKEIVHKTFPGYVLVEMIMTDASWYVVRNTPGVTGFVGSHGAGSKPAPLLPEEVNHILRSIGMSLRQNDLEVEVGEVVKIIEGAFAGLEGQVTEVDGEKEKLKVNIDMFGRETSTELDFDQVDKID
Enterococcus faecium	GCF_003020725.1_ASM302072v1	CroS	lcl|NZ_CP027512.1_prot_WP_002295267.1_2677	MTQDSKRATEKRRRINLTSKEISELLAEGIITIILLLLLNVSILVVISSVINSSPSLTNAIWDSKNIFAERLNTDLFWNGRNFIIPFFFLLDIGVLYWRLIRRYRQMQLRHIISELHYIANGNYDHRIPFELSGDLSRVVTSINGLVDSTVAAIEDERKIEKSKDELITNVSHDIRTPLTSIIGYLGLIEDGQYHSEEDLLKYTHTAYIKAKQMKSLVDDLFEYTKVRQPAVPVNFSAFDMIQLIEQLAADFELEASKKNIQILVQSKVDSLIMDGDTEKLVRVFNNLLTNALKYGKGATKIVIEVERIGSEVVATVKNNGAMIPQQAIDNLFDRFYRVEESRSQATGGTGLGLAIAQSIVALHGGYIYAKSDKQWTSFIMHLPIKKNEKLPIDTQEVI…
Enterococcus faecium	GCF_003020725.1_ASM302072v1	RpoB	lcl|NZ_CP027512.1_prot_WP_002295964.1_2657	MAGHVVKYGKHRERRSFARISEVLELPNLIEIQTDSYQWFLDEGLREMFEDILPIDDFNGNLSLEFVDYELKEPKYTVAEARAHDANYSAPLHVTLRLTNRETGEIKAQEVFFGDFPLMTEQGTFIINGAERVIVSQLVRSPGVYFHGKVDKNGKEGFGSTVIPNRGAWLEMETDAKDISYVRIDRTRKIPLTVLVRALGFGSDDTIFEIFGDSETLRNTVEKDLHKNASDSRTEEGLKDVYERLRPGEPKTADSSRNLLNARFFDPKRYDLANVGRYKVNKKLDLKTRLLNLTLAETLVDPETGEIIVEKGTVLTHQVMETLAPFIDNGLNSVTYYPSEDGVVTDPMTVQVIKVFSPRDPEREVNVIGNGYPEAAVKTVRPADIIASMSYFLNLMEGI…
Enterococcus faecium	GCF_003020725.1_ASM302072v1	NusG	lcl|NZ_CP027512.1_prot_WP_002294580.1_2321	MESFEKNWYVLHTYSGYENKVKANIESRAQSMKMADFIFRVVVPEEKETEVKNGKEKEIVHKTFPGYVLVEMIMTDASWYVVRNTPGVTGFVGSHGAGSKPAPLLPEEVNHILRSIGMSLRQNDLEVEVGEVVKIIEGAFAGLEGQVTEVDGEKEKLKVNIDMFGRETSTELDFDQVDKID
Enterococcus faecium	GCF_003020745.1_ASM302074v1	CroS	lcl|NZ_CP027517.1_prot_WP_002295267.1_2690	MTQDSKRATEKRRRINLTSKEISELLAEGIITIILLLLLNVSILVVISSVINSSPSLTNAIWDSKNIFAERLNTDLFWNGRNFIIPFFFLLDIGVLYWRLIRRYRQMQLRHIISELHYIANGNYDHRIPFELSGDLSRVVTSINGLVDSTVAAIEDERKIEKSKDELITNVSHDIRTPLTSIIGYLGLIEDGQYHSEEDLLKYTHTAYIKAKQMKSLVDDLFEYTKVRQPAVPVNFSAFDMIQLIEQLAADFELEASKKNIQILVQSKVDSLIMDGDTEKLVRVFNNLLTNALKYGKGATKIVIEVERIGSEVVATVKNNGAMIPQQAIDNLFDRFYRVEESRSQATGGTGLGLAIAQSIVALHGGYIYAKSDKQWTSFIMHLPIKKNEKLPIDTQEVI…
Enterococcus faecium	GCF_003020745.1_ASM302074v1	RpoB	lcl|NZ_CP027517.1_prot_WP_002340554.1_2670	MAGHVVKYGKHRERRSFARISEVLELPNLIEIQTDSYQWFLDEGLREMFEDILPIDDFNGNLSLEFVDYELKEPKYTVAEARAHDANYSAPLHVTLRLTNRETGEIKAQEVFFGDFPLMTEQGTFIINGAERVIVSQLVRSPGVYFHGKVDKNGKEGFGSTVIPNRGAWLEMETDAKDISYVRIDRTRKIPLTVLVRALGFGSDDTIFEIFGDSETLRNTVEKDLHKNASDSRTEEGLKDVYERLRPGEPKTADSSRNLLNARFFDPKRYDLANVGRYKVNKKLDLKTRLLNLTLAETLVDPETGEIIVEKGTVLTHQVMETLAPFIDNGLNSVTYYPSEDGVVTDPMTVQVIKVFSPRDPEREVNVIGNGYPEAAVKTVRPADIIASMSYFLNLMEGI…
Enterococcus faecium	GCF_003020745.1_ASM302074v1	NusG	lcl|NZ_CP027517.1_prot_WP_002294580.1_2340	MESFEKNWYVLHTYSGYENKVKANIESRAQSMKMADFIFRVVVPEEKETEVKNGKEKEIVHKTFPGYVLVEMIMTDASWYVVRNTPGVTGFVGSHGAGSKPAPLLPEEVNHILRSIGMSLRQNDLEVEVGEVVKIIEGAFAGLEGQVTEVDGEKEKLKVNIDMFGRETSTELDFDQVDKID
Enterococcus faecium	GCF_003020765.1_ASM302076v1	CroS	lcl|NZ_CP027501.1_prot_WP_002295267.1_2732	MTQDSKRATEKRRRINLTSKEISELLAEGIITIILLLLLNVSILVVISSVINSSPSLTNAIWDSKNIFAERLNTDLFWNGRNFIIPFFFLLDIGVLYWRLIRRYRQMQLRHIISELHYIANGNYDHRIPFELSGDLSRVVTSINGLVDSTVAAIEDERKIEKSKDELITNVSHDIRTPLTSIIGYLGLIEDGQYHSEEDLLKYTHTAYIKAKQMKSLVDDLFEYTKVRQPAVPVNFSAFDMIQLIEQLAADFELEASKKNIQILVQSKVDSLIMDGDTEKLVRVFNNLLTNALKYGKGATKIVIEVERIGSEVVATVKNNGAMIPQQAIDNLFDRFYRVEESRSQATGGTGLGLAIAQSIVALHGGYIYAKSDKQWTSFIMHLPIKKNEKLPIDTQEVI…
Enterococcus faecium	GCF_003020765.1_ASM302076v1	RpoB	lcl|NZ_CP027501.1_prot_WP_002340554.1_2711	MAGHVVKYGKHRERRSFARISEVLELPNLIEIQTDSYQWFLDEGLREMFEDILPIDDFNGNLSLEFVDYELKEPKYTVAEARAHDANYSAPLHVTLRLTNRETGEIKAQEVFFGDFPLMTEQGTFIINGAERVIVSQLVRSPGVYFHGKVDKNGKEGFGSTVIPNRGAWLEMETDAKDISYVRIDRTRKIPLTVLVRALGFGSDDTIFEIFGDSETLRNTVEKDLHKNASDSRTEEGLKDVYERLRPGEPKTADSSRNLLNARFFDPKRYDLANVGRYKVNKKLDLKTRLLNLTLAETLVDPETGEIIVEKGTVLTHQVMETLAPFIDNGLNSVTYYPSEDGVVTDPMTVQVIKVFSPRDPEREVNVIGNGYPEAAVKTVRPADIIASMSYFLNLMEGI…
Enterococcus faecium	GCF_003020765.1_ASM302076v1	NusG	lcl|NZ_CP027501.1_prot_WP_002294580.1_2365	MESFEKNWYVLHTYSGYENKVKANIESRAQSMKMADFIFRVVVPEEKETEVKNGKEKEIVHKTFPGYVLVEMIMTDASWYVVRNTPGVTGFVGSHGAGSKPAPLLPEEVNHILRSIGMSLRQNDLEVEVGEVVKIIEGAFAGLEGQVTEVDGEKEKLKVNIDMFGRETSTELDFDQVDKID
Enterococcus faecium	GCF_004332055.1_ASM433205v1	CroS	lcl|NZ_CP028727.1_prot_WP_131647805.1_361	MTQDSKRATEKRRRINLTSKEISELLAEGIITIILLLLLNVSILVVISSVINSSPSLTNAIWDSKNIFAERLNTDLFWNGRNFIIPFFFLLDIGVLYWRLIRRYRQMQLRHIISELHYIANGNYDHRIPFELSGDLSRVVTSINGLVDSTVAAIEDERKIEKSKDELITNVSHDIRTPLTSIIGYLGLIEDGQYHSEEDLLKYTHTAYIKAKQMKSLVDDLFEYTKVRQPAVPVNFSSFDMIQLIEQLAADFELEASKKNIQILVQSKVDSLIMDGDTEKLVRVFNNLLTNALKYGKGATKIVIEVERIGSEVVATVKNNGAMIPQQAIDNLFDRFYRVEESRSQATGGTGLGLAIAQSIVALHGGYIYAKSDKQWTSFIMHLPIKKNEKLPIDTQEVI…
Enterococcus faecium	GCF_004332055.1_ASM433205v1	RpoB	lcl|NZ_CP028727.1_prot_WP_002295964.1_341	MAGHVVKYGKHRERRSFARISEVLELPNLIEIQTDSYQWFLDEGLREMFEDILPIDDFNGNLSLEFVDYELKEPKYTVAEARAHDANYSAPLHVTLRLTNRETGEIKAQEVFFGDFPLMTEQGTFIINGAERVIVSQLVRSPGVYFHGKVDKNGKEGFGSTVIPNRGAWLEMETDAKDISYVRIDRTRKIPLTVLVRALGFGSDDTIFEIFGDSETLRNTVEKDLHKNASDSRTEEGLKDVYERLRPGEPKTADSSRNLLNARFFDPKRYDLANVGRYKVNKKLDLKTRLLNLTLAETLVDPETGEIIVEKGTVLTHQVMETLAPFIDNGLNSVTYYPSEDGVVTDPMTVQVIKVFSPRDPEREVNVIGNGYPEAAVKTVRPADIIASMSYFLNLMEGI…
Enterococcus faecium	GCF_004332055.1_ASM433205v1	NusG	lcl|NZ_CP028727.1_prot_WP_002294580.1_86	MESFEKNWYVLHTYSGYENKVKANIESRAQSMKMADFIFRVVVPEEKETEVKNGKEKEIVHKTFPGYVLVEMIMTDASWYVVRNTPGVTGFVGSHGAGSKPAPLLPEEVNHILRSIGMSLRQNDLEVEVGEVVKIIEGAFAGLEGQVTEVDGEKEKLKVNIDMFGRETSTELDFDQVDKID
Enterococcus faecium	GCF_006337145.1_ASM633714v1	CroS	lcl|NZ_CP040878.1_prot_WP_002342732.1_954	MTQDSKRATEKRRRINLTSKEISELLAEGIITIILLLLLNVSILVVISSVINSSPSLSNAIWDSKNIFAERLNTDLFWNGRNFIIPFFFLLDIGVLYWRLIRRYRQMQLRHIISELHYIANGNYDHRIPFELSGDLSRVVTSINGLVDSTVAAIEDERKIEKSKDELITNVSHDIRTPLTSIIGYLGLIEDGQYHSEEDLLKYTHTAYIKAKQMKSLVDDLFEYTKVRQPAVPVNFSAFDMIQLIEQLAADFELEASKKNIQILVQSKVDSLIMDGDTEKLVRVFNNLLTNALKYGKGATKIVIEVERVSSEVVATVKNNGAMIPQQAIDNLFDRFYRVEESRSQATGGTGLGLAIAQSIVALHGGYIYAKSDKQWTSFIMHLPIKKNEKLPIDAQEVI…
Enterococcus faecium	GCF_006337145.1_ASM633714v1	RpoB	lcl|NZ_CP040878.1_prot_WP_002310550.1_980	MAGHVVKYGKHRERRSFARISEVLELPNLIEIQTDSYQWFLDEGLREMFEDILPIDDFNGNLSLEFVDYELKEPKYTVAEARAHDANYSAPLHVTLRLTNRETGEIKAQEVFFGDFPLMTEQGTFIINGAERVIVSQLVRSPGVYFHGKVDKNGKEGFGSTVIPNRGAWLEMETDAKDISYVRIDRTRKIPLTVLVRALGFGSDDTIFEIFGDSETLRNTVEKDLHKNASDSRTEEGLKDVYERLRPGEPKTADSSRNLLNARFFDPKRYDLANVGRYKVNKKLDLKTRLLNLTLAETLVDPETGEIIVEKGTVLTHQVMETLAPFIDNGLNSVTYYPSEDGVVTDPMTVQVIKVFSPRDPEREVNVIGNGYPEAAVKTVRPADIIASMSYFLNLMEGI…
Enterococcus faecium	GCF_006337145.1_ASM633714v1	NusG	lcl|NZ_CP040878.1_prot_WP_002294580.1_1217	MESFEKNWYVLHTYSGYENKVKANIESRAQSMKMADFIFRVVVPEEKETEVKNGKEKEIVHKTFPGYVLVEMIMTDASWYVVRNTPGVTGFVGSHGAGSKPAPLLPEEVNHILRSIGMSLRQNDLEVEVGEVVKIIEGAFAGLEGQVTEVDGEKEKLKVNIDMFGRETSTELDFDQVDKID
Enterococcus faecium	GCF_006351785.1_ASM635178v1	CroS	lcl|NZ_CP040907.1_prot_WP_002295267.1_2079	MTQDSKRATEKRRRINLTSKEISELLAEGIITIILLLLLNVSILVVISSVINSSPSLTNAIWDSKNIFAERLNTDLFWNGRNFIIPFFFLLDIGVLYWRLIRRYRQMQLRHIISELHYIANGNYDHRIPFELSGDLSRVVTSINGLVDSTVAAIEDERKIEKSKDELITNVSHDIRTPLTSIIGYLGLIEDGQYHSEEDLLKYTHTAYIKAKQMKSLVDDLFEYTKVRQPAVPVNFSAFDMIQLIEQLAADFELEASKKNIQILVQSKVDSLIMDGDTEKLVRVFNNLLTNALKYGKGATKIVIEVERIGSEVVATVKNNGAMIPQQAIDNLFDRFYRVEESRSQATGGTGLGLAIAQSIVALHGGYIYAKSDKQWTSFIMHLPIKKNEKLPIDTQEVI…
Enterococcus faecium	GCF_006351785.1_ASM635178v1	RpoB	lcl|NZ_CP040907.1_prot_WP_002295964.1_2059	MAGHVVKYGKHRERRSFARISEVLELPNLIEIQTDSYQWFLDEGLREMFEDILPIDDFNGNLSLEFVDYELKEPKYTVAEARAHDANYSAPLHVTLRLTNRETGEIKAQEVFFGDFPLMTEQGTFIINGAERVIVSQLVRSPGVYFHGKVDKNGKEGFGSTVIPNRGAWLEMETDAKDISYVRIDRTRKIPLTVLVRALGFGSDDTIFEIFGDSETLRNTVEKDLHKNASDSRTEEGLKDVYERLRPGEPKTADSSRNLLNARFFDPKRYDLANVGRYKVNKKLDLKTRLLNLTLAETLVDPETGEIIVEKGTVLTHQVMETLAPFIDNGLNSVTYYPSEDGVVTDPMTVQVIKVFSPRDPEREVNVIGNGYPEAAVKTVRPADIIASMSYFLNLMEGI…
Enterococcus faecium	GCF_006351785.1_ASM635178v1	NusG	lcl|NZ_CP040907.1_prot_WP_002294580.1_1802	MESFEKNWYVLHTYSGYENKVKANIESRAQSMKMADFIFRVVVPEEKETEVKNGKEKEIVHKTFPGYVLVEMIMTDASWYVVRNTPGVTGFVGSHGAGSKPAPLLPEEVNHILRSIGMSLRQNDLEVEVGEVVKIIEGAFAGLEGQVTEVDGEKEKLKVNIDMFGRETSTELDFDQVDKID
Enterococcus faecium	GCF_006575625.1_ASM657562v1	CroS	lcl|NZ_CP041257.1_prot_WP_002295267.1_1936	MTQDSKRATEKRRRINLTSKEISELLAEGIITIILLLLLNVSILVVISSVINSSPSLTNAIWDSKNIFAERLNTDLFWNGRNFIIPFFFLLDIGVLYWRLIRRYRQMQLRHIISELHYIANGNYDHRIPFELSGDLSRVVTSINGLVDSTVAAIEDERKIEKSKDELITNVSHDIRTPLTSIIGYLGLIEDGQYHSEEDLLKYTHTAYIKAKQMKSLVDDLFEYTKVRQPAVPVNFSAFDMIQLIEQLAADFELEASKKNIQILVQSKVDSLIMDGDTEKLVRVFNNLLTNALKYGKGATKIVIEVERIGSEVVATVKNNGAMIPQQAIDNLFDRFYRVEESRSQATGGTGLGLAIAQSIVALHGGYIYAKSDKQWTSFIMHLPIKKNEKLPIDTQEVI…
Enterococcus faecium	GCF_006575625.1_ASM657562v1	RpoB	lcl|NZ_CP041257.1_prot_WP_002295964.1_1956	MAGHVVKYGKHRERRSFARISEVLELPNLIEIQTDSYQWFLDEGLREMFEDILPIDDFNGNLSLEFVDYELKEPKYTVAEARAHDANYSAPLHVTLRLTNRETGEIKAQEVFFGDFPLMTEQGTFIINGAERVIVSQLVRSPGVYFHGKVDKNGKEGFGSTVIPNRGAWLEMETDAKDISYVRIDRTRKIPLTVLVRALGFGSDDTIFEIFGDSETLRNTVEKDLHKNASDSRTEEGLKDVYERLRPGEPKTADSSRNLLNARFFDPKRYDLANVGRYKVNKKLDLKTRLLNLTLAETLVDPETGEIIVEKGTVLTHQVMETLAPFIDNGLNSVTYYPSEDGVVTDPMTVQVIKVFSPRDPEREVNVIGNGYPEAAVKTVRPADIIASMSYFLNLMEGI…
Enterococcus faecium	GCF_006575625.1_ASM657562v1	NusG	lcl|NZ_CP041257.1_prot_WP_002294580.1_1544	MESFEKNWYVLHTYSGYENKVKANIESRAQSMKMADFIFRVVVPEEKETEVKNGKEKEIVHKTFPGYVLVEMIMTDASWYVVRNTPGVTGFVGSHGAGSKPAPLLPEEVNHILRSIGMSLRQNDLEVEVGEVVKIIEGAFAGLEGQVTEVDGEKEKLKVNIDMFGRETSTELDFDQVDKID
Enterococcus faecium	GCF_008000855.1_ASM800085v1	CroS	lcl|NZ_CP042834.1_prot_WP_002329776.1_878	MTQDSKRATEKRRRINLTSKEISELLAEGIITIILLLLLNVSILVVISSVINSSPSLSNAIWDSKNIFAERLNTDLFWNGRNFIIPFFFLLDIGVLYWRLIRRYRQMQLRHIISELHYIANGNYDHRIPFELSGDLSRVVTSINGLVDSTVAAIEDERKIEKSKDELITNVSHDIRTPLTSIIGYLGLIEDGQYHSEEDLLKYTHTAYIKAKQMKSLVDDLFEYTKVRQPAVPVNFSAFDMIQLIEQLAADFELEASKKNIQILVQSKVDSLIMDGDTEKLVRVFNNLLTNALKYGKGATKIVIEVERVGSEVVATVKNNGAMIPQQAIDNLFDRFYRVEESRSQATGGTGLGLAIAQSIVALHGGYIYAKSDKQWTSFIMHLPIKKNEKLPIDAQEVI…
Enterococcus faecium	GCF_008000855.1_ASM800085v1	RpoB	lcl|NZ_CP042834.1_prot_WP_002310550.1_904	MAGHVVKYGKHRERRSFARISEVLELPNLIEIQTDSYQWFLDEGLREMFEDILPIDDFNGNLSLEFVDYELKEPKYTVAEARAHDANYSAPLHVTLRLTNRETGEIKAQEVFFGDFPLMTEQGTFIINGAERVIVSQLVRSPGVYFHGKVDKNGKEGFGSTVIPNRGAWLEMETDAKDISYVRIDRTRKIPLTVLVRALGFGSDDTIFEIFGDSETLRNTVEKDLHKNASDSRTEEGLKDVYERLRPGEPKTADSSRNLLNARFFDPKRYDLANVGRYKVNKKLDLKTRLLNLTLAETLVDPETGEIIVEKGTVLTHQVMETLAPFIDNGLNSVTYYPSEDGVVTDPMTVQVIKVFSPRDPEREVNVIGNGYPEAAVKTVRPADIIASMSYFLNLMEGI…
Enterococcus faecium	GCF_008000855.1_ASM800085v1	NusG	lcl|NZ_CP042834.1_prot_WP_002294580.1_1141	MESFEKNWYVLHTYSGYENKVKANIESRAQSMKMADFIFRVVVPEEKETEVKNGKEKEIVHKTFPGYVLVEMIMTDASWYVVRNTPGVTGFVGSHGAGSKPAPLLPEEVNHILRSIGMSLRQNDLEVEVGEVVKIIEGAFAGLEGQVTEVDGEKEKLKVNIDMFGRETSTELDFDQVDKID
Enterococcus faecium	GCF_014490015.1_ASM1449001v1	CroS	lcl|NZ_CP060861.1_prot_WP_002295267.1_2734	MTQDSKRATEKRRRINLTSKEISELLAEGIITIILLLLLNVSILVVISSVINSSPSLTNAIWDSKNIFAERLNTDLFWNGRNFIIPFFFLLDIGVLYWRLIRRYRQMQLRHIISELHYIANGNYDHRIPFELSGDLSRVVTSINGLVDSTVAAIEDERKIEKSKDELITNVSHDIRTPLTSIIGYLGLIEDGQYHSEEDLLKYTHTAYIKAKQMKSLVDDLFEYTKVRQPAVPVNFSAFDMIQLIEQLAADFELEASKKNIQILVQSKVDSLIMDGDTEKLVRVFNNLLTNALKYGKGATKIVIEVERIGSEVVATVKNNGAMIPQQAIDNLFDRFYRVEESRSQATGGTGLGLAIAQSIVALHGGYIYAKSDKQWTSFIMHLPIKKNEKLPIDTQEVI…
Enterococcus faecium	GCF_014490015.1_ASM1449001v1	RpoB	lcl|NZ_CP060861.1_prot_WP_002340554.1_2714	MAGHVVKYGKHRERRSFARISEVLELPNLIEIQTDSYQWFLDEGLREMFEDILPIDDFNGNLSLEFVDYELKEPKYTVAEARAHDANYSAPLHVTLRLTNRETGEIKAQEVFFGDFPLMTEQGTFIINGAERVIVSQLVRSPGVYFHGKVDKNGKEGFGSTVIPNRGAWLEMETDAKDISYVRIDRTRKIPLTVLVRALGFGSDDTIFEIFGDSETLRNTVEKDLHKNASDSRTEEGLKDVYERLRPGEPKTADSSRNLLNARFFDPKRYDLANVGRYKVNKKLDLKTRLLNLTLAETLVDPETGEIIVEKGTVLTHQVMETLAPFIDNGLNSVTYYPSEDGVVTDPMTVQVIKVFSPRDPEREVNVIGNGYPEAAVKTVRPADIIASMSYFLNLMEGI…
Enterococcus faecium	GCF_014490015.1_ASM1449001v1	NusG	lcl|NZ_CP060861.1_prot_WP_002294580.1_2385	MESFEKNWYVLHTYSGYENKVKANIESRAQSMKMADFIFRVVVPEEKETEVKNGKEKEIVHKTFPGYVLVEMIMTDASWYVVRNTPGVTGFVGSHGAGSKPAPLLPEEVNHILRSIGMSLRQNDLEVEVGEVVKIIEGAFAGLEGQVTEVDGEKEKLKVNIDMFGRETSTELDFDQVDKID
Enterococcus faecium	GCF_020091325.1_ASM2009132v1	CroS	lcl|NZ_CP083473.1_prot_WP_002295267.1_2717	MTQDSKRATEKRRRINLTSKEISELLAEGIITIILLLLLNVSILVVISSVINSSPSLTNAIWDSKNIFAERLNTDLFWNGRNFIIPFFFLLDIGVLYWRLIRRYRQMQLRHIISELHYIANGNYDHRIPFELSGDLSRVVTSINGLVDSTVAAIEDERKIEKSKDELITNVSHDIRTPLTSIIGYLGLIEDGQYHSEEDLLKYTHTAYIKAKQMKSLVDDLFEYTKVRQPAVPVNFSAFDMIQLIEQLAADFELEASKKNIQILVQSKVDSLIMDGDTEKLVRVFNNLLTNALKYGKGATKIVIEVERIGSEVVATVKNNGAMIPQQAIDNLFDRFYRVEESRSQATGGTGLGLAIAQSIVALHGGYIYAKSDKQWTSFIMHLPIKKNEKLPIDTQEVI…
Enterococcus faecium	GCF_020091325.1_ASM2009132v1	RpoB	lcl|NZ_CP083473.1_prot_WP_002295964.1_2697	MAGHVVKYGKHRERRSFARISEVLELPNLIEIQTDSYQWFLDEGLREMFEDILPIDDFNGNLSLEFVDYELKEPKYTVAEARAHDANYSAPLHVTLRLTNRETGEIKAQEVFFGDFPLMTEQGTFIINGAERVIVSQLVRSPGVYFHGKVDKNGKEGFGSTVIPNRGAWLEMETDAKDISYVRIDRTRKIPLTVLVRALGFGSDDTIFEIFGDSETLRNTVEKDLHKNASDSRTEEGLKDVYERLRPGEPKTADSSRNLLNARFFDPKRYDLANVGRYKVNKKLDLKTRLLNLTLAETLVDPETGEIIVEKGTVLTHQVMETLAPFIDNGLNSVTYYPSEDGVVTDPMTVQVIKVFSPRDPEREVNVIGNGYPEAAVKTVRPADIIASMSYFLNLMEGI…
Enterococcus faecium	GCF_020091325.1_ASM2009132v1	NusG	lcl|NZ_CP083473.1_prot_WP_002294580.1_2368	MESFEKNWYVLHTYSGYENKVKANIESRAQSMKMADFIFRVVVPEEKETEVKNGKEKEIVHKTFPGYVLVEMIMTDASWYVVRNTPGVTGFVGSHGAGSKPAPLLPEEVNHILRSIGMSLRQNDLEVEVGEVVKIIEGAFAGLEGQVTEVDGEKEKLKVNIDMFGRETSTELDFDQVDKID
Enterococcus faecium	GCF_021398505.1_ASM2139850v1	CroS	lcl|NZ_CP083179.1_prot_WP_002295267.1_2357	MTQDSKRATEKRRRINLTSKEISELLAEGIITIILLLLLNVSILVVISSVINSSPSLTNAIWDSKNIFAERLNTDLFWNGRNFIIPFFFLLDIGVLYWRLIRRYRQMQLRHIISELHYIANGNYDHRIPFELSGDLSRVVTSINGLVDSTVAAIEDERKIEKSKDELITNVSHDIRTPLTSIIGYLGLIEDGQYHSEEDLLKYTHTAYIKAKQMKSLVDDLFEYTKVRQPAVPVNFSAFDMIQLIEQLAADFELEASKKNIQILVQSKVDSLIMDGDTEKLVRVFNNLLTNALKYGKGATKIVIEVERIGSEVVATVKNNGAMIPQQAIDNLFDRFYRVEESRSQATGGTGLGLAIAQSIVALHGGYIYAKSDKQWTSFIMHLPIKKNEKLPIDTQEVI…
Enterococcus faecium	GCF_021398505.1_ASM2139850v1	RpoB	lcl|NZ_CP083179.1_prot_WP_002295964.1_2337	MAGHVVKYGKHRERRSFARISEVLELPNLIEIQTDSYQWFLDEGLREMFEDILPIDDFNGNLSLEFVDYELKEPKYTVAEARAHDANYSAPLHVTLRLTNRETGEIKAQEVFFGDFPLMTEQGTFIINGAERVIVSQLVRSPGVYFHGKVDKNGKEGFGSTVIPNRGAWLEMETDAKDISYVRIDRTRKIPLTVLVRALGFGSDDTIFEIFGDSETLRNTVEKDLHKNASDSRTEEGLKDVYERLRPGEPKTADSSRNLLNARFFDPKRYDLANVGRYKVNKKLDLKTRLLNLTLAETLVDPETGEIIVEKGTVLTHQVMETLAPFIDNGLNSVTYYPSEDGVVTDPMTVQVIKVFSPRDPEREVNVIGNGYPEAAVKTVRPADIIASMSYFLNLMEGI…
Enterococcus faecium	GCF_021398505.1_ASM2139850v1	NusG	lcl|NZ_CP083179.1_prot_WP_002294580.1_2080	MESFEKNWYVLHTYSGYENKVKANIESRAQSMKMADFIFRVVVPEEKETEVKNGKEKEIVHKTFPGYVLVEMIMTDASWYVVRNTPGVTGFVGSHGAGSKPAPLLPEEVNHILRSIGMSLRQNDLEVEVGEVVKIIEGAFAGLEGQVTEVDGEKEKLKVNIDMFGRETSTELDFDQVDKID
Enterococcus faecium	GCF_029023785.1_ASM2902378v1	CroS	lcl|NZ_CP118955.1_prot_WP_002334278.1_2355	MTQDSKRATEKRRRINLTSKEISELLAEGIITIILLLLLNVSILVVISSVINSSPSLTNAIWDSKNIFAERLNTDLFWNGRNFIIPFFFLLDIGVLYWRLIRRYRQMQLRHIISELHYIANGNYDHRIPFELSGDLSRVVTSINGLVDSTVAAIEDERKIEKSKDELITNVSHDIRTPLTSIIGYLGLIEDGQYHSEEDLLKYTHTAYIKAKQMKSLVDDLFEYTKVRQPAVPVNFSAFDMIQLIEQLAADFELEASKKNIQILVQSKVDSLIMDGDTEKLVRVFNNLLTNALKYGKGATKIVIEVERIGSEVVATVKNNGAMIPQQAIDNLFDRFYRVEESRSQATGGTGLGLAIAQSIVALHGGYIYAKSDKQWTSFIMHLPIKKNEKLPIDTQEVI…
Enterococcus faecium	GCF_029023785.1_ASM2902378v1	RpoB	lcl|NZ_CP118955.1_prot_WP_002295964.1_2333	MAGHVVKYGKHRERRSFARISEVLELPNLIEIQTDSYQWFLDEGLREMFEDILPIDDFNGNLSLEFVDYELKEPKYTVAEARAHDANYSAPLHVTLRLTNRETGEIKAQEVFFGDFPLMTEQGTFIINGAERVIVSQLVRSPGVYFHGKVDKNGKEGFGSTVIPNRGAWLEMETDAKDISYVRIDRTRKIPLTVLVRALGFGSDDTIFEIFGDSETLRNTVEKDLHKNASDSRTEEGLKDVYERLRPGEPKTADSSRNLLNARFFDPKRYDLANVGRYKVNKKLDLKTRLLNLTLAETLVDPETGEIIVEKGTVLTHQVMETLAPFIDNGLNSVTYYPSEDGVVTDPMTVQVIKVFSPRDPEREVNVIGNGYPEAAVKTVRPADIIASMSYFLNLMEGI…
Enterococcus faecium	GCF_029023785.1_ASM2902378v1	NusG	lcl|NZ_CP118955.1_prot_WP_002294580.1_2078	MESFEKNWYVLHTYSGYENKVKANIESRAQSMKMADFIFRVVVPEEKETEVKNGKEKEIVHKTFPGYVLVEMIMTDASWYVVRNTPGVTGFVGSHGAGSKPAPLLPEEVNHILRSIGMSLRQNDLEVEVGEVVKIIEGAFAGLEGQVTEVDGEKEKLKVNIDMFGRETSTELDFDQVDKID
Enterococcus faecium	GCF_030316155.1_ASM3031615v1	CroS	lcl|NZ_CP128188.1_prot_WP_002295267.1_2696	MTQDSKRATEKRRRINLTSKEISELLAEGIITIILLLLLNVSILVVISSVINSSPSLTNAIWDSKNIFAERLNTDLFWNGRNFIIPFFFLLDIGVLYWRLIRRYRQMQLRHIISELHYIANGNYDHRIPFELSGDLSRVVTSINGLVDSTVAAIEDERKIEKSKDELITNVSHDIRTPLTSIIGYLGLIEDGQYHSEEDLLKYTHTAYIKAKQMKSLVDDLFEYTKVRQPAVPVNFSAFDMIQLIEQLAADFELEASKKNIQILVQSKVDSLIMDGDTEKLVRVFNNLLTNALKYGKGATKIVIEVERIGSEVVATVKNNGAMIPQQAIDNLFDRFYRVEESRSQATGGTGLGLAIAQSIVALHGGYIYAKSDKQWTSFIMHLPIKKNEKLPIDTQEVI…
Enterococcus faecium	GCF_030316155.1_ASM3031615v1	RpoB	lcl|NZ_CP128188.1_prot_WP_286328492.1_2676	MAGHVVKYGKHRERRSFARISEVLELPNLIEIQTDSYQWFLDEGLREMFEDILPIDDFNGNLSLEFVDYELKEPKYTVAEARAHDANYSAPLHVTLRLTNRETGEIKAQEVFFGDFPLMTEQGTFIINEAERVIVSQLVRSPGVYFHGKVDKNGKEGFGSTVIPNRGAWLEMETDAKDISYVRIDRTRKIPLTVLVRALGFGSDDTIFEIFGDSETLRNTVEKDLHKNASDSRTEEGLKDVYERLRPGEPKTADSSRNLLNARFFDPKRYDLANVGRYKVNKKLDLKTRLLNLTLAETLVDPETGEIIVEKGTVLTHQVMETLAPFIDNGLNSVTYYPSEDGVVTDPMTVQVIKVFSPRDPEREVNVIGNGYPEAAVKTVRPADIIASMSYFLNLMEGI…
Enterococcus faecium	GCF_030316155.1_ASM3031615v1	NusG	lcl|NZ_CP128188.1_prot_WP_002294580.1_2356	MESFEKNWYVLHTYSGYENKVKANIESRAQSMKMADFIFRVVVPEEKETEVKNGKEKEIVHKTFPGYVLVEMIMTDASWYVVRNTPGVTGFVGSHGAGSKPAPLLPEEVNHILRSIGMSLRQNDLEVEVGEVVKIIEGAFAGLEGQVTEVDGEKEKLKVNIDMFGRETSTELDFDQVDKID
Enterococcus faecium	GCF_900092475.1_Ef_aus00233	CroS	lcl|NZ_LT598663.1_prot_WP_002295267.1_2717	MTQDSKRATEKRRRINLTSKEISELLAEGIITIILLLLLNVSILVVISSVINSSPSLTNAIWDSKNIFAERLNTDLFWNGRNFIIPFFFLLDIGVLYWRLIRRYRQMQLRHIISELHYIANGNYDHRIPFELSGDLSRVVTSINGLVDSTVAAIEDERKIEKSKDELITNVSHDIRTPLTSIIGYLGLIEDGQYHSEEDLLKYTHTAYIKAKQMKSLVDDLFEYTKVRQPAVPVNFSAFDMIQLIEQLAADFELEASKKNIQILVQSKVDSLIMDGDTEKLVRVFNNLLTNALKYGKGATKIVIEVERIGSEVVATVKNNGAMIPQQAIDNLFDRFYRVEESRSQATGGTGLGLAIAQSIVALHGGYIYAKSDKQWTSFIMHLPIKKNEKLPIDTQEVI…
Enterococcus faecium	GCF_900092475.1_Ef_aus00233	RpoB	lcl|NZ_LT598663.1_prot_WP_002295964.1_2697	MAGHVVKYGKHRERRSFARISEVLELPNLIEIQTDSYQWFLDEGLREMFEDILPIDDFNGNLSLEFVDYELKEPKYTVAEARAHDANYSAPLHVTLRLTNRETGEIKAQEVFFGDFPLMTEQGTFIINGAERVIVSQLVRSPGVYFHGKVDKNGKEGFGSTVIPNRGAWLEMETDAKDISYVRIDRTRKIPLTVLVRALGFGSDDTIFEIFGDSETLRNTVEKDLHKNASDSRTEEGLKDVYERLRPGEPKTADSSRNLLNARFFDPKRYDLANVGRYKVNKKLDLKTRLLNLTLAETLVDPETGEIIVEKGTVLTHQVMETLAPFIDNGLNSVTYYPSEDGVVTDPMTVQVIKVFSPRDPEREVNVIGNGYPEAAVKTVRPADIIASMSYFLNLMEGI…
Enterococcus faecium	GCF_900092475.1_Ef_aus00233	NusG	lcl|NZ_LT598663.1_prot_WP_002294580.1_2359	MESFEKNWYVLHTYSGYENKVKANIESRAQSMKMADFIFRVVVPEEKETEVKNGKEKEIVHKTFPGYVLVEMIMTDASWYVVRNTPGVTGFVGSHGAGSKPAPLLPEEVNHILRSIGMSLRQNDLEVEVGEVVKIIEGAFAGLEGQVTEVDGEKEKLKVNIDMFGRETSTELDFDQVDKID
Enterococcus faecium	GCF_900094185.1_Ef_DMG1500501	CroS	lcl|NZ_LT603678.1_prot_WP_002295267.1_2923	MTQDSKRATEKRRRINLTSKEISELLAEGIITIILLLLLNVSILVVISSVINSSPSLTNAIWDSKNIFAERLNTDLFWNGRNFIIPFFFLLDIGVLYWRLIRRYRQMQLRHIISELHYIANGNYDHRIPFELSGDLSRVVTSINGLVDSTVAAIEDERKIEKSKDELITNVSHDIRTPLTSIIGYLGLIEDGQYHSEEDLLKYTHTAYIKAKQMKSLVDDLFEYTKVRQPAVPVNFSAFDMIQLIEQLAADFELEASKKNIQILVQSKVDSLIMDGDTEKLVRVFNNLLTNALKYGKGATKIVIEVERIGSEVVATVKNNGAMIPQQAIDNLFDRFYRVEESRSQATGGTGLGLAIAQSIVALHGGYIYAKSDKQWTSFIMHLPIKKNEKLPIDTQEVI…
Enterococcus faecium	GCF_900094185.1_Ef_DMG1500501	RpoB	lcl|NZ_LT603678.1_prot_WP_002320801.1_2898	MKSLAGHVVKYGKHRERRSFARISEVLELPNLIEIQTDSYQWFLDEGLREMFEDILPIDDFNGNLSLEFVDYELKEPKYTVAEARAHDANYSAPLHVTLRLTNRETGEIKAQEVFFGDFPLMTEQGTFIINGAERVIVSQLVRSPGVYFHGKVDKNGKEGFGSTVIPNRGAWLEMETDAKDISYVRIDRTRKIPLTVLVRALGFGSDDTIFEIFGDSETLRNTVEKDLHKNASDSRTEEGLKDVYERLRPGEPKTADSSRNLLNARFFDPKRYDLANVGRYKVNKKLDLKTRLLNLTLAETLVDPETGEIIVEKGTVLTHQVMETLAPFIDNGLNSVTYYPSEDGVVTDPMTVQVIKVFSPRDPEREVNVIGNGYPEAAVKTVRPADIIASMSYFLNLM…
Enterococcus faecium	GCF_900094185.1_Ef_DMG1500501	NusG	lcl|NZ_LT603678.1_prot_WP_002294580.1_2545	MESFEKNWYVLHTYSGYENKVKANIESRAQSMKMADFIFRVVVPEEKETEVKNGKEKEIVHKTFPGYVLVEMIMTDASWYVVRNTPGVTGFVGSHGAGSKPAPLLPEEVNHILRSIGMSLRQNDLEVEVGEVVKIIEGAFAGLEGQVTEVDGEKEKLKVNIDMFGRETSTELDFDQVDKID
Enterococcus faecium	GCF_900634805.1_E0139_hybrid_assembly	CroS	lcl|NZ_LR132067.1_prot_WP_002295267.1_2275	MTQDSKRATEKRRRINLTSKEISELLAEGIITIILLLLLNVSILVVISSVINSSPSLTNAIWDSKNIFAERLNTDLFWNGRNFIIPFFFLLDIGVLYWRLIRRYRQMQLRHIISELHYIANGNYDHRIPFELSGDLSRVVTSINGLVDSTVAAIEDERKIEKSKDELITNVSHDIRTPLTSIIGYLGLIEDGQYHSEEDLLKYTHTAYIKAKQMKSLVDDLFEYTKVRQPAVPVNFSAFDMIQLIEQLAADFELEASKKNIQILVQSKVDSLIMDGDTEKLVRVFNNLLTNALKYGKGATKIVIEVERIGSEVVATVKNNGAMIPQQAIDNLFDRFYRVEESRSQATGGTGLGLAIAQSIVALHGGYIYAKSDKQWTSFIMHLPIKKNEKLPIDTQEVI…
Enterococcus faecium	GCF_900634805.1_E0139_hybrid_assembly	RpoB	lcl|NZ_LR132067.1_prot_WP_002295964.1_2255	MAGHVVKYGKHRERRSFARISEVLELPNLIEIQTDSYQWFLDEGLREMFEDILPIDDFNGNLSLEFVDYELKEPKYTVAEARAHDANYSAPLHVTLRLTNRETGEIKAQEVFFGDFPLMTEQGTFIINGAERVIVSQLVRSPGVYFHGKVDKNGKEGFGSTVIPNRGAWLEMETDAKDISYVRIDRTRKIPLTVLVRALGFGSDDTIFEIFGDSETLRNTVEKDLHKNASDSRTEEGLKDVYERLRPGEPKTADSSRNLLNARFFDPKRYDLANVGRYKVNKKLDLKTRLLNLTLAETLVDPETGEIIVEKGTVLTHQVMETLAPFIDNGLNSVTYYPSEDGVVTDPMTVQVIKVFSPRDPEREVNVIGNGYPEAAVKTVRPADIIASMSYFLNLMEGI…
Enterococcus faecium	GCF_900634805.1_E0139_hybrid_assembly	NusG	lcl|NZ_LR132067.1_prot_WP_002294580.1_1999	MESFEKNWYVLHTYSGYENKVKANIESRAQSMKMADFIFRVVVPEEKETEVKNGKEKEIVHKTFPGYVLVEMIMTDASWYVVRNTPGVTGFVGSHGAGSKPAPLLPEEVNHILRSIGMSLRQNDLEVEVGEVVKIIEGAFAGLEGQVTEVDGEKEKLKVNIDMFGRETSTELDFDQVDKID
Enterococcus faecium	GCF_900635365.1_E1334_hybrid_assembly	CroS	lcl|NZ_LR134095.1_prot_WP_002295267.1_2349	MTQDSKRATEKRRRINLTSKEISELLAEGIITIILLLLLNVSILVVISSVINSSPSLTNAIWDSKNIFAERLNTDLFWNGRNFIIPFFFLLDIGVLYWRLIRRYRQMQLRHIISELHYIANGNYDHRIPFELSGDLSRVVTSINGLVDSTVAAIEDERKIEKSKDELITNVSHDIRTPLTSIIGYLGLIEDGQYHSEEDLLKYTHTAYIKAKQMKSLVDDLFEYTKVRQPAVPVNFSAFDMIQLIEQLAADFELEASKKNIQILVQSKVDSLIMDGDTEKLVRVFNNLLTNALKYGKGATKIVIEVERIGSEVVATVKNNGAMIPQQAIDNLFDRFYRVEESRSQATGGTGLGLAIAQSIVALHGGYIYAKSDKQWTSFIMHLPIKKNEKLPIDTQEVI…
Enterococcus faecium	GCF_900635365.1_E1334_hybrid_assembly	RpoB	lcl|NZ_LR134095.1_prot_WP_002295964.1_2329	MAGHVVKYGKHRERRSFARISEVLELPNLIEIQTDSYQWFLDEGLREMFEDILPIDDFNGNLSLEFVDYELKEPKYTVAEARAHDANYSAPLHVTLRLTNRETGEIKAQEVFFGDFPLMTEQGTFIINGAERVIVSQLVRSPGVYFHGKVDKNGKEGFGSTVIPNRGAWLEMETDAKDISYVRIDRTRKIPLTVLVRALGFGSDDTIFEIFGDSETLRNTVEKDLHKNASDSRTEEGLKDVYERLRPGEPKTADSSRNLLNARFFDPKRYDLANVGRYKVNKKLDLKTRLLNLTLAETLVDPETGEIIVEKGTVLTHQVMETLAPFIDNGLNSVTYYPSEDGVVTDPMTVQVIKVFSPRDPEREVNVIGNGYPEAAVKTVRPADIIASMSYFLNLMEGI…
Enterococcus faecium	GCF_900635365.1_E1334_hybrid_assembly	NusG	lcl|NZ_LR134095.1_prot_WP_002294580.1_2074	MESFEKNWYVLHTYSGYENKVKANIESRAQSMKMADFIFRVVVPEEKETEVKNGKEKEIVHKTFPGYVLVEMIMTDASWYVVRNTPGVTGFVGSHGAGSKPAPLLPEEVNHILRSIGMSLRQNDLEVEVGEVVKIIEGAFAGLEGQVTEVDGEKEKLKVNIDMFGRETSTELDFDQVDKID
Enterococcus faecium	GCF_900635415.1_E6043_hybrid_assembly	CroS	lcl|NZ_LR134105.1_prot_WP_002295267.1_2542	MTQDSKRATEKRRRINLTSKEISELLAEGIITIILLLLLNVSILVVISSVINSSPSLTNAIWDSKNIFAERLNTDLFWNGRNFIIPFFFLLDIGVLYWRLIRRYRQMQLRHIISELHYIANGNYDHRIPFELSGDLSRVVTSINGLVDSTVAAIEDERKIEKSKDELITNVSHDIRTPLTSIIGYLGLIEDGQYHSEEDLLKYTHTAYIKAKQMKSLVDDLFEYTKVRQPAVPVNFSAFDMIQLIEQLAADFELEASKKNIQILVQSKVDSLIMDGDTEKLVRVFNNLLTNALKYGKGATKIVIEVERIGSEVVATVKNNGAMIPQQAIDNLFDRFYRVEESRSQATGGTGLGLAIAQSIVALHGGYIYAKSDKQWTSFIMHLPIKKNEKLPIDTQEVI…
Enterococcus faecium	GCF_900635415.1_E6043_hybrid_assembly	RpoB	lcl|NZ_LR134105.1_prot_WP_002295964.1_2522	MAGHVVKYGKHRERRSFARISEVLELPNLIEIQTDSYQWFLDEGLREMFEDILPIDDFNGNLSLEFVDYELKEPKYTVAEARAHDANYSAPLHVTLRLTNRETGEIKAQEVFFGDFPLMTEQGTFIINGAERVIVSQLVRSPGVYFHGKVDKNGKEGFGSTVIPNRGAWLEMETDAKDISYVRIDRTRKIPLTVLVRALGFGSDDTIFEIFGDSETLRNTVEKDLHKNASDSRTEEGLKDVYERLRPGEPKTADSSRNLLNARFFDPKRYDLANVGRYKVNKKLDLKTRLLNLTLAETLVDPETGEIIVEKGTVLTHQVMETLAPFIDNGLNSVTYYPSEDGVVTDPMTVQVIKVFSPRDPEREVNVIGNGYPEAAVKTVRPADIIASMSYFLNLMEGI…
Enterococcus faecium	GCF_900635415.1_E6043_hybrid_assembly	NusG	lcl|NZ_LR134105.1_prot_WP_002294580.1_2223	MESFEKNWYVLHTYSGYENKVKANIESRAQSMKMADFIFRVVVPEEKETEVKNGKEKEIVHKTFPGYVLVEMIMTDASWYVVRNTPGVTGFVGSHGAGSKPAPLLPEEVNHILRSIGMSLRQNDLEVEVGEVVKIIEGAFAGLEGQVTEVDGEKEKLKVNIDMFGRETSTELDFDQVDKID
Enterococcus faecium	GCF_900638765.1_E2079_hybrid_assembly	CroS	lcl|NZ_LR135169.1_prot_WP_002295267.1_2352	MTQDSKRATEKRRRINLTSKEISELLAEGIITIILLLLLNVSILVVISSVINSSPSLTNAIWDSKNIFAERLNTDLFWNGRNFIIPFFFLLDIGVLYWRLIRRYRQMQLRHIISELHYIANGNYDHRIPFELSGDLSRVVTSINGLVDSTVAAIEDERKIEKSKDELITNVSHDIRTPLTSIIGYLGLIEDGQYHSEEDLLKYTHTAYIKAKQMKSLVDDLFEYTKVRQPAVPVNFSAFDMIQLIEQLAADFELEASKKNIQILVQSKVDSLIMDGDTEKLVRVFNNLLTNALKYGKGATKIVIEVERIGSEVVATVKNNGAMIPQQAIDNLFDRFYRVEESRSQATGGTGLGLAIAQSIVALHGGYIYAKSDKQWTSFIMHLPIKKNEKLPIDTQEVI…
Enterococcus faecium	GCF_900638765.1_E2079_hybrid_assembly	RpoB	lcl|NZ_LR135169.1_prot_WP_002295964.1_2332	MAGHVVKYGKHRERRSFARISEVLELPNLIEIQTDSYQWFLDEGLREMFEDILPIDDFNGNLSLEFVDYELKEPKYTVAEARAHDANYSAPLHVTLRLTNRETGEIKAQEVFFGDFPLMTEQGTFIINGAERVIVSQLVRSPGVYFHGKVDKNGKEGFGSTVIPNRGAWLEMETDAKDISYVRIDRTRKIPLTVLVRALGFGSDDTIFEIFGDSETLRNTVEKDLHKNASDSRTEEGLKDVYERLRPGEPKTADSSRNLLNARFFDPKRYDLANVGRYKVNKKLDLKTRLLNLTLAETLVDPETGEIIVEKGTVLTHQVMETLAPFIDNGLNSVTYYPSEDGVVTDPMTVQVIKVFSPRDPEREVNVIGNGYPEAAVKTVRPADIIASMSYFLNLMEGI…
Enterococcus faecium	GCF_900638765.1_E2079_hybrid_assembly	NusG	lcl|NZ_LR135169.1_prot_WP_002294580.1_2076	MESFEKNWYVLHTYSGYENKVKANIESRAQSMKMADFIFRVVVPEEKETEVKNGKEKEIVHKTFPGYVLVEMIMTDASWYVVRNTPGVTGFVGSHGAGSKPAPLLPEEVNHILRSIGMSLRQNDLEVEVGEVVKIIEGAFAGLEGQVTEVDGEKEKLKVNIDMFGRETSTELDFDQVDKID
Enterococcus faecium	GCF_900638775.1_E4227_hybrid_assembly	CroS	lcl|NZ_LR135170.1_prot_WP_002326377.1_2250	MTQDSKRATEKRRRINLTSKEISELLAEGIITIILLFLLNVSILVVISSVINSSPSLTNAIWDSKNIFAERLNTDLFWNGRNFIIPFFFLLDIGVLYWRLIRRYRQMQLRHIISELHYIANGNYDHRIPFELSGDLSRVVTSINGLVDSTVAAIEDERKIEKSKDELITNVSHDIRTPLTSIIGYLGLIEDGQYHSEEDLLKYTHTAYIKAKQMKSLVDDLFEYTKVRQPAVPVNFSAFDMIQLIEQLAADFELEASKKNIQILVQSKVDSLIMDGDTEKLVRVFNNLLTNALKYGKGATKIVIEVERIGSEVVATVKNNGAMIPQQAIDNLFDRFYRVEESRSQATGGTGLGLAIAQSIVALHGGYIYAKSDKQWTSFIMHLPIKKNEKLPIDTQEVI…
Enterococcus faecium	GCF_900638775.1_E4227_hybrid_assembly	RpoB	lcl|NZ_LR135170.1_prot_WP_002295964.1_2230	MAGHVVKYGKHRERRSFARISEVLELPNLIEIQTDSYQWFLDEGLREMFEDILPIDDFNGNLSLEFVDYELKEPKYTVAEARAHDANYSAPLHVTLRLTNRETGEIKAQEVFFGDFPLMTEQGTFIINGAERVIVSQLVRSPGVYFHGKVDKNGKEGFGSTVIPNRGAWLEMETDAKDISYVRIDRTRKIPLTVLVRALGFGSDDTIFEIFGDSETLRNTVEKDLHKNASDSRTEEGLKDVYERLRPGEPKTADSSRNLLNARFFDPKRYDLANVGRYKVNKKLDLKTRLLNLTLAETLVDPETGEIIVEKGTVLTHQVMETLAPFIDNGLNSVTYYPSEDGVVTDPMTVQVIKVFSPRDPEREVNVIGNGYPEAAVKTVRPADIIASMSYFLNLMEGI…
Enterococcus faecium	GCF_900638775.1_E4227_hybrid_assembly	NusG	lcl|NZ_LR135170.1_prot_WP_002294580.1_1970	MESFEKNWYVLHTYSGYENKVKANIESRAQSMKMADFIFRVVVPEEKETEVKNGKEKEIVHKTFPGYVLVEMIMTDASWYVVRNTPGVTGFVGSHGAGSKPAPLLPEEVNHILRSIGMSLRQNDLEVEVGEVVKIIEGAFAGLEGQVTEVDGEKEKLKVNIDMFGRETSTELDFDQVDKID
Enterococcus faecium	GCF_900638785.1_E1774_hybrid_assembly	CroS	lcl|NZ_LR135181.1_prot_WP_002295267.1_2509	MTQDSKRATEKRRRINLTSKEISELLAEGIITIILLLLLNVSILVVISSVINSSPSLTNAIWDSKNIFAERLNTDLFWNGRNFIIPFFFLLDIGVLYWRLIRRYRQMQLRHIISELHYIANGNYDHRIPFELSGDLSRVVTSINGLVDSTVAAIEDERKIEKSKDELITNVSHDIRTPLTSIIGYLGLIEDGQYHSEEDLLKYTHTAYIKAKQMKSLVDDLFEYTKVRQPAVPVNFSAFDMIQLIEQLAADFELEASKKNIQILVQSKVDSLIMDGDTEKLVRVFNNLLTNALKYGKGATKIVIEVERIGSEVVATVKNNGAMIPQQAIDNLFDRFYRVEESRSQATGGTGLGLAIAQSIVALHGGYIYAKSDKQWTSFIMHLPIKKNEKLPIDTQEVI…
Enterococcus faecium	GCF_900638785.1_E1774_hybrid_assembly	RpoB	lcl|NZ_LR135181.1_prot_WP_002295964.1_2489	MAGHVVKYGKHRERRSFARISEVLELPNLIEIQTDSYQWFLDEGLREMFEDILPIDDFNGNLSLEFVDYELKEPKYTVAEARAHDANYSAPLHVTLRLTNRETGEIKAQEVFFGDFPLMTEQGTFIINGAERVIVSQLVRSPGVYFHGKVDKNGKEGFGSTVIPNRGAWLEMETDAKDISYVRIDRTRKIPLTVLVRALGFGSDDTIFEIFGDSETLRNTVEKDLHKNASDSRTEEGLKDVYERLRPGEPKTADSSRNLLNARFFDPKRYDLANVGRYKVNKKLDLKTRLLNLTLAETLVDPETGEIIVEKGTVLTHQVMETLAPFIDNGLNSVTYYPSEDGVVTDPMTVQVIKVFSPRDPEREVNVIGNGYPEAAVKTVRPADIIASMSYFLNLMEGI…
Enterococcus faecium	GCF_900638785.1_E1774_hybrid_assembly	NusG	lcl|NZ_LR135181.1_prot_WP_002294580.1_2191	MESFEKNWYVLHTYSGYENKVKANIESRAQSMKMADFIFRVVVPEEKETEVKNGKEKEIVHKTFPGYVLVEMIMTDASWYVVRNTPGVTGFVGSHGAGSKPAPLLPEEVNHILRSIGMSLRQNDLEVEVGEVVKIIEGAFAGLEGQVTEVDGEKEKLKVNIDMFGRETSTELDFDQVDKID
Enterococcus faecium	GCF_900638805.1_E4402_hybrid_assembly	CroS	lcl|NZ_LR135174.1_prot_WP_002295267.1_2524	MTQDSKRATEKRRRINLTSKEISELLAEGIITIILLLLLNVSILVVISSVINSSPSLTNAIWDSKNIFAERLNTDLFWNGRNFIIPFFFLLDIGVLYWRLIRRYRQMQLRHIISELHYIANGNYDHRIPFELSGDLSRVVTSINGLVDSTVAAIEDERKIEKSKDELITNVSHDIRTPLTSIIGYLGLIEDGQYHSEEDLLKYTHTAYIKAKQMKSLVDDLFEYTKVRQPAVPVNFSAFDMIQLIEQLAADFELEASKKNIQILVQSKVDSLIMDGDTEKLVRVFNNLLTNALKYGKGATKIVIEVERIGSEVVATVKNNGAMIPQQAIDNLFDRFYRVEESRSQATGGTGLGLAIAQSIVALHGGYIYAKSDKQWTSFIMHLPIKKNEKLPIDTQEVI…
Enterococcus faecium	GCF_900638805.1_E4402_hybrid_assembly	RpoB	lcl|NZ_LR135174.1_prot_WP_002295964.1_2504	MAGHVVKYGKHRERRSFARISEVLELPNLIEIQTDSYQWFLDEGLREMFEDILPIDDFNGNLSLEFVDYELKEPKYTVAEARAHDANYSAPLHVTLRLTNRETGEIKAQEVFFGDFPLMTEQGTFIINGAERVIVSQLVRSPGVYFHGKVDKNGKEGFGSTVIPNRGAWLEMETDAKDISYVRIDRTRKIPLTVLVRALGFGSDDTIFEIFGDSETLRNTVEKDLHKNASDSRTEEGLKDVYERLRPGEPKTADSSRNLLNARFFDPKRYDLANVGRYKVNKKLDLKTRLLNLTLAETLVDPETGEIIVEKGTVLTHQVMETLAPFIDNGLNSVTYYPSEDGVVTDPMTVQVIKVFSPRDPEREVNVIGNGYPEAAVKTVRPADIIASMSYFLNLMEGI…
Enterococcus faecium	GCF_900638805.1_E4402_hybrid_assembly	NusG	lcl|NZ_LR135174.1_prot_WP_002294580.1_2216	MESFEKNWYVLHTYSGYENKVKANIESRAQSMKMADFIFRVVVPEEKETEVKNGKEKEIVHKTFPGYVLVEMIMTDASWYVVRNTPGVTGFVGSHGAGSKPAPLLPEEVNHILRSIGMSLRQNDLEVEVGEVVKIIEGAFAGLEGQVTEVDGEKEKLKVNIDMFGRETSTELDFDQVDKID
Enterococcus faecium	GCF_900638815.1_E0595_hybrid_assembly	CroS	lcl|NZ_LR135179.1_prot_WP_002295267.1_2264	MTQDSKRATEKRRRINLTSKEISELLAEGIITIILLLLLNVSILVVISSVINSSPSLTNAIWDSKNIFAERLNTDLFWNGRNFIIPFFFLLDIGVLYWRLIRRYRQMQLRHIISELHYIANGNYDHRIPFELSGDLSRVVTSINGLVDSTVAAIEDERKIEKSKDELITNVSHDIRTPLTSIIGYLGLIEDGQYHSEEDLLKYTHTAYIKAKQMKSLVDDLFEYTKVRQPAVPVNFSAFDMIQLIEQLAADFELEASKKNIQILVQSKVDSLIMDGDTEKLVRVFNNLLTNALKYGKGATKIVIEVERIGSEVVATVKNNGAMIPQQAIDNLFDRFYRVEESRSQATGGTGLGLAIAQSIVALHGGYIYAKSDKQWTSFIMHLPIKKNEKLPIDTQEVI…
Enterococcus faecium	GCF_900638815.1_E0595_hybrid_assembly	RpoB	lcl|NZ_LR135179.1_prot_WP_002295964.1_2244	MAGHVVKYGKHRERRSFARISEVLELPNLIEIQTDSYQWFLDEGLREMFEDILPIDDFNGNLSLEFVDYELKEPKYTVAEARAHDANYSAPLHVTLRLTNRETGEIKAQEVFFGDFPLMTEQGTFIINGAERVIVSQLVRSPGVYFHGKVDKNGKEGFGSTVIPNRGAWLEMETDAKDISYVRIDRTRKIPLTVLVRALGFGSDDTIFEIFGDSETLRNTVEKDLHKNASDSRTEEGLKDVYERLRPGEPKTADSSRNLLNARFFDPKRYDLANVGRYKVNKKLDLKTRLLNLTLAETLVDPETGEIIVEKGTVLTHQVMETLAPFIDNGLNSVTYYPSEDGVVTDPMTVQVIKVFSPRDPEREVNVIGNGYPEAAVKTVRPADIIASMSYFLNLMEGI…
Enterococcus faecium	GCF_900638815.1_E0595_hybrid_assembly	NusG	lcl|NZ_LR135179.1_prot_WP_002294580.1_1989	MESFEKNWYVLHTYSGYENKVKANIESRAQSMKMADFIFRVVVPEEKETEVKNGKEKEIVHKTFPGYVLVEMIMTDASWYVVRNTPGVTGFVGSHGAGSKPAPLLPEEVNHILRSIGMSLRQNDLEVEVGEVVKIIEGAFAGLEGQVTEVDGEKEKLKVNIDMFGRETSTELDFDQVDKID
Enterococcus faecium	GCF_900638825.1_E4438_hybrid_assembly	CroS	lcl|NZ_LR135191.1_prot_WP_002295267.1_2561	MTQDSKRATEKRRRINLTSKEISELLAEGIITIILLLLLNVSILVVISSVINSSPSLTNAIWDSKNIFAERLNTDLFWNGRNFIIPFFFLLDIGVLYWRLIRRYRQMQLRHIISELHYIANGNYDHRIPFELSGDLSRVVTSINGLVDSTVAAIEDERKIEKSKDELITNVSHDIRTPLTSIIGYLGLIEDGQYHSEEDLLKYTHTAYIKAKQMKSLVDDLFEYTKVRQPAVPVNFSAFDMIQLIEQLAADFELEASKKNIQILVQSKVDSLIMDGDTEKLVRVFNNLLTNALKYGKGATKIVIEVERIGSEVVATVKNNGAMIPQQAIDNLFDRFYRVEESRSQATGGTGLGLAIAQSIVALHGGYIYAKSDKQWTSFIMHLPIKKNEKLPIDTQEVI…
Enterococcus faecium	GCF_900638825.1_E4438_hybrid_assembly	RpoB	lcl|NZ_LR135191.1_prot_WP_002295964.1_2541	MAGHVVKYGKHRERRSFARISEVLELPNLIEIQTDSYQWFLDEGLREMFEDILPIDDFNGNLSLEFVDYELKEPKYTVAEARAHDANYSAPLHVTLRLTNRETGEIKAQEVFFGDFPLMTEQGTFIINGAERVIVSQLVRSPGVYFHGKVDKNGKEGFGSTVIPNRGAWLEMETDAKDISYVRIDRTRKIPLTVLVRALGFGSDDTIFEIFGDSETLRNTVEKDLHKNASDSRTEEGLKDVYERLRPGEPKTADSSRNLLNARFFDPKRYDLANVGRYKVNKKLDLKTRLLNLTLAETLVDPETGEIIVEKGTVLTHQVMETLAPFIDNGLNSVTYYPSEDGVVTDPMTVQVIKVFSPRDPEREVNVIGNGYPEAAVKTVRPADIIASMSYFLNLMEGI…
Enterococcus faecium	GCF_900638825.1_E4438_hybrid_assembly	NusG	lcl|NZ_LR135191.1_prot_WP_002294580.1_2256	MESFEKNWYVLHTYSGYENKVKANIESRAQSMKMADFIFRVVVPEEKETEVKNGKEKEIVHKTFPGYVLVEMIMTDASWYVVRNTPGVTGFVGSHGAGSKPAPLLPEEVNHILRSIGMSLRQNDLEVEVGEVVKIIEGAFAGLEGQVTEVDGEKEKLKVNIDMFGRETSTELDFDQVDKID
Enterococcus faecium	GCF_900639335.1_E7067_hybrid_assembly	CroS	lcl|NZ_LR135235.1_prot_WP_002295267.1_2593	MTQDSKRATEKRRRINLTSKEISELLAEGIITIILLLLLNVSILVVISSVINSSPSLTNAIWDSKNIFAERLNTDLFWNGRNFIIPFFFLLDIGVLYWRLIRRYRQMQLRHIISELHYIANGNYDHRIPFELSGDLSRVVTSINGLVDSTVAAIEDERKIEKSKDELITNVSHDIRTPLTSIIGYLGLIEDGQYHSEEDLLKYTHTAYIKAKQMKSLVDDLFEYTKVRQPAVPVNFSAFDMIQLIEQLAADFELEASKKNIQILVQSKVDSLIMDGDTEKLVRVFNNLLTNALKYGKGATKIVIEVERIGSEVVATVKNNGAMIPQQAIDNLFDRFYRVEESRSQATGGTGLGLAIAQSIVALHGGYIYAKSDKQWTSFIMHLPIKKNEKLPIDTQEVI…
Enterococcus faecium	GCF_900639335.1_E7067_hybrid_assembly	RpoB	lcl|NZ_LR135235.1_prot_WP_002295964.1_2573	MAGHVVKYGKHRERRSFARISEVLELPNLIEIQTDSYQWFLDEGLREMFEDILPIDDFNGNLSLEFVDYELKEPKYTVAEARAHDANYSAPLHVTLRLTNRETGEIKAQEVFFGDFPLMTEQGTFIINGAERVIVSQLVRSPGVYFHGKVDKNGKEGFGSTVIPNRGAWLEMETDAKDISYVRIDRTRKIPLTVLVRALGFGSDDTIFEIFGDSETLRNTVEKDLHKNASDSRTEEGLKDVYERLRPGEPKTADSSRNLLNARFFDPKRYDLANVGRYKVNKKLDLKTRLLNLTLAETLVDPETGEIIVEKGTVLTHQVMETLAPFIDNGLNSVTYYPSEDGVVTDPMTVQVIKVFSPRDPEREVNVIGNGYPEAAVKTVRPADIIASMSYFLNLMEGI…
Enterococcus faecium	GCF_900639335.1_E7067_hybrid_assembly	NusG	lcl|NZ_LR135235.1_prot_WP_002294580.1_2225	MESFEKNWYVLHTYSGYENKVKANIESRAQSMKMADFIFRVVVPEEKETEVKNGKEKEIVHKTFPGYVLVEMIMTDASWYVVRNTPGVTGFVGSHGAGSKPAPLLPEEVNHILRSIGMSLRQNDLEVEVGEVVKIIEGAFAGLEGQVTEVDGEKEKLKVNIDMFGRETSTELDFDQVDKID
Enterococcus faecium	GCF_900639345.1_E6055_hybrid_assembly	CroS	lcl|NZ_LR135197.1_prot_WP_002295267.1_2539	MTQDSKRATEKRRRINLTSKEISELLAEGIITIILLLLLNVSILVVISSVINSSPSLTNAIWDSKNIFAERLNTDLFWNGRNFIIPFFFLLDIGVLYWRLIRRYRQMQLRHIISELHYIANGNYDHRIPFELSGDLSRVVTSINGLVDSTVAAIEDERKIEKSKDELITNVSHDIRTPLTSIIGYLGLIEDGQYHSEEDLLKYTHTAYIKAKQMKSLVDDLFEYTKVRQPAVPVNFSAFDMIQLIEQLAADFELEASKKNIQILVQSKVDSLIMDGDTEKLVRVFNNLLTNALKYGKGATKIVIEVERIGSEVVATVKNNGAMIPQQAIDNLFDRFYRVEESRSQATGGTGLGLAIAQSIVALHGGYIYAKSDKQWTSFIMHLPIKKNEKLPIDTQEVI…
[truncated: 137 more rows]

## Sheet: TableS3
Table S3: List of FtsW homologs and associated promoter sequences in complete E. faecium genome assemblies.
Species	Assembly	ftsW_hit	promoter_seq
[truncated: 356 more rows]

## Sheet: TableS4
Table S4: Genes identified by RNA-seq as significantly altered in croS-R1 compared with E. faecium Efm5, with EggNOG functional annotations provided for each gene.
[truncated: 229 more rows]

## Sheet: TableS5
Table S5: Genes identified by RNA-seq as significantly altered in nusG-R3 compared with E. faecium Efm5, with EggNOG functional annotations provided for each gene.
[truncated: 1,025 more rows]

[truncated: 1 more sheets: TableS6]
